# Supplementary material for: Genome-Wide Association Studies and Comparison of Models and Cross-Validation Strategies for Genomic Prediction of Quality Traits in Advanced Winter Wheat Breeding Lines
Source: Front Plant Sci. 2018 Feb 2;9:69. doi: 10.3389/fpls.2018.00069 (PMC5801407; doi:10.3389/fpls.2018.00069)
Supplement: Supplementary file 1 [file Table1.XLSX]

## Sheet: Ark1
S1 Table. Phenotypic data.
Line	Set	Full-sib family	Zeleny sedimentation (F6)	Grain protein content	Test weight	Falling number (F6)	Thousand-kernel weight (F6)	Zeleny sedimentation (F7)	Falling number (F7)	Thousand-kernel weight (F7)
NOS_WW_Line_1	2014	1	10	7.8	75.5	186	50	13	243.5	48.53
NOS_WW_Line_2	2014	1	12	7.8	75.5	214	50.9	17	254.5	49.81
NOS_WW_Line_3	2014	2	14	8.2	76.5	234	51.8	13	255.5	49.29
NOS_WW_Line_4	2014	2	10	8.3	77.5	273.5	52.5	NA	NA	NA
NOS_WW_Line_5	2014	2	12	NA	NA	191	58.7	15	208.5	56.73
NOS_WW_Line_6	2014	2	13	NA	NA	288.5	52.5	NA	NA	NA
NOS_WW_Line_7	2014	2	15	8.4	75.6	306.5	51.9	16	310	51.39
NOS_WW_Line_8	2014	1	15	8.7	74.3	231.5	52.9	NA	NA	NA
NOS_WW_Line_9	2014	3	20	8.7	79.6	277.5	55.5	NA	NA	NA
NOS_WW_Line_10	2014	3	23	8.8	79.9	301	49.8	NA	NA	NA
NOS_WW_Line_11	2014	3	24	NA	NA	326.5	58.5	NA	NA	NA
NOS_WW_Line_12	2014	3	18	8.3	77.7	248	55.9	NA	NA	NA
NOS_WW_Line_13	2014	4	23.5	8.1	75	162.5	54.6	NA	NA	NA
NOS_WW_Line_14	2014	4	15	7.5	74.7	173.5	59.5	NA	NA	NA
NOS_WW_Line_15	2014	4	25	NA	NA	186.5	54.9	NA	NA	NA
NOS_WW_Line_16	2014	4	28.5	8	77	233	59.2	NA	NA	NA
NOS_WW_Line_17	2014	4	24	9	78.5	304	57.6	NA	NA	NA
NOS_WW_Line_18	2014	4	20	8.7	77	192	56.2	NA	NA	NA
NOS_WW_Line_19	2014	4	28	8.3	77.1	249	57	NA	NA	NA
NOS_WW_Line_20	2014	4	33	9	76.3	215.5	59.1	NA	NA	NA
NOS_WW_Line_21	2014	4	17	8.8	77.6	243.5	57.5	NA	NA	NA
NOS_WW_Line_22	2014	4	26	8.8	79.5	329.5	52.3	NA	NA	NA
NOS_WW_Line_23	2014	4	24	8.1	76.1	169.5	52.5	NA	NA	NA
NOS_WW_Line_24	2014	4	33	9.6	78.3	327	53.8	31	301	52.79
NOS_WW_Line_25	2014	5	19.5	8.9	81.2	270.5	51.8	NA	NA	NA
NOS_WW_Line_26	2014	5	23	8.8	78.4	288	57.3	25	199.5	53.67
NOS_WW_Line_27	2014	6	11	8.1	78.4	246	57.5	NA	NA	NA
NOS_WW_Line_28	2014	6	19	8.8	79.8	182.5	57.5	NA	NA	NA
NOS_WW_Line_29	2014	7	18	8.9	78.7	273	54.1	19	243	53.4
NOS_WW_Line_30	2014	8	16	8.9	79.6	209	58.5	NA	NA	NA
NOS_WW_Line_31	2014	8	14	8.5	78.7	214.5	52.7	NA	NA	NA
NOS_WW_Line_32	2014	8	18	8.2	78.5	206	57.4	NA	NA	NA
NOS_WW_Line_33	2014	8	15	8.5	78.4	211.5	54.4	NA	NA	NA
NOS_WW_Line_34	2014	8	16	8.8	78.5	182	56	NA	NA	NA
NOS_WW_Line_35	2014	8	14	8.2	79.1	202	60.9	NA	NA	NA
NOS_WW_Line_36	2014	8	17.5	8.5	79.1	173	56	NA	NA	NA
NOS_WW_Line_37	2014	8	18	8.8	78.5	193.5	55.3	NA	NA	NA
NOS_WW_Line_38	2014	8	13	8.2	79.5	205	55	NA	NA	NA
NOS_WW_Line_39	2014	8	18	8.5	79.2	207	55.6	NA	NA	NA
NOS_WW_Line_40	2014	8	17.5	8.4	79.4	229.5	53.1	NA	NA	NA
NOS_WW_Line_41	2014	8	13	8.3	78.3	231.5	53.2	NA	NA	NA
NOS_WW_Line_42	2014	8	17	8	78	217	57.9	NA	NA	NA
NOS_WW_Line_43	2014	8	21	8.4	79.8	181	57	NA	NA	NA
NOS_WW_Line_44	2014	8	17	8.8	79.3	205.5	52.1	NA	NA	NA
NOS_WW_Line_45	2014	9	32.5	9	81.3	364.5	51.7	25	353.5	48.61
NOS_WW_Line_46	2014	10	18	8.2	79.8	288	56.5	NA	NA	NA
NOS_WW_Line_47	2014	11	18	8.2	78	288	49.9	NA	NA	NA
NOS_WW_Line_48	2014	9	19	9.3	78.8	274.5	55.1	NA	NA	NA
NOS_WW_Line_49	2014	11	18	7.5	77.2	272.5	54.1	NA	NA	NA
NOS_WW_Line_50	2014	11	14	8	78.9	279	52.6	NA	NA	NA
NOS_WW_Line_51	2014	11	19	8.5	79	315	50.1	NA	NA	NA
NOS_WW_Line_52	2014	12	16	9.1	80.4	297	49.4	NA	NA	NA
NOS_WW_Line_53	2014	12	14	9.2	81.7	282	49	18	226	47.2
NOS_WW_Line_54	2014	12	16	9.1	80.9	266	50	NA	NA	NA
NOS_WW_Line_55	2014	12	22	NA	NA	205	49.2	NA	NA	NA
NOS_WW_Line_56	2014	13	20.5	8.7	82	362.5	55.4	14	365.5	54.08
NOS_WW_Line_57	2014	14	26	8.9	80.6	347.5	56.8	NA	NA	NA
NOS_WW_Line_58	2014	14	17	9.1	79.2	114.5	58.6	NA	NA	NA
NOS_WW_Line_59	2014	14	19	NA	NA	312	58.6	NA	NA	NA
NOS_WW_Line_60	2014	14	19	8.1	78.8	220	59.5	NA	NA	NA
NOS_WW_Line_61	2014	15	25	8.5	78.6	223.5	54.1	NA	NA	NA
NOS_WW_Line_62	2014	16	31	8.6	81.2	333.5	51.7	NA	NA	NA
NOS_WW_Line_63	2014	16	30	8.4	81.9	NA	51.7	NA	NA	NA
NOS_WW_Line_64	2014	14	22	9.7	81.7	276	50.4	NA	NA	NA
NOS_WW_Line_65	2014	16	15	8.7	78.2	304.5	52.3	NA	NA	NA
NOS_WW_Line_66	2014	16	17	9	80.1	330	55.6	14	248.5	55.81
NOS_WW_Line_67	2014	16	13	9.1	79.7	313.5	57.2	NA	NA	NA
NOS_WW_Line_68	2014	16	30.5	8.7	81.7	353.5	54	NA	NA	NA
NOS_WW_Line_69	2014	16	30	8.6	81.3	365	51.8	NA	NA	NA
NOS_WW_Line_70	2014	16	12	9.1	81.5	328.5	54.9	NA	NA	NA
NOS_WW_Line_71	2014	16	16	8.7	79.8	308.5	57.5	NA	NA	NA
NOS_WW_Line_72	2014	16	31.5	8.8	80.9	334.5	53.8	29	331.5	50.61
NOS_WW_Line_73	2014	16	33	8.7	82	356	53.7	NA	NA	NA
NOS_WW_Line_74	2014	17	15	NA	NA	223	56.3	NA	NA	NA
NOS_WW_Line_75	2014	17	12	9.5	79.7	186.5	54.2	NA	NA	NA
NOS_WW_Line_76	2014	17	14.5	8.1	79.8	183.5	55.9	NA	NA	NA
NOS_WW_Line_77	2014	17	13	9	80.4	219	60.5	NA	NA	NA
NOS_WW_Line_78	2014	17	15	8.4	79.4	195.5	59	16	160.5	56.51
NOS_WW_Line_79	2014	17	19	9.1	81.3	250	58.6	NA	NA	NA
NOS_WW_Line_80	2014	18	17	8.4	78.8	256.5	52.9	NA	NA	NA
NOS_WW_Line_81	2014	18	20	8.6	79	113.5	52.9	NA	NA	NA
NOS_WW_Line_82	2014	18	17	8.7	81.5	154.5	51.5	NA	NA	NA
NOS_WW_Line_83	2014	18	19	8.3	78.5	240.5	46.5	NA	NA	NA
NOS_WW_Line_84	2014	18	17	8.2	80.6	208.5	50	NA	NA	NA
NOS_WW_Line_85	2014	18	17	8.8	80.9	138	46.9	NA	NA	NA
NOS_WW_Line_86	2014	17	13	9.4	79.7	197	58	NA	NA	NA
NOS_WW_Line_87	2014	18	20	8.6	78.4	261.5	56.1	NA	NA	NA
NOS_WW_Line_88	2014	19	20	8.6	79.8	179	50.8	NA	NA	NA
NOS_WW_Line_89	2014	19	29	8.1	81.1	352.5	52.8	NA	NA	NA
NOS_WW_Line_90	2014	20	14	8.7	77.3	240	56.1	NA	NA	NA
NOS_WW_Line_91	2014	20	11.5	8.5	80.9	204	53.3	NA	NA	NA
NOS_WW_Line_92	2014	20	15	8.7	80.1	266	51.2	14.5	251.5	47.61
NOS_WW_Line_93	2014	20	17	8.6	79.9	156.5	54.7	16	271.5	53.68
NOS_WW_Line_94	2014	20	16	8.1	81.2	347	50.2	14	310	50.92
NOS_WW_Line_95	2014	20	19	8.8	82	337.5	50.4	14	327	46.77
NOS_WW_Line_96	2014	20	15.5	8	79.4	331.5	50	14	328.5	48.11
NOS_WW_Line_97	2014	20	16	8.4	80.5	371.5	51	NA	NA	NA
NOS_WW_Line_98	2014	20	20	9.2	81.4	360.5	54.8	17	343	51.77
NOS_WW_Line_99	2014	20	16	8.2	79.7	154	49.3	NA	NA	NA
NOS_WW_Line_100	2014	21	18	7.6	78.5	195.5	59.7	15	135	58.29
NOS_WW_Line_101	2014	21	20	8.7	79.6	128	50	NA	NA	NA
NOS_WW_Line_102	2014	21	15	8.3	78.7	257	54.8	NA	NA	NA
NOS_WW_Line_103	2014	21	18	8.8	80.2	203	56	NA	NA	NA
NOS_WW_Line_104	2014	21	16.5	8.7	78.8	149	50.7	13	145.5	49.13
NOS_WW_Line_105	2014	21	14.5	8.1	78	160.5	57.9	NA	NA	NA
NOS_WW_Line_106	2014	22	20	9	82.8	297.5	60.6	NA	NA	NA
NOS_WW_Line_107	2014	22	18	9.1	81	258	58.9	NA	NA	NA
NOS_WW_Line_108	2014	23	14.5	8.6	78.9	229	49.5	NA	NA	NA
NOS_WW_Line_109	2014	22	18	8.4	81.3	305	51.1	NA	NA	NA
NOS_WW_Line_110	2014	22	17	8.9	81.6	238.5	56.9	NA	NA	NA
NOS_WW_Line_111	2014	22	24	9	82	340	60.9	NA	NA	NA
NOS_WW_Line_112	2014	22	18	8.2	80.8	313	57.8	NA	NA	NA
NOS_WW_Line_113	2014	22	23	9	83.7	349.5	55.9	22	289.5	55.87
NOS_WW_Line_114	2014	22	24	8.3	81.6	321	56.9	24	265	52.8
NOS_WW_Line_115	2014	22	20	9.1	80.5	355.5	58.5	17	284.5	55.62
NOS_WW_Line_116	2014	23	15	8.4	79.3	242	48.4	NA	NA	NA
NOS_WW_Line_117	2014	23	18	8.2	80.5	258.5	56.7	20	273.5	60.59
NOS_WW_Line_118	2014	23	15	8.4	78.6	276	58.9	NA	NA	NA
NOS_WW_Line_119	2014	23	18	8.8	80	273.5	59	NA	NA	NA
NOS_WW_Line_120	2014	24	18	8.1	79.1	237.5	58.3	NA	NA	NA
NOS_WW_Line_121	2014	23	25	9	80.2	190.5	58.8	NA	NA	NA
NOS_WW_Line_122	2014	23	18.5	8.8	79.9	248.5	56.8	NA	NA	NA
NOS_WW_Line_123	2014	23	18.5	9.1	78.4	236.5	55	NA	NA	NA
NOS_WW_Line_124	2014	25	21	8.8	80.2	290.5	54	NA	NA	NA
NOS_WW_Line_125	2014	25	20	8.2	79.3	251.5	52.5	17	244	51.03
NOS_WW_Line_126	2014	25	24	8.6	80.9	192.5	53.7	NA	NA	NA
NOS_WW_Line_127	2014	25	22	8.8	80.1	254.5	55.4	NA	NA	NA
NOS_WW_Line_128	2014	25	19	8.9	79.4	282.5	56.8	NA	NA	NA
NOS_WW_Line_129	2014	25	15.5	8.2	79.3	239	50.6	NA	NA	NA
NOS_WW_Line_130	2014	24	11.5	8.5	80.2	331	58.2	NA	NA	NA
NOS_WW_Line_131	2014	24	20	9	81.5	356	51.6	18	335.5	52.01
NOS_WW_Line_132	2014	24	16.5	9	81.9	335.5	57.7	NA	NA	NA
NOS_WW_Line_133	2014	24	16	8.3	79.6	326	54.4	14	268	49.95
NOS_WW_Line_134	2014	24	16	8.3	79.7	345.5	57.6	16	332	55.61
NOS_WW_Line_135	2014	26	15	8	78.9	250.5	58.5	NA	NA	NA
NOS_WW_Line_136	2014	26	20	8.6	75.9	228	55.5	NA	NA	NA
NOS_WW_Line_137	2014	26	12.5	8.4	75.9	220.5	54.2	NA	NA	NA
NOS_WW_Line_138	2014	26	16	7.8	78	207.5	55.3	NA	NA	NA
NOS_WW_Line_139	2014	27	27	8.2	80.7	345	54.1	27.5	312	50.54
NOS_WW_Line_140	2014	28	16.5	8.1	78.9	182.5	55.3	NA	NA	NA
NOS_WW_Line_141	2014	27	16	8.3	78.9	165.5	53	NA	NA	NA
NOS_WW_Line_142	2014	29	14.5	8.4	78.8	215.5	54	NA	NA	NA
NOS_WW_Line_143	2014	29	17	8.6	79.9	255	57.2	NA	NA	NA
NOS_WW_Line_144	2014	28	12	8	77	248.5	54.9	NA	NA	NA
NOS_WW_Line_145	2014	28	20	8	79.4	171	57.1	NA	NA	NA
NOS_WW_Line_146	2014	28	11.5	8	77.3	185	55.1	NA	NA	NA
NOS_WW_Line_147	2014	28	19	8.1	78.6	318.5	58.1	11	272	56.51
NOS_WW_Line_148	2014	28	19	8	76.1	187.5	55.6	NA	NA	NA
NOS_WW_Line_149	2014	28	16	8.3	78.1	275.5	55.4	NA	NA	NA
NOS_WW_Line_150	2014	28	22	8.2	78.1	212	56	NA	NA	NA
NOS_WW_Line_151	2014	30	18	8.4	80	326.5	49.2	NA	NA	NA
NOS_WW_Line_152	2014	30	11	8.1	78.7	313	49.5	NA	NA	NA
NOS_WW_Line_153	2014	30	16	8.4	77.5	247	56.1	NA	NA	NA
NOS_WW_Line_154	2014	31	10	7.6	80.1	304.5	52.9	NA	NA	NA
NOS_WW_Line_155	2014	32	17	8.2	78.9	316.5	55.6	NA	NA	NA
NOS_WW_Line_156	2014	33	11	7.6	78	349.5	56.4	NA	NA	NA
NOS_WW_Line_157	2014	31	12.5	8.5	80.9	316	54.5	NA	NA	NA
NOS_WW_Line_158	2014	33	18.5	8.8	78.9	318	50.5	NA	NA	NA
NOS_WW_Line_159	2014	33	16	8.3	77.4	183	54.5	NA	NA	NA
NOS_WW_Line_160	2014	33	18	8.6	77.7	216	52.8	NA	NA	NA
NOS_WW_Line_161	2014	34	16	7.9	78.5	250.5	57.3	NA	NA	NA
NOS_WW_Line_162	2014	35	16	8.7	79.2	198.5	52.9	NA	NA	NA
NOS_WW_Line_163	2014	36	21.5	7.9	79.9	161.5	55	NA	NA	NA
NOS_WW_Line_164	2014	36	17	7.7	79.9	291	53.9	NA	NA	NA
NOS_WW_Line_165	2014	36	17	8.3	80.3	252	59.2	NA	NA	NA
NOS_WW_Line_166	2014	36	14.5	8.4	79	213	52.9	15	220	48.38
NOS_WW_Line_167	2014	36	21	8.7	81.4	293.5	50.4	23	242.5	47.38
NOS_WW_Line_168	2014	37	17	8.2	80.8	285	58.4	NA	NA	NA
NOS_WW_Line_169	2014	38	22	8.5	80.4	334.5	55.9	NA	NA	NA
NOS_WW_Line_170	2014	38	15	9.3	78.4	346	55.1	NA	NA	NA
NOS_WW_Line_171	2014	38	18	8.1	77.9	336	57.8	NA	NA	NA
NOS_WW_Line_172	2014	38	12	8.6	78.7	331.5	51.8	NA	NA	NA
NOS_WW_Line_173	2014	38	19	8	80.9	317	52.7	NA	NA	NA
NOS_WW_Line_174	2014	39	29.5	8.3	81.2	354	53	NA	NA	NA
NOS_WW_Line_175	2014	39	25	8.3	82	385.5	57.1	28	340	58.6
NOS_WW_Line_176	2014	40	21	8.7	80.8	345.5	58.1	18	292	56.62
NOS_WW_Line_177	2014	40	28.5	8.7	82.5	368	58	NA	NA	NA
NOS_WW_Line_178	2014	41	11	8.2	76.5	307.5	59.3	NA	NA	NA
NOS_WW_Line_179	2014	41	12.5	NA	NA	338.5	50.9	NA	NA	NA
NOS_WW_Line_180	2014	41	18	8.7	76.9	333.5	52.1	NA	NA	NA
NOS_WW_Line_181	2014	42	17	8.1	79.5	297	57.3	NA	NA	NA
NOS_WW_Line_182	2014	43	17	8.7	79.6	286.5	53.9	NA	NA	NA
NOS_WW_Line_183	2014	44	10.5	8.1	79	269.5	55.1	NA	NA	NA
NOS_WW_Line_184	2014	44	12.5	8.9	79.9	279.5	53.6	NA	NA	NA
NOS_WW_Line_185	2014	44	20	9	79.1	273	54.3	NA	NA	NA
NOS_WW_Line_186	2014	44	17	8.1	80.7	223	55.2	NA	NA	NA
NOS_WW_Line_187	2014	44	19.5	8.2	78.4	245.5	53.6	NA	NA	NA
NOS_WW_Line_188	2014	45	16.5	9.2	81.2	332	56.4	NA	NA	NA
NOS_WW_Line_189	2014	46	19	8.5	80.9	198	59.2	NA	NA	NA
NOS_WW_Line_190	2014	46	27	8.8	80.7	217.5	56.5	25	152.5	53.65
NOS_WW_Line_191	2014	46	16	8.5	80.3	275.5	57.3	NA	NA	NA
NOS_WW_Line_192	2014	47	22	NA	NA	317.5	59	NA	NA	NA
NOS_WW_Line_193	2014	47	19	8.7	81	248	59.1	NA	NA	NA
NOS_WW_Line_194	2014	47	19	8.2	80.6	230	55.9	22	163.5	54.15
NOS_WW_Line_195	2014	47	17	8.4	80.8	296.5	60.3	NA	NA	NA
NOS_WW_Line_196	2014	47	19	8.5	80	276.5	55.5	NA	NA	NA
NOS_WW_Line_197	2014	47	13.5	8	80.5	297	56.7	13	255.5	59.17
NOS_WW_Line_198	2014	48	19.5	8.2	81.1	318.5	51.6	NA	NA	NA
NOS_WW_Line_199	2014	48	16	7.9	78.1	310.5	53.6	17	269	49.5
NOS_WW_Line_200	2014	48	18	8.1	78.1	317.5	51.9	NA	NA	NA
NOS_WW_Line_201	2014	48	23	8.9	79.4	300	56.8	NA	NA	NA
NOS_WW_Line_202	2014	48	19	8.1	78.4	300	54.2	NA	NA	NA
NOS_WW_Line_203	2014	48	21	8.8	80.1	341.5	55.2	NA	NA	NA
NOS_WW_Line_204	2014	48	22	8.5	81	299	52.6	NA	NA	NA
NOS_WW_Line_205	2014	48	25	8.9	81.6	324.5	55.2	24	261	55.17
NOS_WW_Line_206	2014	48	20	8.7	78.4	289.5	55.5	NA	NA	NA
NOS_WW_Line_207	2014	48	22.5	8.5	79.9	297	55	NA	NA	NA
NOS_WW_Line_208	2014	48	20	8.9	79.7	327	52.3	NA	NA	NA
NOS_WW_Line_209	2014	48	22.5	8.3	77.4	335	48.8	21	291	48.66
NOS_WW_Line_210	2014	48	22.5	9.2	80.1	344.5	52.5	NA	NA	NA
NOS_WW_Line_211	2014	48	18	8.4	78.8	308	53.5	NA	NA	NA
NOS_WW_Line_212	2014	48	20	8.2	79.6	314	56	NA	NA	NA
NOS_WW_Line_213	2014	48	15	8	78.4	304	54.2	NA	NA	NA
NOS_WW_Line_214	2014	48	19	8.6	79	287.5	54.1	NA	NA	NA
NOS_WW_Line_215	2014	48	18	8.3	79.9	312	52.8	NA	NA	NA
NOS_WW_Line_216	2014	49	19	8.3	77.9	291	53.1	NA	NA	NA
NOS_WW_Line_217	2014	49	20.5	8.8	80.6	318.5	59.7	NA	NA	NA
NOS_WW_Line_218	2014	49	18.5	8.9	82	308.5	55.8	NA	NA	NA
NOS_WW_Line_219	2014	49	18	8.4	79.5	309.5	46.9	NA	NA	NA
NOS_WW_Line_220	2014	49	23	8.4	82.2	298	53.8	20	256.5	52.55
NOS_WW_Line_221	2014	49	15	8.2	79.8	306.5	49.7	NA	NA	NA
NOS_WW_Line_222	2014	49	21.5	8.6	80.6	290.5	52.6	NA	NA	NA
NOS_WW_Line_223	2014	50	14	8.3	79.1	247	53.4	NA	NA	NA
NOS_WW_Line_224	2014	50	19	8.1	79.2	206	57.4	18	141.5	55.32
NOS_WW_Line_225	2014	50	14	8	79.2	209	53.7	NA	NA	NA
NOS_WW_Line_226	2014	50	20	8.3	79.7	194	58.4	22	175.5	55.57
NOS_WW_Line_227	2014	50	20	8.7	80.3	216.5	59.7	20	191	53.85
NOS_WW_Line_228	2014	50	17	8.6	77.5	162.5	59.2	NA	NA	NA
NOS_WW_Line_229	2014	50	21.5	8.6	80.6	236	59.8	NA	NA	NA
NOS_WW_Line_230	2014	50	16	8.4	80.8	208	54.5	18	131	53.82
NOS_WW_Line_231	2014	51	18	8.8	79.6	228.5	54.9	NA	NA	NA
NOS_WW_Line_232	2014	51	18	8.6	79.1	220	50.4	NA	NA	NA
NOS_WW_Line_233	2014	51	18	8.7	78.9	268	54.6	NA	NA	NA
NOS_WW_Line_234	2014	51	18	8.6	79.1	258	54.8	NA	NA	NA
NOS_WW_Line_235	2014	52	15	8.5	78.6	287.5	55.1	NA	NA	NA
NOS_WW_Line_236	2014	53	17	8.6	78.4	204	58.4	NA	NA	NA
NOS_WW_Line_237	2014	53	10.5	7.9	77.8	234	51.3	12	235	49.18
NOS_WW_Line_238	2014	53	21	8.8	79.2	198.5	60.8	NA	NA	NA
NOS_WW_Line_239	2014	53	8	8	77.5	222	53	NA	NA	NA
NOS_WW_Line_240	2014	53	16	8.6	77.2	201.5	55.4	NA	NA	NA
NOS_WW_Line_241	2014	53	8	8.2	77.9	196.5	55.4	NA	NA	NA
NOS_WW_Line_242	2014	54	20	9	81	318	55.8	NA	NA	NA
NOS_WW_Line_243	2014	54	15.5	8.4	80.2	294.5	53.9	NA	NA	NA
NOS_WW_Line_244	2014	55	15	7.9	76.1	258.5	53.7	11	223	53.32
NOS_WW_Line_245	2014	55	18	7.8	78.4	236	52.1	NA	NA	NA
NOS_WW_Line_246	2014	56	18	8.5	80.4	251.5	56.8	NA	NA	NA
NOS_WW_Line_247	2014	56	13	7.8	78.4	284.5	57.4	NA	NA	NA
NOS_WW_Line_248	2014	56	17	8.6	79.5	319	56	NA	NA	NA
NOS_WW_Line_249	2014	56	14	8	78.9	311.5	53.8	NA	NA	NA
NOS_WW_Line_250	2014	57	14	8.6	78.6	194	53	NA	NA	NA
NOS_WW_Line_251	2014	57	11	7.6	78.2	204	52.7	NA	NA	NA
NOS_WW_Line_252	2014	57	14	8.5	79.8	154.5	53.7	13	164	53.15
NOS_WW_Line_253	2014	58	16	8.4	78.6	285.5	52	NA	NA	NA
NOS_WW_Line_254	2014	59	28	8.8	82	357.5	58.2	NA	NA	NA
NOS_WW_Line_255	2014	59	28	8.8	82.5	356	58.1	NA	NA	NA
NOS_WW_Line_256	2014	59	25	8.4	81.9	370	57.6	24.5	322.5	58.35
NOS_WW_Line_257	2014	59	10.5	7.9	77.1	174	53.5	NA	NA	NA
NOS_WW_Line_258	2014	59	13	7.7	79.4	169.5	55	NA	NA	NA
NOS_WW_Line_259	2014	59	21	8.5	80.5	207.5	57.7	NA	NA	NA
NOS_WW_Line_260	2014	59	16	8	79.4	233	53.6	15	208	51.17
NOS_WW_Line_261	2014	59	20	8.3	79.1	261.5	56.5	NA	NA	NA
NOS_WW_Line_262	2014	60	19	8.8	80.8	320	53.9	NA	NA	NA
NOS_WW_Line_263	2014	58	18	7.6	79.8	268	50.7	NA	NA	NA
NOS_WW_Line_264	2014	58	15	8.5	80.3	290.5	51.4	NA	NA	NA
NOS_WW_Line_265	2014	61	13	7.7	79.2	227.5	50.2	14	251.5	50.96
NOS_WW_Line_266	2014	61	17	7.9	77.8	174	56.5	NA	NA	NA
NOS_WW_Line_267	2014	61	22.5	8.6	80.1	257	50.8	NA	NA	NA
NOS_WW_Line_268	2014	61	11	8.2	77.3	342	49.1	NA	NA	NA
NOS_WW_Line_269	2014	61	23	8.8	81	318	50.7	NA	NA	NA
NOS_WW_Line_270	2014	61	16	8.7	80.2	316	51.6	NA	NA	NA
NOS_WW_Line_271	2014	62	22	8.7	80	336	58.7	NA	NA	NA
NOS_WW_Line_272	2014	63	10	NA	NA	277	54.1	NA	NA	NA
NOS_WW_Line_273	2014	64	18	8.8	80.8	362.5	56	NA	NA	NA
NOS_WW_Line_274	2014	64	27	9.8	82	341.5	58.3	NA	NA	NA
NOS_WW_Line_275	2014	64	17	9	78.7	337	52.2	NA	NA	NA
NOS_WW_Line_276	2014	64	11.5	8.4	80	324.5	53.8	NA	NA	NA
NOS_WW_Line_277	2014	65	20	8.4	78.2	247	54.2	NA	NA	NA
NOS_WW_Line_278	2014	66	17	8.1	81.2	301	51.9	NA	NA	NA
NOS_WW_Line_279	2014	66	15	7.9	79.7	280.5	55.8	NA	NA	NA
NOS_WW_Line_280	2014	66	15	7.9	80.6	287.5	55.3	13	257.5	53.2
NOS_WW_Line_281	2014	66	11	7.9	75.3	184.5	52.5	NA	NA	NA
NOS_WW_Line_282	2014	67	15	8.7	79.2	289.5	42.6	NA	NA	NA
NOS_WW_Line_283	2014	67	24.5	8.2	79.8	309.5	45.7	NA	NA	NA
NOS_WW_Line_284	2014	67	22	8.2	80.7	338.5	45.7	NA	NA	NA
NOS_WW_Line_285	2014	67	15	7.6	79.2	244	50.4	NA	NA	NA
NOS_WW_Line_286	2014	67	19	7.7	79.4	291	45.5	NA	NA	NA
NOS_WW_Line_287	2014	67	25	8.2	81.2	336	46.1	NA	NA	NA
NOS_WW_Line_288	2014	67	23	8.2	80.3	340	49.2	NA	NA	NA
NOS_WW_Line_289	2014	67	20	8.1	80.8	338	46.6	NA	NA	NA
NOS_WW_Line_290	2014	68	14	8.5	78.2	300	55.1	NA	NA	NA
NOS_WW_Line_291	2014	68	15	8.7	79.4	317	50.3	NA	NA	NA
NOS_WW_Line_292	2014	68	19	8.5	76.8	166.5	54	NA	NA	NA
NOS_WW_Line_293	2014	68	18	8.7	79.5	254.5	57.9	NA	NA	NA
NOS_WW_Line_294	2014	68	15	8.8	78.3	317.5	54	NA	NA	NA
NOS_WW_Line_295	2014	68	17	8.7	77.6	258	52.8	NA	NA	NA
NOS_WW_Line_296	2014	68	15	8.3	77.9	261	51.8	NA	NA	NA
NOS_WW_Line_297	2014	69	22.5	8.4	78.3	312.5	51.2	23	249.5	51.53
NOS_WW_Line_298	2014	69	19	8.5	77.8	313	49.1	17	270.5	50.84
NOS_WW_Line_299	2014	70	18	8.6	77.4	227	55.3	15	141.5	53.79
NOS_WW_Line_300	2014	70	17.5	9.2	79.9	282	58.3	NA	NA	NA
NOS_WW_Line_301	2014	70	19	8.9	78.2	229	54.7	NA	NA	NA
NOS_WW_Line_302	2014	70	21.5	9.5	81.4	236.5	53.8	NA	NA	NA
NOS_WW_Line_303	2014	71	12	7.9	78.4	237.5	51.4	NA	NA	NA
NOS_WW_Line_304	2014	71	16	7.9	77.9	247.5	55	NA	NA	NA
NOS_WW_Line_305	2014	71	18	8.4	80.3	216.5	53.5	NA	NA	NA
NOS_WW_Line_306	2014	71	15	9	80.9	167	51	11.5	163	48.23
NOS_WW_Line_307	2014	72	17	8.5	77	304	54.9	15	292	51.19
NOS_WW_Line_308	2014	73	19	8.2	77.4	334.5	NA	NA	NA	NA
NOS_WW_Line_309	2014	73	22.5	8.5	81	223	59.6	NA	NA	NA
NOS_WW_Line_310	2014	73	23	8.1	79.4	229.5	58.5	19	131	59.73
NOS_WW_Line_311	2014	74	15	8.1	77.4	244	55.4	NA	NA	NA
NOS_WW_Line_312	2014	74	17	8.1	76.4	170.5	55.2	NA	NA	NA
NOS_WW_Line_313	2014	74	13	8.2	78.4	231.5	52.1	NA	NA	NA
NOS_WW_Line_314	2014	74	13	8.4	77.5	235.5	52.9	13	189.5	56.83
NOS_WW_Line_315	2014	75	24	8.7	79.4	274	54.9	22	223	50.72
NOS_WW_Line_316	2014	75	29	8.6	81	260.5	54.4	24	255	49.88
NOS_WW_Line_317	2014	76	14.5	8.6	78.6	250.5	49.8	NA	NA	NA
NOS_WW_Line_318	2014	77	15	7.9	77.7	171	54.3	NA	NA	NA
NOS_WW_Line_319	2014	78	11	7.8	78	228.5	53.6	NA	NA	NA
NOS_WW_Line_320	2014	79	19	8.3	80.8	318.5	56.3	NA	NA	NA
NOS_WW_Line_321	2014	80	14	8.4	77.5	177	57.6	NA	NA	NA
NOS_WW_Line_322	2015	81	16	8.9	78.3	262.5	54.76	NA	NA	NA
NOS_WW_Line_323	2015	81	14	7.5	78.8	295.5	58.13	NA	NA	NA
NOS_WW_Line_324	2015	81	20.5	9.1	79.7	209	53.48	NA	NA	NA
NOS_WW_Line_325	2015	82	14	9.7	79.3	173	53.58	NA	NA	NA
NOS_WW_Line_326	2015	82	16	8.4	73.4	91.5	49.53	NA	NA	NA
NOS_WW_Line_327	2015	83	17	8.2	78.1	280	53.41	NA	NA	NA
NOS_WW_Line_328	2015	83	21	8.4	77	271.5	49.16	NA	NA	NA
NOS_WW_Line_329	2015	83	18.5	9	78.4	273	54.25	NA	NA	NA
NOS_WW_Line_330	2015	84	20	9.5	78.2	245.5	57.94	NA	NA	NA
NOS_WW_Line_331	2015	84	18	8.6	76	246	53.1	NA	NA	NA
NOS_WW_Line_332	2015	84	19	8.8	77.5	289.5	48.86	NA	NA	NA
NOS_WW_Line_333	2015	85	17	9.4	80.2	301.5	48.87	NA	NA	NA
NOS_WW_Line_334	2015	86	14	8.9	77.5	182	53.03	NA	NA	NA
NOS_WW_Line_335	2015	86	21	9.5	79.5	210	50.73	21	267.5	50.65
NOS_WW_Line_336	2015	86	16.5	8.9	78.1	240.5	54.36	NA	NA	NA
NOS_WW_Line_337	2015	86	22	9.7	81	282.5	53.12	21	303	52.96
NOS_WW_Line_338	2015	87	24	9	80.7	317.5	53.89	29	349.5	51.56
NOS_WW_Line_339	2015	87	21	8.6	80.8	342	53.49	NA	NA	NA
NOS_WW_Line_340	2015	87	22	8.4	79	191.5	53.63	NA	NA	NA
NOS_WW_Line_341	2015	87	29	8.6	79.1	231	50.71	NA	NA	NA
NOS_WW_Line_342	2015	87	20	9.5	79.9	218.5	45.54	NA	NA	NA
NOS_WW_Line_343	2015	87	23	8.7	79	258.5	55.01	NA	NA	NA
NOS_WW_Line_344	2015	87	25	9	79.4	314.5	50.75	NA	NA	NA
NOS_WW_Line_345	2015	87	23.5	9.7	79.6	264.5	57.51	NA	NA	NA
NOS_WW_Line_346	2015	87	22	9.6	80.8	218	47.94	NA	NA	NA
NOS_WW_Line_347	2015	87	22	9.2	78.8	301	52.74	26	317	49.15
NOS_WW_Line_348	2015	87	21	9.1	79.9	284	52.53	24	278	47.18
NOS_WW_Line_349	2015	88	16	9.7	79.3	302	54.12	NA	NA	NA
NOS_WW_Line_350	2015	88	20	8.8	81.1	214.5	56.68	21.5	269	55.67
NOS_WW_Line_351	2015	88	16	9.2	79.7	330.5	56.46	20	324.5	54.5
NOS_WW_Line_352	2015	89	15	8.9	80.5	288.5	52.01	16	312	50.3
NOS_WW_Line_353	2015	89	13	8.5	78	266	59.13	NA	NA	NA
NOS_WW_Line_354	2015	89	24	10.6	82.1	311.5	54.82	NA	NA	NA
NOS_WW_Line_355	2015	89	18.5	9.4	77.6	242.5	61.03	NA	NA	NA
NOS_WW_Line_356	2015	90	32	9.2	77.6	198.5	48.57	NA	NA	NA
NOS_WW_Line_357	2015	91	28	8.7	76.6	233.5	50.62	NA	NA	NA
NOS_WW_Line_358	2015	91	27.5	9.8	76.5	262	51.76	NA	NA	NA
NOS_WW_Line_359	2015	91	28	10	77	202.5	49.24	NA	NA	NA
NOS_WW_Line_360	2015	92	23	9.8	80.4	301.5	53.26	NA	NA	NA
NOS_WW_Line_361	2015	92	23.5	9.2	78.4	222	51.79	NA	NA	NA
NOS_WW_Line_362	2015	92	21.5	9.4	80.9	309	53.56	NA	NA	NA
NOS_WW_Line_363	2015	92	27	8.9	81.9	266.5	51.98	NA	NA	NA
NOS_WW_Line_364	2015	93	31	9.4	81	372.5	56.36	NA	NA	NA
NOS_WW_Line_365	2015	93	30.5	8.8	79	333	50.76	34	359.5	49.12
NOS_WW_Line_366	2015	93	29	8.7	80.1	358	54.26	NA	NA	NA
NOS_WW_Line_367	2015	94	17.5	9.6	78.1	264	53.9	NA	NA	NA
NOS_WW_Line_368	2015	94	18	9.6	79.7	196.5	55.58	NA	NA	NA
NOS_WW_Line_369	2015	95	25	9.9	78.5	254.5	52.48	NA	NA	NA
NOS_WW_Line_370	2015	95	14	9.2	77.4	314.5	51.2	NA	NA	NA
NOS_WW_Line_371	2015	95	19	9.8	78.8	236.5	53.76	NA	NA	NA
NOS_WW_Line_372	2015	95	20	9.1	78.3	260.5	56.2	NA	NA	NA
NOS_WW_Line_373	2015	96	21	8.9	77.5	271	55.73	NA	NA	NA
NOS_WW_Line_374	2015	96	14.5	8.8	78	237.5	50.67	NA	NA	NA
NOS_WW_Line_375	2015	96	18	9.9	79.2	203.5	48.52	16	305	46.71
NOS_WW_Line_376	2015	96	15	8.4	77.7	229.5	52.4	NA	NA	NA
NOS_WW_Line_377	2015	96	16	8.8	78.5	247.5	54.91	NA	NA	NA
NOS_WW_Line_378	2015	96	15	8.6	78.9	201	52.32	16	302	47.76
NOS_WW_Line_379	2015	97	14	10.5	77.7	209	51.89	NA	NA	NA
NOS_WW_Line_380	2015	97	15	8.7	78.2	224.5	45.78	NA	NA	NA
NOS_WW_Line_381	2015	97	12	8.9	78.7	235.5	57.03	14	280.5	49.54
NOS_WW_Line_382	2015	97	15	8.7	78.6	221.5	52.92	NA	NA	NA
NOS_WW_Line_383	2015	97	20	9.1	78.6	216.5	49.73	20	344.5	50.49
NOS_WW_Line_384	2015	98	20	9.4	78.7	158.5	53.77	NA	NA	NA
NOS_WW_Line_385	2015	98	18	8.8	76.4	126	53.83	NA	NA	NA
NOS_WW_Line_386	2015	98	20	9.5	78.5	174	52.49	NA	NA	NA
NOS_WW_Line_387	2015	98	12	10.3	78.2	222.5	52.32	NA	NA	NA
NOS_WW_Line_388	2015	99	22	9	78.4	229	40.82	NA	NA	NA
NOS_WW_Line_389	2015	99	24.5	9.4	77.9	209.5	47.92	NA	NA	NA
NOS_WW_Line_390	2015	99	22	8.4	78.7	229	47.32	26.5	321	43.52
NOS_WW_Line_391	2015	99	14	8.3	78.1	241	49.51	NA	NA	NA
NOS_WW_Line_392	2015	100	13	8.4	78.8	250	60.03	16	309	53.99
NOS_WW_Line_393	2015	101	20	8.5	80.2	220	51.55	NA	NA	NA
NOS_WW_Line_394	2015	101	17	8.8	78	242	55.04	NA	NA	NA
NOS_WW_Line_395	2015	101	25.5	8.8	78.4	214	55.46	NA	NA	NA
NOS_WW_Line_396	2015	102	17	8.7	79.1	264	60.14	NA	NA	NA
NOS_WW_Line_397	2015	102	29.5	9.4	80.5	237.5	56.32	NA	NA	NA
NOS_WW_Line_398	2015	102	25	9.6	79.9	323	60.96	24	354.5	56.44
NOS_WW_Line_399	2015	103	22	10.1	77.8	237.5	57.91	NA	NA	NA
NOS_WW_Line_400	2015	103	18	9.9	79	245	57.54	NA	NA	NA
NOS_WW_Line_401	2015	103	17	9.5	77.6	230.5	53.8	NA	NA	NA
NOS_WW_Line_402	2015	103	14	8.5	75.6	217	56.28	15	317	55.51
NOS_WW_Line_403	2015	103	12	8.2	75.1	212	62.44	NA	NA	NA
NOS_WW_Line_404	2015	104	17	9.1	77	240.5	52.58	NA	NA	NA
NOS_WW_Line_405	2015	104	18	9.1	77.3	227	53.45	19	239.5	53.63
NOS_WW_Line_406	2015	104	18	8.1	77.4	287.5	51.56	NA	NA	NA
NOS_WW_Line_407	2015	104	17	8.9	79	228	54.14	18	328	49.77
NOS_WW_Line_408	2015	104	12	8.4	75.8	193	53.12	NA	NA	NA
NOS_WW_Line_409	2015	104	17	8.4	76.9	248.5	55.14	20	308	55.38
NOS_WW_Line_410	2015	104	16	8.9	77.2	284	53.12	18	301	50.39
NOS_WW_Line_411	2015	104	17	8.5	76.9	223	56.23	NA	NA	NA
NOS_WW_Line_412	2015	104	19	9	80.4	252.5	50.53	17	318	47.23
NOS_WW_Line_413	2015	105	17	9.1	77.8	152.5	49.02	NA	NA	NA
NOS_WW_Line_414	2015	105	15.5	8.9	79	151	52.11	NA	NA	NA
NOS_WW_Line_415	2015	105	20	9	79.1	175.5	52.46	NA	NA	NA
NOS_WW_Line_416	2015	105	20	9.6	78.7	169.5	55.93	20	234.5	56.12
NOS_WW_Line_417	2015	105	14	8.8	76.7	208	53.28	NA	NA	NA
NOS_WW_Line_418	2015	106	13	8.6	76.8	237.5	53.26	15	288	51.99
NOS_WW_Line_419	2015	106	19	9	78	178.5	51.49	NA	NA	NA
NOS_WW_Line_420	2015	106	19	8	76.5	199.5	50.64	NA	NA	NA
NOS_WW_Line_421	2015	106	16	8.3	76.1	179.5	56.86	NA	NA	NA
NOS_WW_Line_422	2015	107	13	8.6	77.8	228.5	47.76	NA	NA	NA
NOS_WW_Line_423	2015	107	15	9.1	77.8	212.5	54.48	NA	NA	NA
NOS_WW_Line_424	2015	107	11	9.1	77.9	236.5	50.85	NA	NA	NA
NOS_WW_Line_425	2015	107	11.5	8.5	75.2	236	51.87	NA	NA	NA
NOS_WW_Line_426	2015	107	14	8.6	75.9	234.5	52.92	NA	NA	NA
NOS_WW_Line_427	2015	107	10	8.1	75.9	247	51.96	NA	NA	NA
NOS_WW_Line_428	2015	107	11	8.8	78.7	221.5	48.89	NA	NA	NA
NOS_WW_Line_429	2015	107	12	8.7	77.4	199	51.56	NA	NA	NA
NOS_WW_Line_430	2015	107	9	8.5	77.1	273.5	52.11	NA	NA	NA
NOS_WW_Line_431	2015	107	15	9.3	80.6	316.5	53.49	NA	NA	NA
NOS_WW_Line_432	2015	107	8	8.7	76.2	156.5	49.52	NA	NA	NA
NOS_WW_Line_433	2015	107	15	8.7	77	145	58.01	NA	NA	NA
NOS_WW_Line_434	2015	108	25	8.6	77.8	126	50.7	NA	NA	NA
NOS_WW_Line_435	2015	108	21	9	79.3	254	50.79	22.5	272	50.62
NOS_WW_Line_436	2015	109	22	9.4	78.1	268.5	51.86	NA	NA	NA
NOS_WW_Line_437	2015	110	27	8.9	77.9	175	49.9	NA	NA	NA
NOS_WW_Line_438	2015	110	32	9.4	80.2	376.5	49.37	NA	NA	NA
NOS_WW_Line_439	2015	110	36	9.7	79.3	323	52.96	32	354	47.29
NOS_WW_Line_440	2015	110	25	9.5	80.4	391	47.83	NA	NA	NA
NOS_WW_Line_441	2015	110	28.5	9.6	79.2	358	48.92	31	340	46.94
NOS_WW_Line_442	2015	110	25	8.6	79.4	353.5	45.35	NA	NA	NA
NOS_WW_Line_443	2015	110	24	9.3	78.8	325	55.4	NA	NA	NA
NOS_WW_Line_444	2015	111	19	10.5	80.6	261	56.26	NA	NA	NA
NOS_WW_Line_445	2015	111	17	9.6	81.1	225	52.73	NA	NA	NA
NOS_WW_Line_446	2015	112	15	8.8	78.1	305.5	51.31	NA	NA	NA
NOS_WW_Line_447	2015	112	25	8.5	79.4	384.5	47.89	NA	NA	NA
NOS_WW_Line_448	2015	112	14	8.8	79	334.5	51.38	NA	NA	NA
NOS_WW_Line_449	2015	112	15	9.2	78.1	281	53.97	NA	NA	NA
NOS_WW_Line_450	2015	113	16	8.3	78.4	282	50.34	NA	NA	NA
NOS_WW_Line_451	2015	113	17	8.4	79.2	314	51.56	NA	NA	NA
NOS_WW_Line_452	2015	113	16	8.5	77.4	293	56.06	NA	NA	NA
NOS_WW_Line_453	2015	113	12	8.7	76.2	227	58.03	NA	NA	NA
NOS_WW_Line_454	2015	113	17	9.1	78.2	308	47.9	18	310	45.98
NOS_WW_Line_455	2015	113	12	8.6	78.7	257.5	47.88	15.5	308	47.67
NOS_WW_Line_456	2015	114	20	9.2	76.5	297	53.99	NA	NA	NA
NOS_WW_Line_457	2015	114	18	8.6	78.4	293	56.96	19	213.5	52.93
NOS_WW_Line_458	2015	115	13.5	8.5	78.9	292	48.51	NA	NA	NA
NOS_WW_Line_459	2015	115	15	8.4	77.6	344.5	51.24	NA	NA	NA
NOS_WW_Line_460	2015	115	15	9	76.8	300	53.33	NA	NA	NA
NOS_WW_Line_461	2015	115	15	9.2	79.4	307.5	50.89	NA	NA	NA
NOS_WW_Line_462	2015	115	17	8.4	76.6	327	53.03	18	313.5	51.96
NOS_WW_Line_463	2015	115	19	9.4	81.8	356	53.71	NA	NA	NA
NOS_WW_Line_464	2015	115	14.5	9	79.1	308.5	48.51	15	230	45.16
NOS_WW_Line_465	2015	115	15	8.8	79.1	289.5	55.33	NA	NA	NA
NOS_WW_Line_466	2015	115	15	8.6	78.6	226.5	50.56	NA	NA	NA
NOS_WW_Line_467	2015	115	15	8.8	80.6	238	52.49	NA	NA	NA
NOS_WW_Line_468	2015	116	24	9.7	79.5	334.5	53.76	NA	NA	NA
NOS_WW_Line_469	2015	116	18	9.3	77.3	339	51.44	NA	NA	NA
NOS_WW_Line_470	2015	116	17.5	9.1	77.5	355.5	52.27	NA	NA	NA
NOS_WW_Line_471	2015	116	17	8.8	79.4	289.5	56.49	NA	NA	NA
NOS_WW_Line_472	2015	116	20	9.1	78.1	341.5	56.54	NA	NA	NA
NOS_WW_Line_473	2015	116	13	8.8	79.7	359	49.33	NA	NA	NA
NOS_WW_Line_474	2015	116	15	8.4	77.2	333.5	52.62	NA	NA	NA
NOS_WW_Line_475	2015	116	16	9	79	389	57.44	19	284.5	54
NOS_WW_Line_476	2015	116	24	8.5	78.9	363.5	56.56	NA	NA	NA
NOS_WW_Line_477	2015	116	21	9.2	79	326.5	55.62	NA	NA	NA
NOS_WW_Line_478	2015	116	16	9	78	332.5	49.73	NA	NA	NA
NOS_WW_Line_479	2015	117	17.5	8.1	76.4	253	52.08	23	379	49.43
NOS_WW_Line_480	2015	117	18.5	8.5	79.2	79	48.53	NA	NA	NA
NOS_WW_Line_481	2015	117	21	8.5	76.6	231.5	53.15	25	322.5	48.24
NOS_WW_Line_482	2015	117	19.5	8.7	79.1	321	51.9	20	280	48.16
NOS_WW_Line_483	2015	118	22	8.8	75.5	174.5	55.05	NA	NA	NA
NOS_WW_Line_484	2015	118	12	7.6	76.7	226.5	52.57	NA	NA	NA
NOS_WW_Line_485	2015	119	15	8.2	78.7	219	54.75	17	289.5	52.34
NOS_WW_Line_486	2015	119	15	8.1	75.9	167	53.7	NA	NA	NA
NOS_WW_Line_487	2015	119	19	9.2	78.2	224.5	51.69	NA	NA	NA
NOS_WW_Line_488	2015	119	16.5	8.2	77.1	141.5	52.2	NA	NA	NA
NOS_WW_Line_489	2015	119	20	9.4	77.8	233	54.32	20	234.5	52.74
NOS_WW_Line_490	2015	119	15	8.8	79.6	164.5	52.83	NA	NA	NA
NOS_WW_Line_491	2015	119	13	8.9	76.4	234	55.6	NA	NA	NA
NOS_WW_Line_492	2015	119	15	8.4	78.1	199	55.91	16	279	53.3
NOS_WW_Line_493	2015	119	13	8.2	76.4	129.5	51.82	NA	NA	NA
NOS_WW_Line_494	2015	119	16	8.6	77.6	150	52.83	NA	NA	NA
NOS_WW_Line_495	2015	119	18	9	78.5	156.5	55.98	NA	NA	NA
NOS_WW_Line_496	2015	119	13	9.3	79.5	250	53.18	NA	NA	NA
NOS_WW_Line_497	2015	119	18	9.4	78	202	NA	20	298	55.31
NOS_WW_Line_498	2015	120	13	9.5	78.5	229.5	NA	NA	NA	NA
NOS_WW_Line_499	2015	121	12	8.2	77.7	168.5	53.46	NA	NA	NA
NOS_WW_Line_500	2015	121	19	8.2	77.8	181	52.13	NA	NA	NA
NOS_WW_Line_501	2015	121	19	8.4	77.8	211.5	53.41	NA	NA	NA
NOS_WW_Line_502	2015	121	19	8.1	78.5	236	52.8	21	303	50.67
NOS_WW_Line_503	2015	122	17	8.9	78.6	261	49.08	NA	NA	NA
NOS_WW_Line_504	2015	122	17	8.9	80	307	48.71	18	277.5	49.96
NOS_WW_Line_505	2015	122	27	8.9	79.8	271	48.98	17	321.5	48.81
NOS_WW_Line_506	2015	122	21	8.6	79.5	240	46.63	NA	NA	NA
NOS_WW_Line_507	2015	123	30	9.7	80.6	209	51.35	NA	NA	NA
NOS_WW_Line_508	2015	124	11	8	77.7	252.5	57.75	NA	NA	NA
NOS_WW_Line_509	2015	125	20	10.2	78.5	260.5	55.67	21	310.5	54.7
NOS_WW_Line_510	2015	126	24.5	8.6	78.4	207.5	50.12	NA	NA	NA
NOS_WW_Line_511	2015	126	22	8.8	80	238.5	50.44	NA	NA	NA
NOS_WW_Line_512	2015	126	21	8.1	77.8	251	51.49	NA	NA	NA
NOS_WW_Line_513	2015	126	22	9	79.8	313	56.8	NA	NA	NA
NOS_WW_Line_514	2015	127	24	9.9	77.4	284.5	54.66	NA	NA	NA
NOS_WW_Line_515	2015	127	19	8.9	79.1	265.5	52.04	NA	NA	NA
NOS_WW_Line_516	2015	127	18	9	77.1	202.5	52.63	NA	NA	NA
NOS_WW_Line_517	2015	128	27	8.9	76.6	205.5	54.5	NA	NA	NA
NOS_WW_Line_518	2015	128	25	10	77.1	114	51.71	NA	NA	NA
NOS_WW_Line_519	2015	129	25	9.9	79.2	255.5	46.89	NA	NA	NA
NOS_WW_Line_520	2015	130	33	10.9	79.7	283.5	52.64	NA	NA	NA
NOS_WW_Line_521	2015	130	33	10.2	80.2	318.5	49.5	NA	NA	NA
NOS_WW_Line_522	2015	131	21	9.1	78.5	217	56.12	21	346	52.89
NOS_WW_Line_523	2015	131	20.5	8.7	79.3	152.5	55.14	NA	NA	NA
NOS_WW_Line_524	2015	131	15	8.5	77.6	192.5	53.73	NA	NA	NA
NOS_WW_Line_525	2015	132	23	8.4	78.1	246.5	56.91	NA	NA	NA
NOS_WW_Line_526	2015	132	15	8.5	78.5	290.5	56.46	NA	NA	NA
NOS_WW_Line_527	2015	133	25	8.8	78.5	82.5	56.29	NA	NA	NA
NOS_WW_Line_528	2015	133	20	9.1	78.2	198.5	50.68	NA	NA	NA
NOS_WW_Line_529	2015	134	22	8.4	76.8	278	49.37	NA	NA	NA
NOS_WW_Line_530	2015	135	22	8.6	79.2	240.5	55.33	NA	NA	NA
NOS_WW_Line_531	2015	135	18.5	9.2	78.1	253.5	53.55	NA	NA	NA
NOS_WW_Line_532	2015	136	30	9.3	79.2	339	50.04	NA	NA	NA
NOS_WW_Line_533	2015	136	32	8.9	79.5	276.5	47.27	37.5	334.5	46.02
NOS_WW_Line_534	2015	136	19	8	75.4	215	48.12	NA	NA	NA
NOS_WW_Line_535	2015	137	22	9.3	77.9	193	53.4	NA	NA	NA
NOS_WW_Line_536	2015	138	14	9	77.1	230.5	52.98	NA	NA	NA
NOS_WW_Line_537	2015	138	13	8.8	78.1	311.5	49.16	NA	NA	NA
NOS_WW_Line_538	2015	139	14	8.5	78.5	235.5	52.96	NA	NA	NA
NOS_WW_Line_539	2015	139	12.5	8.7	78.5	265.5	52.06	NA	NA	NA
NOS_WW_Line_540	2015	139	11	8.5	78.4	266.5	52.19	NA	NA	NA
NOS_WW_Line_541	2015	139	12	8.7	78.6	286	51.35	NA	NA	NA
NOS_WW_Line_542	2015	140	13	8.3	75.9	254.5	52.26	NA	NA	NA
NOS_WW_Line_543	2015	140	12.5	8.1	77	242.5	53.81	NA	NA	NA
NOS_WW_Line_544	2015	140	11	8.5	77.1	194	50.46	NA	NA	NA
NOS_WW_Line_545	2015	141	24	8.7	76.3	287	45.52	NA	NA	NA
NOS_WW_Line_546	2015	141	22	8	75.1	287.5	47.5	NA	NA	NA
NOS_WW_Line_547	2015	141	27	8.9	75.8	330	52.46	NA	NA	NA
NOS_WW_Line_548	2015	142	25	8.9	77.7	159.5	53.95	NA	NA	NA
NOS_WW_Line_549	2015	143	25	9.3	77.4	298	54.41	NA	NA	NA
NOS_WW_Line_550	2015	144	21	9	78.5	164.5	53.12	NA	NA	NA
NOS_WW_Line_551	2015	144	20	9.6	79.1	198.5	54.02	NA	NA	NA
NOS_WW_Line_552	2015	145	19	9.2	79.2	253	52.45	NA	NA	NA
NOS_WW_Line_553	2015	146	20	9.8	78.4	347.5	52.13	NA	NA	NA
NOS_WW_Line_554	2015	146	23	9.6	74.2	239.5	56.72	NA	NA	NA
NOS_WW_Line_555	2015	146	16	10.3	78.1	287	55.75	15	326.5	54.61
NOS_WW_Line_556	2015	146	18	9.6	78.6	315	47.16	NA	NA	NA
NOS_WW_Line_557	2015	147	20	9	74.9	234.5	53.48	NA	NA	NA
NOS_WW_Line_558	2015	147	14	8.8	76.5	259.5	52.6	NA	NA	NA
NOS_WW_Line_559	2015	147	23.5	9.6	79.8	296.5	51.32	NA	NA	NA
NOS_WW_Line_560	2015	147	20	8.8	77.6	307	55.13	NA	NA	NA
NOS_WW_Line_561	2015	147	18	9.5	78	313	49.43	NA	NA	NA
NOS_WW_Line_562	2015	147	18	8.4	76.8	222	53.69	NA	NA	NA
NOS_WW_Line_563	2015	148	15	8.7	77.1	172	48.89	16	250	48.4
NOS_WW_Line_564	2015	148	12	8.5	76.9	210	50.65	10	299	47.62
NOS_WW_Line_565	2015	148	15	9.6	75.5	202.5	45.38	NA	NA	NA
NOS_WW_Line_566	2015	148	18	9.1	75.6	245.5	51.65	NA	NA	NA
NOS_WW_Line_567	2015	148	17.5	9.2	77.1	249.5	52.5	NA	NA	NA
NOS_WW_Line_568	2015	148	13	8.7	76.6	164	47.55	NA	NA	NA
NOS_WW_Line_569	2015	148	17	9.1	76.7	226	49.88	NA	NA	NA
NOS_WW_Line_570	2015	148	16	8.8	76.1	216.5	52.82	18	297	50.61
NOS_WW_Line_571	2015	148	14	9.4	76.4	225	53.73	NA	NA	NA
NOS_WW_Line_572	2015	149	12	8.8	78.6	270	52.91	NA	NA	NA
NOS_WW_Line_573	2015	149	19	8.8	78.2	140	56.02	NA	NA	NA
NOS_WW_Line_574	2015	149	20	8.7	78.1	282.5	53.58	NA	NA	NA
NOS_WW_Line_575	2015	149	18	8.9	79.6	263	49.73	19	239.5	46.16
NOS_WW_Line_576	2015	149	19	8.5	77.7	279	52	22	244.5	44.34
NOS_WW_Line_577	2015	149	17	8.4	78.4	225.5	48.77	NA	NA	NA
NOS_WW_Line_578	2015	150	19	9.1	75.7	262.5	50.17	NA	NA	NA
NOS_WW_Line_579	2015	151	21	9.5	77.8	284.5	53.87	NA	NA	NA
NOS_WW_Line_580	2015	151	20	9.8	77.9	257	51.33	21.5	293.5	47.36
NOS_WW_Line_581	2015	151	18	9.4	78.3	255.5	53.35	NA	NA	NA
NOS_WW_Line_582	2015	151	20.5	9.7	78.2	300.5	54.94	NA	NA	NA
NOS_WW_Line_583	2015	151	15.5	9.7	78.9	310	54.92	NA	NA	NA
NOS_WW_Line_584	2015	152	23	10.7	81.1	313.5	56.25	NA	NA	NA
NOS_WW_Line_585	2015	153	23	9.7	78.9	287.5	48.18	NA	NA	NA
NOS_WW_Line_586	2015	154	31	10.5	80	311.5	52.73	26	356.5	50.83
NOS_WW_Line_587	2015	154	24	9.8	78.1	264.5	52.57	NA	NA	NA
NOS_WW_Line_588	2015	154	22.5	9.1	77	274	50.18	NA	NA	NA
NOS_WW_Line_589	2015	155	25	10.1	79.6	288.5	52.56	NA	NA	NA
NOS_WW_Line_590	2015	155	26	9.3	76.7	285	55.98	NA	NA	NA
NOS_WW_Line_591	2015	155	24.5	9.4	77.9	361	53.04	NA	NA	NA
NOS_WW_Line_592	2015	155	22	9.4	77.1	313	52.34	NA	NA	NA
NOS_WW_Line_593	2015	156	29	10	82.9	317	52.16	30	299	48.81
NOS_WW_Line_594	2015	156	20	9.7	80.5	344.5	53.13	NA	NA	NA
NOS_WW_Line_595	2015	157	22.5	9.1	78.9	222.5	55.41	NA	NA	NA
NOS_WW_Line_596	2015	157	21	8.5	75.4	134	57.48	NA	NA	NA
NOS_WW_Line_597	2015	157	16	8.6	78	234.5	58.44	NA	NA	NA
NOS_WW_Line_598	2015	157	18	8.4	77.5	168	62.95	NA	NA	NA
NOS_WW_Line_599	2015	158	11	8	76.6	222	58.27	16	283.5	57.39
NOS_WW_Line_600	2015	158	21	8.7	75.8	167	57.46	NA	NA	NA
NOS_WW_Line_601	2015	158	14	8.7	75.9	157	52.06	NA	NA	NA
NOS_WW_Line_602	2015	158	15	8.4	75.5	195.5	57	20	213	55.52
NOS_WW_Line_603	2015	158	15	8.7	77.6	192	53.47	NA	NA	NA
NOS_WW_Line_604	2015	158	16	7.7	74	188	56.06	NA	NA	NA
NOS_WW_Line_605	2015	158	11	8.8	77.6	234.5	51.54	NA	NA	NA
NOS_WW_Line_606	2015	158	11	7.6	75.1	225	58.78	15	221	52.07
NOS_WW_Line_607	2015	158	15	7.9	74.6	178.5	55.84	NA	NA	NA
NOS_WW_Line_608	2015	158	14.5	8.1	76	201	53.62	NA	NA	NA
NOS_WW_Line_609	2015	158	19	8	75.5	230	53.37	NA	NA	NA
NOS_WW_Line_610	2015	158	12	8.5	76.9	203.5	52.28	NA	NA	NA
NOS_WW_Line_611	2015	158	11	8.2	75.9	232.5	51.9	NA	NA	NA
NOS_WW_Line_612	2015	158	16.5	8.4	77.7	163.5	52.14	19	249	49.29
NOS_WW_Line_613	2015	158	16	7.6	76.4	209.5	52.85	NA	NA	NA
NOS_WW_Line_614	2015	158	15	8.4	77.5	230	54.36	NA	NA	NA
NOS_WW_Line_615	2015	158	11	8.3	75.7	215.5	55.04	17	294	55.29
NOS_WW_Line_616	2015	158	9	7.9	75.6	174	57.32	17.5	279	51.4
NOS_WW_Line_617	2015	158	18	8.4	76.7	253.5	52.34	NA	NA	NA
NOS_WW_Line_618	2015	158	11	8.1	74.9	218.5	53.74	NA	NA	NA
NOS_WW_Line_619	2015	158	10	7.9	74.4	164	57.38	NA	NA	NA
NOS_WW_Line_620	2015	158	15	8.6	77.4	176.5	56.49	18	282.5	52.34
NOS_WW_Line_621	2015	158	14	8	75.4	151	56.42	NA	NA	NA
NOS_WW_Line_622	2015	158	8	7.9	74.8	NA	55.06	NA	NA	NA
NOS_WW_Line_623	2015	158	14	8.3	75.5	162.5	55.41	NA	NA	NA
NOS_WW_Line_624	2015	158	19	8.7	77.7	204.5	53.2	NA	NA	NA
NOS_WW_Line_625	2015	158	9	7.9	74.2	191.5	56.05	13	244.5	50.94
NOS_WW_Line_626	2015	158	12	8.1	75.9	238	56.07	NA	NA	NA
NOS_WW_Line_627	2015	158	12	8.2	77.4	176.5	52.65	16	263.5	45.6
NOS_WW_Line_628	2015	158	8	8.5	75.4	261	53.08	NA	NA	NA
NOS_WW_Line_629	2015	158	8	7.9	75.7	249	55.04	NA	NA	NA
NOS_WW_Line_630	2015	158	12	8.8	78.4	130.5	51.87	NA	NA	NA
NOS_WW_Line_631	2015	158	12	8.5	77.7	253	57.18	15	302	52.8
NOS_WW_Line_632	2015	159	19	9	79.9	163	49.84	NA	NA	NA
NOS_WW_Line_633	2015	159	23	9	78.4	185	56.69	NA	NA	NA
NOS_WW_Line_634	2015	159	19	9.6	78.4	197.5	54.54	NA	NA	NA
NOS_WW_Line_635	2015	159	24	8.9	77.4	137.5	53.23	NA	NA	NA
