# Supplementary material for: Genome-Wide Association Studies and Comparison of Models and Cross-Validation Strategies for Genomic Prediction of Quality Traits in Advanced Winter Wheat Breeding Lines
Source: Front Plant Sci. 2018 Feb 2;9:69. doi: 10.3389/fpls.2018.00069 (PMC5801407; doi:10.3389/fpls.2018.00069)
Supplement: Supplementary file 2 [file Table2.CSV]

S2 Table. Genotypic data.;;;;;;;;;;;;;;;;;;;;;;;;;;;;;;;;;;;;;;;;;;;;;;;;;;;;;;;;;;;;;;;;;;;;;;;;;;;;;;;;;;;;;;;;;;;;;;;;;;;;;;;;;;;;;;;;;;;;;;;;;;;;;;;;;;;;;;;;;;;;;;;;;;;;;;;;;;;;;;;;;;;;;;;;;;;;;;;;;;;;;;;;;;;;;;;;;;;;;;;;;;;;;;;;;;;;;;;;;;;;;;;;;;;;;;;;;;;;;;;;;;;;;;;;;;;;;;;;;;;;;;;;;;;;;;;;;;;;;;;;;;;;;;;;;;;;;;;;;;;;;;;;;;;;;;;;;;;;;;;;;;;;;;;;;;;;;;;;;;;;;;;;;;;;;;;;;;;;;;;;;;;;;;;;;;;;;;…
;NOS_WW_Line_1;NOS_WW_Line_2;NOS_WW_Line_3;NOS_WW_Line_4;NOS_WW_Line_5;NOS_WW_Line_6;NOS_WW_Line_7;NOS_WW_Line_8;NOS_WW_Line_9;NOS_WW_Line_10;NOS_WW_Line_11;NOS_WW_Line_12;NOS_WW_Line_13;NOS_WW_Line_14;NOS_WW_Line_15;NOS_WW_Line_16;NOS_WW_Line_17;NOS_WW_Line_18;NOS_WW_Line_19;NOS_WW_Line_20;NOS_WW_Line_21;NOS_WW_Line_22;NOS_WW_Line_23;NOS_WW_Line_24;NOS_WW_Line_25;NOS_WW_Line_26;NOS_WW_Line_27;NO…
NOS_WW_SNP_1;G;G;G;G;G;G;G;G;G;G;G;G;G;G;G;G;G;G;G;G;G;G;G;G;G;G;G;G;G;G;G;G;G;G;G;G;G;G;G;G;G;G;G;G;G;G;G;G;G;G;G;G;G;G;G;G;G;G;G;G;G;G;G;G;G;G;G;G;G;G;G;G;G;G;G;G;G;G;G;G;G;G;G;G;G;G;G;G;G;G;G;G;G;G;G;G;G;G;G;G;G;G;G;G;G;G;G;G;G;G;G;G;G;G;G;G;G;G;G;G;G;G;G;G;G;G;G;G;G;G;G;G;G;G;G;G;G;G;G;G;G;G;G;G;G;G;G;G;G;G;G;G;G;G;G;G;G;G;G;G;G;G;G;G;G;G;G;G;G;G;G;G;G;G;G;G;G;G;G;G;G;G;G;G;G;G;G;G;G;G;G;G;G;…
NOS_WW_SNP_2;A;A;A;A;A;A;A;A;A;A;A;A;A;A;A;A;A;A;A;A;A;A;A;A;A;A;A;A;A;A;A;A;A;A;A;A;A;A;A;A;A;A;A;A;G;A;A;G;A;A;A;A;A;A;A;A;A;A;A;A;A;G;G;A;A;A;A;G;G;A;A;G;G;A;A;A;A;A;A;A;A;A;A;A;A;A;A;A;G;A;A;A;A;A;A;A;A;A;A;A;A;A;A;A;A;A;A;A;A;A;G;G;G;G;G;A;A;A;A;A;A;A;A;A;A;A;A;A;A;A;A;A;A;A;A;A;A;A;G;A;A;A;R;A;A;A;A;A;A;A;A;A;A;G;A;A;G;G;G;A;R;A;A;A;A;A;A;R;A;A;A;A;A;G;A;A;A;A;G;G;A;A;A;A;A;A;A;A;A;A;A;A;A;…
NOS_WW_SNP_3;G;G;G;G;G;G;G;G;G;G;G;G;G;G;G;G;G;G;G;G;G;G;G;G;G;G;G;G;G;G;G;G;G;G;G;G;G;G;G;G;G;G;G;G;G;G;G;G;G;G;G;G;G;G;G;G;G;G;G;G;G;G;G;G;G;G;G;G;G;G;G;G;G;G;G;G;G;G;G;G;G;G;G;G;G;G;G;G;G;G;G;G;G;G;G;G;G;G;G;G;G;G;G;G;G;G;G;G;G;G;G;G;G;G;G;G;G;G;G;G;G;G;G;G;G;G;G;G;G;G;G;G;G;G;G;G;G;G;G;G;G;G;G;G;G;G;G;G;G;G;G;G;G;G;G;G;G;G;G;G;G;G;G;G;G;G;G;G;G;G;G;G;G;G;G;G;G;G;G;G;G;G;G;G;G;G;G;G;G;G;G;G;G;…
NOS_WW_SNP_4;T;Y;C;C;C;C;C;T;C;T;Y;T;C;C;C;C;T;C;C;C;C;T;C;C;C;C;C;T;T;T;T;T;T;C;T;T;T;T;T;C;T;C;T;C;C;C;T;T;T;T;T;T;T;T;T;C;C;T;Y;Y;T;C;C;C;C;C;C;C;C;C;C;C;C;C;C;C;C;C;C;T;T;T;T;T;T;C;C;C;C;C;C;C;C;C;C;C;C;C;C;C;C;C;C;C;C;C;C;C;C;C;C;C;C;C;C;C;C;C;C;T;C;C;C;C;C;C;C;C;C;C;C;T;C;Y;T;C;T;C;C;C;C;C;C;C;C;C;C;C;C;C;Y;T;C;C;C;C;C;C;C;C;C;T;C;C;C;C;C;Y;T;C;T;Y;Y;C;C;C;C;T;T;T;C;Y;T;T;T;T;T;C;C;C;C;Y;T;…
NOS_WW_SNP_5;G;G;A;A;A;A;A;G;A;A;A;A;G;G;G;G;A;G;G;G;A;G;R;A;G;G;A;A;A;A;A;A;R;A;A;A;A;G;R;A;A;A;G;A;A;A;A;G;A;A;A;A;A;A;A;G;G;A;G;G;A;A;A;A;A;A;A;A;A;A;A;A;A;A;A;A;A;A;A;G;G;G;A;G;G;A;G;G;A;A;A;A;A;A;A;A;A;A;A;A;A;A;A;A;A;A;A;A;G;A;R;R;A;G;R;A;R;A;G;A;A;A;A;A;A;A;A;A;A;A;G;A;A;A;G;G;G;A;A;A;G;A;A;A;A;failed;A;A;A;A;A;A;A;A;A;G;A;A;R;A;A;A;A;A;A;A;A;A;G;G;A;G;G;A;G;A;G;A;A;A;A;A;A;A;A;A;A;A;A;A;A…
NOS_WW_SNP_6;T;T;T;C;C;C;C;T;T;T;T;C;C;C;T;T;T;C;T;C;T;T;C;T;T;T;T;T;T;T;C;T;C;C;C;C;C;C;C;T;C;C;C;T;T;T;T;T;T;T;T;T;C;C;T;T;T;T;T;T;T;T;T;T;T;T;T;T;T;T;T;T;T;C;C;T;T;C;C;C;C;T;T;T;T;T;C;C;T;C;Y;C;Y;C;Y;C;Y;C;T;T;C;T;T;C;C;T;T;T;T;T;T;T;T;T;T;T;T;C;T;T;T;T;T;T;T;T;T;T;T;T;T;T;T;T;C;C;T;C;T;T;T;T;T;C;T;Y;T;C;C;T;C;C;T;Y;T;T;failed;Y;C;C;failed;T;T;T;T;T;T;T;C;T;T;T;T;T;T;Y;T;C;T;T;T;T;failed;T;T;C…
NOS_WW_SNP_7;C;C;C;C;C;C;C;C;T;T;C;T;T;T;C;C;C;C;C;C;C;T;failed;C;C;T;C;C;T;T;T;C;T;T;T;T;T;T;T;T;T;T;T;T;C;C;C;C;C;C;C;T;T;T;T;C;C;C;T;C;T;C;C;T;C;C;C;C;C;C;C;C;C;T;C;C;T;C;C;T;C;T;T;T;T;C;C;T;C;T;C;C;C;C;C;C;C;C;C;T;T;T;T;T;T;C;C;C;C;Y;C;C;C;C;C;C;C;C;C;C;C;C;C;T;C;T;T;C;C;C;C;C;C;C;C;T;C;T;C;T;C;C;C;C;C;C;C;C;C;C;C;C;T;C;C;C;C;C;C;C;C;C;C;T;T;T;T;T;C;C;T;T;C;C;C;C;C;T;T;C;T;C;C;C;C;C;C;C;C;C;C…
NOS_WW_SNP_8;A;A;A;A;A;A;A;A;A;A;A;A;A;A;A;A;A;A;A;A;A;A;A;A;A;A;A;A;A;A;A;A;A;A;A;A;A;A;A;A;A;A;A;A;A;A;C;A;C;C;C;A;A;A;A;A;A;A;A;A;A;A;A;A;A;A;A;A;A;A;A;A;A;A;A;A;A;A;A;A;A;A;A;A;A;A;A;A;A;A;A;A;A;A;A;A;A;A;A;A;A;A;A;A;A;A;C;A;A;C;A;A;A;A;A;A;A;A;A;A;A;A;A;C;C;failed;C;C;A;A;A;A;A;A;A;A;A;A;A;A;A;A;A;A;A;A;A;A;A;A;A;A;A;A;A;A;A;A;A;A;A;A;C;C;A;M;A;A;C;A;C;A;A;A;A;A;A;A;A;A;A;A;A;A;A;A;A;A;C;A;A…
NOS_WW_SNP_9;C;C;C;C;C;C;C;C;C;C;C;C;C;C;C;C;C;C;C;C;C;C;C;C;C;C;T;T;C;C;C;C;C;C;C;C;C;C;C;C;C;C;C;C;C;C;T;C;C;T;T;C;T;T;C;C;C;C;C;C;C;C;C;C;C;C;C;C;C;C;C;C;C;C;C;C;C;C;C;C;C;C;C;C;C;C;C;C;C;C;C;C;C;C;C;C;C;C;C;C;C;C;C;T;C;C;C;C;C;C;C;C;C;C;C;C;C;C;C;C;C;C;C;C;C;C;C;C;C;C;C;C;C;C;C;C;C;C;C;C;C;C;C;C;C;C;C;C;C;C;C;C;C;C;C;C;C;C;C;C;C;C;C;C;C;C;C;C;C;C;C;C;C;C;C;T;C;C;C;C;C;C;T;C;T;T;T;C;C;T;T;C;C;…
NOS_WW_SNP_10;G;G;G;G;G;G;G;G;G;G;G;G;G;G;G;G;G;G;G;G;G;G;G;G;G;G;G;G;G;G;G;G;G;G;G;G;G;G;G;G;G;G;G;G;G;G;G;G;G;G;G;G;G;G;G;G;G;G;G;G;G;G;G;G;G;G;G;G;G;G;G;G;G;G;G;G;G;G;G;G;G;G;G;G;G;G;G;G;G;G;G;G;G;G;G;G;G;G;G;G;G;G;G;G;G;G;G;G;G;G;G;G;G;G;G;G;G;G;G;G;G;G;G;G;G;G;G;G;G;G;G;G;G;G;G;G;G;G;G;G;G;G;G;G;G;G;G;G;G;G;G;G;G;G;G;G;G;G;G;G;G;G;G;G;G;G;G;G;G;G;G;G;G;G;G;G;G;G;G;G;G;G;G;G;G;G;G;G;G;G;G;G;G…
NOS_WW_SNP_11;A;A;A;A;A;A;A;A;A;A;A;A;A;A;A;A;A;A;A;A;A;A;A;A;A;A;A;A;A;A;A;A;A;A;A;A;A;A;A;A;A;A;A;A;A;A;A;A;A;A;A;A;A;A;A;A;A;A;A;A;A;A;A;A;A;A;A;A;A;A;A;A;A;A;A;A;A;A;A;A;A;A;A;A;A;A;failed;A;A;A;A;A;A;A;A;A;A;A;A;A;A;A;A;A;A;A;A;A;A;A;A;A;A;A;A;A;A;A;A;A;A;A;A;A;A;A;A;A;A;A;A;A;A;A;A;A;A;A;A;A;A;A;A;A;A;A;A;A;A;A;A;A;A;A;A;A;A;A;A;A;A;A;A;A;A;A;A;A;A;A;A;A;A;A;A;A;A;A;A;A;A;A;A;A;A;A;A;A;A;A;…
NOS_WW_SNP_12;A;G;A;A;A;A;A;G;A;A;A;A;A;A;A;A;A;A;A;A;A;A;A;A;A;A;A;A;A;A;A;A;A;A;A;A;A;A;A;A;A;A;A;A;A;A;A;A;A;A;A;A;A;A;A;A;A;G;A;A;A;A;A;A;A;A;A;A;A;A;A;A;A;A;A;A;A;A;A;A;A;A;A;A;A;A;A;A;A;A;A;A;A;A;A;A;A;A;A;A;A;A;A;A;A;G;A;A;A;A;A;G;A;A;G;A;A;A;A;A;A;A;A;A;A;A;A;A;A;A;A;A;A;A;A;A;A;A;A;A;A;A;A;A;A;A;A;A;A;A;A;A;A;A;A;A;A;G;G;G;A;A;A;A;A;A;A;A;A;A;A;A;A;A;A;A;A;A;A;A;A;A;A;A;A;A;A;A;A;A;A;A;A…
NOS_WW_SNP_13;G;G;G;G;G;G;G;G;G;G;G;G;G;G;G;G;G;G;G;G;G;G;G;G;failed;G;G;G;G;G;G;G;G;G;G;G;G;G;G;G;G;G;G;G;A;G;G;G;G;G;G;G;G;G;G;G;G;G;G;G;G;A;A;G;G;G;G;A;A;G;G;A;A;G;G;G;G;G;G;G;G;G;G;G;G;G;G;G;A;G;G;G;G;G;A;G;G;G;A;G;G;G;G;G;G;G;A;G;G;A;G;G;G;G;G;G;G;G;G;A;G;G;G;G;failed;G;A;G;A;A;A;A;A;A;G;G;G;G;A;G;G;A;G;G;G;G;G;G;G;G;G;G;G;G;G;G;G;G;G;G;G;G;failed;A;A;A;G;G;A;A;A;A;G;A;A;G;A;G;G;G;G;G;G;G;G;…
NOS_WW_SNP_14;G;G;G;G;G;G;G;G;G;G;G;G;G;G;G;G;G;G;G;G;G;G;G;G;G;G;G;G;G;G;G;G;G;G;G;G;G;G;G;G;G;G;G;G;G;G;G;G;G;G;G;G;G;G;G;G;G;G;G;G;G;G;G;G;G;G;G;G;G;G;G;G;G;G;G;G;G;G;G;G;G;G;G;G;G;G;G;G;G;G;G;G;G;G;G;G;G;G;G;G;G;G;G;G;G;A;G;G;A;G;A;A;A;A;R;G;A;G;G;G;R;G;G;G;G;G;G;G;G;G;G;G;G;G;A;G;G;G;G;G;G;G;G;G;G;G;G;G;G;G;G;G;G;G;G;G;G;G;G;G;G;G;G;G;G;G;G;G;A;G;G;G;G;G;A;G;A;G;G;G;G;G;G;G;G;G;G;G;G;G;G;G;G…
NOS_WW_SNP_15;G;G;G;G;G;G;G;G;G;G;G;G;G;G;G;G;G;G;G;G;G;G;G;G;G;A;G;G;G;A;A;G;A;A;A;A;A;A;A;A;A;A;A;A;G;A;A;G;G;A;A;A;A;A;A;G;A;A;A;G;G;G;G;R;G;G;G;G;G;G;G;G;G;G;A;A;A;A;failed;G;G;A;R;A;A;A;G;A;G;G;G;G;G;G;G;G;G;G;G;R;R;G;R;A;A;A;G;A;A;A;A;A;A;A;R;A;A;A;A;G;A;A;A;A;G;A;A;A;A;G;G;G;G;G;A;G;G;G;G;R;G;G;G;G;G;G;G;G;G;G;G;G;G;A;G;A;G;G;G;G;A;A;A;R;A;G;G;R;A;G;G;G;G;G;A;G;A;G;G;G;A;R;G;R;G;G;G;G;A;A;…
NOS_WW_SNP_16;C;C;C;C;C;C;C;C;C;C;C;C;C;C;C;C;C;C;C;C;C;C;C;C;C;T;C;T;C;C;C;T;C;C;C;C;C;C;C;C;C;C;C;C;C;C;C;C;C;C;C;C;C;C;C;C;C;C;C;C;C;C;C;C;C;C;C;C;C;C;C;C;C;C;C;C;C;C;C;C;C;C;C;C;C;C;C;C;C;C;C;C;C;C;C;C;C;C;C;C;C;C;C;C;C;C;C;C;C;C;C;C;C;C;C;C;C;C;C;C;C;C;C;C;C;C;C;C;C;C;C;C;C;C;C;C;C;C;C;C;C;C;C;C;C;C;C;C;C;C;C;C;C;C;C;C;C;C;C;C;C;C;C;C;C;C;C;C;C;C;C;C;C;C;C;C;C;C;C;C;C;C;C;C;C;C;C;C;C;C;C;C;C…
NOS_WW_SNP_17;T;T;T;T;T;T;T;T;C;Y;T;T;T;T;T;T;T;T;T;T;T;C;T;C;T;C;T;T;T;T;T;T;T;T;T;T;T;T;T;T;T;T;T;T;T;T;T;T;T;T;T;C;T;T;T;C;T;T;T;T;T;T;T;T;T;T;T;T;T;T;T;T;T;T;T;T;T;T;T;T;T;T;T;T;T;T;T;T;T;T;C;T;T;C;T;T;C;T;C;T;C;C;C;C;C;C;T;T;C;T;C;C;C;C;C;T;C;T;C;C;C;T;T;T;C;C;Y;C;T;C;C;C;C;T;C;C;C;C;T;T;C;C;Y;C;T;T;T;T;C;T;T;T;T;C;T;C;Y;T;T;T;C;T;C;T;T;T;T;T;T;T;Y;C;C;T;C;T;C;C;T;T;T;T;T;T;T;T;T;failed;T;C;…
NOS_WW_SNP_18;A;A;C;C;C;C;C;A;C;C;C;C;A;A;A;A;C;A;A;A;C;A;M;C;A;A;C;C;C;C;C;C;M;C;C;C;C;A;A;C;C;C;A;C;C;C;C;A;C;C;C;C;C;C;C;A;A;C;A;A;C;C;C;C;C;C;C;C;C;C;C;C;C;C;C;C;C;C;C;A;A;A;C;A;A;C;A;A;C;C;C;C;C;C;C;C;C;C;C;C;C;C;C;C;C;A;C;C;A;C;A;A;A;A;A;C;M;C;A;C;C;C;C;C;C;C;C;C;C;C;A;C;C;C;failed;A;A;C;C;C;A;C;A;C;C;M;C;C;C;C;C;C;C;C;C;A;A;A;A;A;failed;C;C;C;C;C;C;C;A;A;C;A;A;C;A;C;A;C;C;C;C;C;C;C;C;C;C;C…
NOS_WW_SNP_19;A;G;G;G;G;G;G;A;G;G;G;G;G;G;G;G;G;G;G;G;G;G;G;G;G;G;A;A;A;G;A;G;A;G;G;A;A;A;G;A;A;R;G;A;G;A;G;G;G;G;A;G;A;A;A;G;G;A;G;G;G;G;G;G;G;G;G;G;G;G;G;G;G;G;A;A;A;A;G;G;G;G;G;G;G;G;G;G;G;G;G;G;G;G;G;G;G;G;G;A;A;G;A;G;G;G;A;A;G;A;G;G;G;G;G;A;G;G;G;G;R;A;G;G;G;G;G;G;G;G;G;G;G;G;G;G;G;G;G;G;G;G;G;G;G;G;G;G;G;G;G;G;G;G;G;A;R;A;A;A;G;G;A;G;A;A;A;G;G;G;G;G;G;G;G;G;G;G;G;G;G;R;R;A;A;A;G;G;A;A;A;G;G…
NOS_WW_SNP_20;G;G;G;G;G;G;G;G;G;G;G;G;G;G;G;G;G;G;G;G;G;G;G;G;G;G;G;G;G;G;G;G;G;G;G;G;G;G;G;G;G;G;G;G;G;G;G;G;G;G;G;G;G;G;G;G;G;G;G;G;G;G;G;G;G;G;G;G;G;G;G;G;G;G;G;G;G;G;G;G;G;G;G;G;G;G;G;G;G;G;G;G;G;G;G;G;G;G;G;G;G;G;G;G;G;G;G;G;R;G;A;G;G;G;A;G;G;G;G;G;G;G;G;G;G;G;G;G;G;G;G;G;G;G;G;G;G;G;G;G;G;G;G;G;G;G;G;G;G;G;G;G;G;G;G;G;G;G;G;G;G;G;G;G;G;G;G;G;G;G;G;G;G;G;G;G;G;G;G;G;G;G;G;G;G;G;G;G;A;G;G;G;G…
NOS_WW_SNP_21;T;T;C;C;C;C;C;T;T;T;T;T;T;T;T;T;T;T;T;T;T;T;T;T;T;C;T;T;T;C;T;T;T;C;C;T;T;T;T;T;T;T;T;T;C;T;C;failed;C;C;T;Y;T;T;T;C;T;T;T;T;T;C;C;T;C;C;C;C;C;C;C;C;C;C;C;C;C;C;C;T;T;T;T;T;T;C;T;T;C;T;T;T;T;T;failed;T;T;T;T;T;T;T;T;T;T;T;T;T;T;T;T;T;T;T;T;T;T;C;T;T;T;T;Y;T;T;T;T;T;T;C;C;C;T;C;T;T;T;T;C;T;T;C;C;T;T;failed;C;C;T;T;C;C;T;T;C;T;T;T;T;T;T;T;T;T;T;T;T;C;C;T;T;T;T;C;T;T;T;T;T;C;T;T;T;T;T;…
NOS_WW_SNP_22;G;G;G;G;G;G;G;G;G;G;G;G;G;G;G;G;G;G;G;G;G;G;G;G;G;G;G;G;A;A;A;G;G;A;A;G;G;A;G;A;A;G;G;G;G;G;G;G;G;G;G;G;G;G;G;G;G;G;G;G;G;G;G;G;G;G;G;G;G;G;G;G;G;G;G;G;G;G;G;A;R;G;G;G;G;G;R;G;G;G;G;G;G;G;G;G;G;G;G;G;G;G;G;G;G;G;G;G;G;G;G;G;G;G;G;G;G;G;G;G;G;G;G;G;G;G;G;G;G;G;G;G;G;G;G;G;G;G;G;G;G;G;G;G;G;A;G;G;G;G;G;G;G;G;G;G;G;G;G;G;G;G;G;G;G;G;G;G;G;G;G;G;G;G;G;G;G;G;G;G;G;G;G;G;G;G;G;G;G;G;G;G;G…
NOS_WW_SNP_23;T;T;T;T;T;T;T;T;T;T;T;T;T;T;T;T;T;T;T;T;T;T;T;C;T;T;T;C;T;T;T;T;T;T;T;T;T;T;T;T;T;T;T;T;T;T;T;T;T;T;T;T;T;Y;C;T;T;T;T;C;T;T;T;T;T;T;T;T;T;T;T;T;T;T;T;T;T;T;T;T;T;T;T;T;T;T;T;T;T;T;T;T;T;T;T;T;T;T;T;T;T;T;T;T;T;T;T;T;T;T;T;T;T;T;T;T;T;T;T;T;T;T;T;T;T;T;T;T;T;T;T;T;T;T;T;T;T;T;T;T;T;T;T;T;T;T;T;T;T;T;T;T;T;T;C;T;T;T;T;T;T;T;T;T;T;T;T;Y;T;T;T;T;T;T;T;T;T;T;T;Y;C;T;T;T;T;T;T;T;T;T;T;T;T…
NOS_WW_SNP_24;T;Y;T;T;T;T;T;C;T;C;T;T;T;T;T;T;C;T;T;T;C;C;C;T;C;C;C;T;C;C;C;C;C;C;C;C;C;C;C;C;C;C;C;C;T;C;T;T;T;C;C;Y;T;C;T;C;T;C;T;C;T;T;T;C;T;T;T;T;T;T;T;T;T;C;C;C;C;T;C;C;C;C;C;C;C;T;C;C;T;T;C;T;T;T;C;T;T;C;T;T;T;T;T;C;C;C;C;C;C;C;Y;C;T;C;C;C;C;C;C;T;C;C;C;T;C;T;T;C;T;T;T;T;T;T;C;T;C;T;T;failed;C;T;T;T;T;Y;T;T;T;T;T;T;T;C;T;C;Y;C;C;C;C;C;C;C;C;C;C;C;T;T;T;T;T;T;C;C;C;C;C;C;T;C;C;C;T;C;T;C;Y;T;…
NOS_WW_SNP_25;C;C;C;C;C;C;C;C;C;C;C;C;C;C;C;C;C;C;C;C;C;C;C;C;C;C;C;C;C;C;C;C;C;C;C;C;C;C;C;C;C;C;C;C;C;C;C;C;C;C;C;C;C;C;C;C;C;C;C;C;C;C;C;C;C;C;C;C;C;C;C;C;C;C;C;C;C;C;C;C;C;C;C;C;C;C;C;C;C;C;C;C;C;C;C;C;C;C;C;T;T;C;T;C;C;C;C;C;C;C;C;C;C;C;C;C;C;C;C;C;C;C;C;C;C;C;C;C;C;C;C;C;C;C;C;C;C;C;C;C;C;C;failed;C;C;C;C;C;C;C;C;C;C;C;C;C;Y;T;C;C;T;C;C;C;C;C;C;C;C;C;C;C;C;C;C;C;C;C;C;C;C;C;C;C;C;C;C;C;T;T;…
NOS_WW_SNP_26;G;G;G;G;G;G;G;G;T;T;T;T;T;T;T;T;G;T;T;T;K;T;K;G;G;T;G;G;T;G;G;T;G;G;G;G;G;G;G;G;G;G;G;G;T;G;T;G;T;T;G;T;T;K;T;G;G;T;T;G;T;T;T;T;G;G;G;T;T;G;G;T;T;G;G;G;G;G;G;T;G;T;G;T;T;G;G;G;T;G;G;G;G;G;G;G;G;G;G;T;G;G;T;T;G;G;T;G;T;T;T;T;T;T;T;G;G;G;G;G;G;G;G;G;K;G;G;G;T;T;G;K;G;T;G;G;G;G;T;G;G;T;T;G;G;G;G;G;G;G;T;T;T;T;T;G;T;T;T;G;failed;G;T;G;T;G;G;K;T;T;T;T;G;T;T;T;T;G;G;G;G;K;T;T;T;T;T;K;G;G;…
NOS_WW_SNP_27;T;T;T;T;T;T;T;T;T;T;T;T;T;T;T;T;T;T;T;T;T;T;T;T;T;failed;T;T;T;T;T;C;T;T;T;T;T;T;T;T;T;T;T;T;C;T;T;C;C;T;T;T;T;T;T;C;T;T;T;T;T;C;C;T;T;T;T;C;C;T;T;C;C;T;T;T;T;T;T;T;T;T;T;T;T;T;T;T;C;T;T;C;T;C;C;T;Y;T;Y;T;T;T;T;T;T;T;T;T;T;T;C;Y;C;failed;T;T;T;T;T;T;T;T;T;T;T;T;T;T;T;C;C;C;C;Y;T;T;T;T;C;failed;T;T;T;T;T;T;T;T;T;T;T;T;T;T;T;T;T;T;T;T;T;T;T;T;T;T;T;T;T;T;T;T;T;C;T;T;T;T;T;T;T;failed;T…
NOS_WW_SNP_28;A;A;A;A;A;A;A;A;A;A;A;A;A;A;A;A;A;A;A;A;A;A;A;A;A;A;A;A;A;A;A;A;A;A;A;A;A;A;A;A;A;A;A;A;A;A;A;A;A;A;A;A;A;A;A;A;A;A;A;A;A;A;A;A;A;A;A;A;A;A;A;A;A;A;A;A;A;A;A;A;A;A;A;A;A;A;A;A;A;A;A;A;A;A;A;A;A;A;A;A;A;A;A;A;A;A;A;A;A;A;A;A;A;A;A;A;A;A;A;A;A;A;A;A;A;A;A;A;A;A;A;A;A;A;A;A;A;A;A;A;A;A;A;A;A;A;A;A;A;A;A;A;A;A;A;A;A;A;A;A;A;A;A;A;A;A;A;A;A;A;A;A;A;A;A;A;A;A;A;A;A;A;A;A;A;A;A;A;A;A;A;A;A…
NOS_WW_SNP_29;T;T;T;T;T;T;T;T;T;C;C;T;C;C;T;failed;C;T;C;T;C;C;C;T;T;T;T;T;T;T;T;T;T;T;T;T;T;T;T;T;T;T;T;T;T;C;T;failed;T;T;C;T;C;C;T;T;C;T;C;C;C;T;T;C;T;T;T;T;T;T;T;T;T;T;T;T;T;T;T;T;T;T;T;T;T;T;T;T;T;T;T;T;T;T;T;T;T;T;T;T;T;T;T;T;T;C;T;T;C;T;failed;T;T;T;C;Y;T;T;C;T;T;T;C;T;T;T;T;T;T;T;C;T;T;T;T;Y;C;T;T;T;T;T;T;T;T;T;T;T;T;T;T;T;T;T;T;T;T;T;T;T;T;T;T;T;T;T;T;C;C;T;T;T;C;T;T;T;T;T;T;Y;T;T;T;T;T;…
NOS_WW_SNP_30;A;A;A;A;A;A;A;A;A;A;A;A;A;A;A;A;A;A;A;A;A;A;A;A;A;A;A;A;A;A;A;A;A;A;A;A;A;A;A;A;A;A;A;A;A;A;A;A;A;A;A;A;A;A;A;A;A;A;A;A;A;A;A;A;A;A;A;A;A;A;A;A;A;A;A;A;A;A;A;A;A;A;A;A;A;A;A;A;A;A;A;A;A;A;A;A;A;A;A;A;A;A;A;A;A;A;A;A;A;A;A;A;A;A;A;A;A;A;A;A;A;A;A;A;A;A;A;A;A;A;A;A;A;A;A;A;A;A;A;A;A;A;A;A;A;A;A;A;A;A;A;A;A;A;A;A;A;A;A;A;A;A;A;A;A;A;A;A;A;A;A;A;A;A;A;A;A;A;A;A;A;A;A;A;A;A;A;A;A;A;A;A;A…
NOS_WW_SNP_31;T;T;T;T;T;T;T;T;T;T;T;T;T;T;T;T;T;T;T;T;T;T;T;T;T;T;T;T;T;T;T;T;T;T;T;T;T;T;T;T;T;T;T;T;T;T;T;T;T;T;T;T;T;T;T;T;T;T;T;T;T;T;T;T;T;T;T;T;T;T;T;T;T;T;T;T;T;T;T;T;T;T;T;T;T;T;T;T;T;T;T;T;T;T;T;T;T;T;T;T;T;T;T;T;T;T;T;T;T;T;T;T;T;T;T;T;T;T;T;T;T;T;T;T;T;T;T;T;T;T;T;T;T;T;T;T;T;T;T;T;T;T;T;T;T;T;T;T;T;T;T;T;T;T;T;T;T;T;T;T;T;T;T;T;T;T;T;T;T;T;T;T;T;T;T;T;T;T;T;T;T;T;T;T;T;T;T;T;T;T;T;T;T…
NOS_WW_SNP_32;C;C;C;T;C;C;C;C;C;C;C;C;C;C;C;C;C;C;C;C;C;C;C;C;C;C;C;C;C;C;C;C;C;C;C;C;C;C;C;C;C;C;C;C;C;C;C;T;C;C;C;C;C;C;C;T;C;C;C;C;C;C;C;C;T;T;T;C;C;T;T;C;C;C;C;T;T;C;T;C;C;C;C;C;C;T;C;C;C;C;T;T;T;T;C;T;T;T;Y;C;C;C;C;C;C;T;C;T;T;C;C;C;C;C;C;T;T;C;C;C;C;T;C;C;C;C;C;C;C;C;C;C;C;C;C;Y;C;C;C;C;T;C;C;C;C;C;T;C;C;C;T;Y;C;C;T;C;C;C;C;C;C;C;C;C;C;C;C;C;Y;Y;failed;Y;C;C;C;Y;C;C;C;C;C;failed;C;C;C;C;C;f…
NOS_WW_SNP_33;T;T;T;T;T;T;T;T;T;T;T;T;T;T;T;T;T;T;T;T;T;T;T;T;T;C;T;T;C;C;C;T;C;C;C;C;C;C;C;C;C;C;C;C;T;C;T;T;T;T;C;T;C;C;C;T;C;T;C;T;T;T;T;C;T;T;T;T;T;T;T;T;T;T;C;C;Y;C;T;T;T;C;Y;C;C;C;failed;Y;T;T;T;T;T;T;T;T;T;T;T;T;failed;C;failed;C;C;T;C;C;T;C;T;T;T;T;T;C;T;C;C;T;T;C;C;C;T;C;C;C;C;T;T;T;T;T;T;T;T;T;T;Y;T;T;T;T;T;T;T;T;T;T;T;T;T;T;T;T;T;T;T;T;T;T;C;T;C;C;T;T;T;T;T;T;T;T;T;T;T;T;T;T;C;T;T;T;T;…
NOS_WW_SNP_34;G;G;G;G;G;G;G;G;G;G;G;G;G;G;G;G;G;G;G;G;G;G;G;G;G;G;G;G;G;G;G;G;G;G;G;G;G;G;G;G;G;G;G;G;G;G;G;G;G;G;G;G;G;G;G;G;G;G;G;G;G;G;G;G;G;G;G;G;G;G;G;G;G;G;G;G;G;G;G;G;G;G;G;G;G;G;G;G;G;G;G;G;G;G;G;G;G;G;G;G;G;G;G;G;G;G;G;G;G;G;G;G;G;G;G;G;G;G;G;G;G;G;G;G;G;G;G;G;G;G;G;G;G;G;G;G;G;G;G;G;G;G;G;G;G;G;G;G;G;G;G;G;G;G;G;G;G;G;G;G;G;G;G;G;G;G;G;G;G;G;G;G;G;G;G;G;G;G;G;G;G;G;G;G;G;G;G;G;G;G;G;G;G…
NOS_WW_SNP_35;C;C;C;C;C;C;C;C;T;T;T;T;T;T;T;T;T;T;T;T;T;T;T;T;C;T;T;T;C;failed;T;Y;C;T;C;T;T;T;Y;T;T;T;C;T;C;T;T;C;T;T;T;T;T;T;C;T;T;T;C;T;T;C;C;C;C;C;C;C;C;C;C;C;C;C;Y;C;T;T;T;C;C;C;C;C;C;C;C;C;C;C;C;T;C;T;failed;T;T;T;C;T;C;T;T;T;T;T;failed;T;T;T;T;T;T;T;T;T;T;T;T;T;T;T;T;T;C;Y;T;C;T;T;T;T;T;T;T;T;T;T;C;T;C;C;T;C;C;C;C;T;C;T;T;T;T;C;T;T;T;T;T;T;Y;T;C;C;C;failed;T;Y;T;T;T;C;T;C;T;T;T;T;T;T;T;T;T…
NOS_WW_SNP_36;T;T;T;T;T;T;T;T;T;T;T;T;T;T;T;T;T;T;T;T;T;T;T;T;T;T;T;T;T;T;T;T;T;T;T;T;T;T;T;T;T;T;T;T;T;T;T;T;G;T;T;T;T;T;T;G;T;T;T;T;T;T;T;T;G;T;T;T;T;T;G;T;T;T;T;T;T;T;T;T;G;K;T;K;T;T;G;T;T;T;G;G;G;G;T;G;T;G;T;T;G;T;T;T;T;T;T;T;T;T;T;T;T;T;T;T;T;T;T;T;T;T;T;T;T;T;T;T;T;T;T;T;T;T;T;T;T;T;T;T;T;T;T;T;T;failed;T;T;T;T;T;T;T;T;G;T;T;T;T;T;T;T;T;T;T;T;T;T;T;T;T;T;T;T;G;T;G;T;T;T;T;T;T;T;T;T;T;T;T;G;…
NOS_WW_SNP_37;G;G;G;G;G;G;G;G;G;A;A;A;G;G;G;G;G;G;G;G;A;G;R;failed;R;A;A;A;G;G;G;A;G;G;G;G;G;G;G;G;G;G;G;G;A;G;G;failed;A;G;A;R;G;G;G;A;A;R;G;G;G;A;A;G;G;A;A;A;A;A;G;A;A;G;A;A;A;A;A;G;G;G;G;G;G;R;G;G;A;G;G;G;G;G;A;G;A;A;A;G;G;G;G;G;G;G;A;G;A;A;A;G;G;G;G;G;G;G;G;A;G;G;G;A;G;G;A;A;A;A;G;A;A;A;G;G;G;G;A;R;G;A;G;A;A;G;G;G;failed;G;G;G;G;G;G;G;R;G;G;G;G;G;G;A;failed;A;A;R;A;G;G;A;G;A;G;A;G;G;G;R;G;A;A…
NOS_WW_SNP_38;A;A;G;G;G;G;G;A;A;A;A;A;A;A;A;A;A;A;A;A;A;A;A;A;G;A;R;G;G;G;G;A;G;A;G;A;A;A;A;G;A;A;A;G;G;G;G;G;G;G;G;R;G;G;G;G;G;G;G;A;A;G;G;G;G;G;G;G;G;G;G;G;G;A;A;A;A;A;A;G;G;G;G;G;G;A;G;G;G;G;A;A;G;G;G;A;G;A;G;A;A;A;G;A;G;A;failed;A;A;A;A;A;A;A;A;A;A;A;A;G;A;A;A;G;G;G;G;G;G;R;A;A;G;A;A;A;A;A;G;G;G;G;G;A;G;R;G;A;A;R;G;G;R;R;A;A;A;A;A;A;A;G;G;G;G;G;G;R;A;A;A;A;A;G;G;G;G;G;G;R;G;G;G;G;G;G;G;R;A;A;…
NOS_WW_SNP_39;G;G;G;G;G;G;G;G;G;G;G;G;G;G;G;G;G;G;G;G;G;G;G;G;G;G;G;G;G;G;G;G;G;G;G;G;G;G;G;G;G;G;G;G;G;G;G;G;G;G;G;G;G;G;G;A;G;G;G;G;G;G;G;G;G;G;G;G;G;G;G;G;G;G;G;G;G;G;G;G;G;G;G;G;G;G;G;G;G;G;G;G;G;G;R;G;R;A;R;G;G;G;G;G;G;G;G;G;G;G;G;G;G;G;G;G;G;G;G;A;G;G;G;G;G;G;G;G;G;G;A;R;A;G;G;G;G;G;G;G;G;G;G;G;G;G;G;G;G;G;G;G;G;G;G;G;G;G;G;G;G;G;G;G;G;G;G;G;G;G;G;G;G;G;G;G;G;G;G;G;G;G;G;G;G;G;G;R;G;G;G;G;G…
NOS_WW_SNP_40;C;C;Y;Y;C;C;C;C;C;C;C;C;C;C;C;C;C;C;C;C;C;C;C;C;T;T;C;C;C;C;C;C;C;C;C;C;C;C;C;C;C;C;C;C;T;C;C;C;C;C;C;C;C;C;C;C;C;C;T;T;T;T;T;C;T;T;T;T;T;T;T;T;T;Y;C;C;C;C;failed;C;C;T;Y;T;T;C;C;C;T;C;T;T;C;C;T;T;T;T;T;C;T;C;C;C;C;T;T;C;T;C;T;T;T;T;T;C;C;C;T;T;T;T;T;T;T;T;T;T;T;T;C;C;T;T;C;T;T;C;T;T;C;C;C;C;C;C;T;C;C;C;C;C;C;T;C;C;C;C;C;C;C;C;T;T;T;T;T;Y;T;T;T;Y;T;T;T;T;T;C;C;Y;T;C;C;C;C;C;C;C;T;T;…
NOS_WW_SNP_41;C;C;Y;C;C;C;C;C;T;T;T;T;T;T;T;T;T;T;T;T;T;T;T;T;T;C;C;C;T;T;T;C;T;T;T;T;T;T;T;T;T;T;T;T;T;T;C;T;Y;T;T;C;T;C;T;T;T;C;T;T;T;T;T;T;T;T;T;T;T;T;T;T;T;T;T;T;T;T;T;T;T;T;T;T;T;T;T;T;T;T;T;T;T;T;T;T;T;T;T;T;T;C;T;Y;T;T;C;T;C;C;C;C;T;C;C;T;T;T;T;T;T;T;T;C;C;Y;C;T;C;T;T;T;T;T;T;T;T;T;T;Y;T;T;T;T;T;T;T;T;T;T;C;T;T;T;T;C;Y;C;C;C;C;T;C;C;C;C;C;C;T;T;T;T;T;T;T;T;T;T;T;failed;T;T;C;Y;T;T;T;T;C;T;…
NOS_WW_SNP_42;T;T;C;Y;C;T;failed;T;failed;T;C;T;T;T;T;T;C;T;T;T;C;T;T;C;T;T;T;T;T;Y;C;T;T;T;C;T;T;T;T;T;C;T;failed;T;C;Y;T;T;failed;T;C;T;T;T;T;C;C;T;Y;C;T;C;C;T;C;C;T;C;C;T;C;C;C;T;T;T;C;C;T;T;T;T;T;T;T;Y;T;C;C;T;T;T;T;T;Y;T;T;T;T;T;T;T;T;T;T;T;T;T;T;T;T;T;T;T;T;T;T;failed;T;T;T;T;Y;T;T;T;T;T;T;C;C;C;T;C;T;T;T;T;C;T;T;T;T;T;T;T;T;T;T;T;C;C;Y;C;T;T;T;T;T;T;T;T;T;T;T;T;T;C;C;C;T;T;C;C;T;T;T;T;T;Y;…
NOS_WW_SNP_43;C;C;M;C;C;A;C;C;C;C;C;C;C;C;C;C;C;C;C;C;C;C;C;C;C;C;C;A;C;C;C;C;C;C;C;C;C;C;C;C;C;C;C;C;C;C;A;C;A;A;C;C;C;C;C;C;A;C;C;failed;C;C;C;C;A;A;A;C;C;A;A;C;C;A;C;C;failed;C;A;C;C;C;C;C;C;C;C;C;C;C;C;C;C;C;C;C;C;C;C;C;C;C;C;C;C;C;C;C;C;C;C;C;C;C;C;C;C;C;C;A;C;C;C;A;A;A;A;A;A;failed;C;A;C;A;C;C;C;C;C;C;A;C;A;C;C;C;C;C;C;C;C;C;C;A;A;A;A;A;failed;C;A;A;A;A;A;A;A;C;C;C;C;C;C;C;C;A;C;C;C;C;C;A;A…
NOS_WW_SNP_44;T;T;T;K;G;G;G;T;T;T;T;T;T;T;T;T;T;T;T;T;T;T;T;T;G;G;T;T;G;G;G;T;G;G;G;G;G;G;G;G;G;G;G;G;G;G;T;failed;G;G;G;T;G;T;G;G;G;T;G;G;G;G;G;T;T;K;T;G;G;T;T;G;G;G;T;T;T;T;T;G;T;T;T;T;T;T;failed;T;G;T;G;G;G;G;G;G;G;G;G;G;T;T;T;T;G;G;G;G;G;G;G;G;G;G;G;G;G;G;G;T;G;G;G;G;G;T;G;G;G;T;G;T;T;T;G;G;T;T;G;K;G;T;G;T;G;G;T;K;T;G;G;G;T;G;G;T;G;T;T;T;G;T;T;T;T;G;G;K;G;T;G;T;T;G;G;G;G;T;T;T;T;K;T;G;T;T;T;G…
NOS_WW_SNP_45;T;T;T;T;T;T;T;T;T;T;T;T;T;T;T;T;T;T;T;T;T;T;T;T;T;T;T;T;T;T;T;T;T;T;T;T;T;T;T;T;T;T;T;T;C;T;T;C;T;T;T;T;T;T;T;T;T;T;T;T;T;C;C;T;T;T;T;C;C;T;T;C;C;T;T;T;T;T;T;T;T;T;T;T;T;T;T;T;C;T;T;T;T;T;T;T;T;T;T;T;T;T;T;T;T;T;T;T;T;T;C;C;C;C;C;T;T;T;T;T;T;T;T;T;T;T;T;T;T;T;T;T;T;T;T;T;T;T;C;T;T;T;C;T;T;T;T;T;T;T;T;T;T;C;T;T;C;C;C;T;Y;T;T;T;T;T;T;Y;T;T;T;T;T;C;T;T;T;T;C;C;T;T;T;T;T;T;T;T;T;T;T;T;T…
NOS_WW_SNP_46;G;K;K;K;G;G;G;K;T;T;G;G;T;T;T;T;G;T;T;T;T;G;K;G;G;G;T;T;G;G;G;G;G;G;G;G;G;G;G;G;G;G;G;G;G;T;G;G;T;G;G;G;G;G;G;T;T;G;T;G;T;G;G;T;T;T;T;G;G;T;T;G;G;G;T;G;G;K;G;G;G;G;G;G;G;G;G;G;G;G;T;G;T;T;G;G;G;G;T;G;T;G;T;T;G;G;K;G;G;G;G;G;G;G;G;G;G;G;G;T;G;G;G;T;G;G;K;T;T;T;K;T;T;T;G;G;G;G;G;G;T;G;G;G;G;G;T;G;G;G;G;G;G;T;G;T;T;T;T;T;T;G;T;G;T;T;T;T;T;T;G;T;G;G;T;T;T;G;G;T;K;K;T;G;T;T;T;T;T;T;T;G;G…
NOS_WW_SNP_47;T;T;T;T;T;T;T;T;T;T;T;T;T;T;T;T;T;T;T;T;T;T;T;T;T;T;T;T;T;T;T;T;T;T;T;T;T;T;T;T;T;T;T;T;T;T;T;T;Y;T;T;T;T;T;T;C;T;T;T;T;T;T;T;T;T;T;T;T;T;T;T;T;T;T;T;T;T;T;T;T;T;T;T;T;T;T;T;T;T;T;T;T;T;T;C;T;T;T;T;T;T;T;T;T;T;T;T;T;T;T;T;T;T;T;T;T;T;T;T;T;T;T;T;T;T;T;T;T;T;C;C;C;T;C;T;T;T;T;T;T;T;T;T;T;T;T;T;T;T;T;T;T;T;C;T;T;Y;T;T;T;T;T;T;T;T;T;T;T;C;C;T;T;C;T;T;T;T;T;T;T;T;T;T;T;T;T;T;C;T;T;T;T;T…
NOS_WW_SNP_48;C;C;C;C;C;C;C;C;Y;C;T;C;C;C;C;C;C;C;C;C;C;C;C;C;C;C;C;C;C;C;C;C;C;C;C;C;C;C;C;C;C;C;C;C;C;C;C;C;T;C;C;Y;C;C;C;C;C;C;C;C;C;C;C;C;T;C;C;C;C;C;C;C;C;T;Y;T;T;T;C;C;C;C;C;C;C;T;C;C;C;T;C;T;C;C;failed;T;C;T;C;C;C;C;C;C;C;C;C;T;C;C;T;Y;T;T;C;C;C;T;C;T;T;C;T;C;C;C;C;C;C;T;T;C;C;C;T;T;T;T;C;T;C;T;C;C;T;T;T;C;C;C;T;T;T;C;C;T;C;C;T;T;Y;C;C;C;C;C;C;Y;T;C;C;T;T;C;T;C;T;C;C;C;C;T;C;C;C;C;C;Y;C;C;…
NOS_WW_SNP_49;T;T;Y;failed;T;C;C;T;T;C;T;Y;C;C;C;C;C;C;C;C;C;C;C;C;T;T;T;T;T;T;T;T;T;T;T;T;T;T;T;T;T;T;T;T;T;T;T;T;T;T;T;T;T;T;T;T;T;T;C;C;failed;T;T;C;C;T;T;T;T;T;C;T;T;T;T;T;T;T;T;T;T;T;T;T;T;T;T;T;T;T;T;T;T;T;T;T;T;T;T;T;T;T;T;T;T;T;C;T;C;T;T;C;C;C;C;T;T;T;T;T;T;T;T;T;Y;C;T;T;T;T;T;T;C;C;T;C;T;Y;T;T;C;T;T;T;T;T;T;T;T;T;T;T;T;T;T;T;T;T;T;T;C;T;T;T;T;T;T;T;T;T;C;T;T;T;C;T;C;C;T;T;T;T;T;T;T;T;T;T…
NOS_WW_SNP_50;C;C;C;C;C;C;C;C;C;C;C;C;C;C;C;C;C;C;C;C;C;C;C;C;C;A;C;A;C;A;A;A;A;A;A;failed;C;C;M;A;A;C;C;A;C;C;C;C;A;C;C;C;C;C;C;A;C;A;C;C;C;C;C;C;C;C;C;C;C;C;C;C;C;A;A;C;A;A;A;C;C;C;C;C;C;C;C;C;C;C;C;A;C;A;C;A;C;A;C;A;M;A;C;A;C;C;A;failed;C;A;C;C;C;C;C;failed;A;A;C;A;A;C;A;C;A;C;M;C;A;A;A;A;A;A;C;C;C;C;C;M;C;C;failed;C;C;C;C;C;C;C;C;C;C;A;C;C;M;C;C;C;C;C;C;C;C;A;A;C;C;C;C;C;C;C;C;A;C;A;A;C;A;C;A…
NOS_WW_SNP_51;C;C;C;C;C;C;C;C;C;C;C;Y;C;C;C;C;C;C;C;C;C;C;C;C;C;C;C;C;C;C;C;C;C;C;C;C;C;C;C;C;C;C;C;C;C;C;C;C;C;C;C;C;C;C;C;C;C;C;C;C;C;C;C;C;C;C;C;C;C;C;C;C;C;C;C;C;C;C;C;C;C;C;C;C;C;C;C;C;C;C;C;C;C;C;C;C;C;C;C;C;C;C;C;C;C;C;C;C;C;C;C;C;C;C;C;C;C;C;C;C;C;C;C;C;C;C;C;C;failed;C;C;C;C;C;C;C;C;C;C;C;C;C;C;C;C;C;C;C;C;C;C;C;C;C;C;C;C;C;C;C;failed;C;C;C;C;C;C;C;C;C;C;C;C;failed;C;C;C;C;C;C;C;C;C;C;C;…
NOS_WW_SNP_52;T;T;T;T;T;T;T;T;T;T;T;T;T;T;T;T;T;T;T;T;T;T;T;T;T;T;T;T;T;T;T;T;T;T;T;T;T;T;T;T;T;T;T;T;T;T;T;T;T;T;T;T;T;T;T;T;T;T;T;T;T;T;T;T;T;T;T;T;T;T;T;T;T;T;T;T;T;T;T;T;T;T;T;T;T;T;T;T;T;T;T;T;T;T;T;T;T;T;T;T;T;T;T;T;T;T;T;T;T;T;T;T;T;T;T;T;T;T;T;T;T;T;T;T;T;T;T;T;T;T;T;T;T;T;T;T;T;T;T;T;T;T;T;T;T;T;T;T;T;T;T;T;T;T;T;T;T;T;T;T;T;T;T;T;T;T;T;T;T;T;T;T;T;T;T;T;T;T;T;T;T;T;T;T;T;T;T;T;T;T;T;T;T…
NOS_WW_SNP_53;T;T;T;T;T;T;T;T;T;C;C;C;T;T;C;C;C;C;C;failed;C;C;failed;T;failed;C;C;C;T;T;T;C;T;T;T;T;T;T;T;T;T;T;T;T;C;T;T;C;C;T;C;C;T;T;T;C;T;C;T;C;C;C;C;C;C;C;C;C;C;C;C;C;C;C;T;C;T;C;T;T;C;failed;T;failed;T;T;C;T;C;T;C;C;C;C;C;C;C;C;C;C;C;C;C;C;C;T;C;T;T;C;T;T;T;T;T;T;T;T;T;C;T;T;T;C;C;T;C;C;C;C;T;C;C;C;T;T;T;T;C;failed;C;C;T;T;T;T;C;T;T;T;T;T;T;T;C;T;failed;T;T;T;T;C;T;C;T;C;C;failed;C;T;T;C;f…
NOS_WW_SNP_54;G;G;G;G;G;G;G;G;G;G;G;G;G;G;G;G;G;G;G;G;G;G;G;G;G;G;G;G;G;failed;A;G;A;G;A;A;G;A;A;A;A;A;G;G;G;A;G;G;G;G;G;G;failed;G;A;A;R;G;G;A;G;G;G;G;G;G;G;G;G;G;G;G;G;G;G;G;G;G;A;G;A;A;G;A;A;G;A;A;G;G;A;G;A;A;failed;G;A;G;A;A;A;A;A;A;A;G;A;R;G;A;G;G;G;G;G;A;A;G;A;G;G;A;A;A;A;A;A;A;A;G;G;G;G;G;G;G;G;G;G;G;G;G;A;G;G;failed;G;G;G;G;G;G;G;G;A;G;G;G;G;G;G;A;A;A;A;A;A;G;G;G;G;G;G;G;G;G;G;G;G;G;A;G;A…
NOS_WW_SNP_55;G;G;G;G;G;G;G;G;G;G;G;G;G;G;G;G;G;G;G;G;G;G;G;G;G;G;G;G;G;G;G;G;G;G;G;G;G;G;G;G;G;G;G;G;G;G;G;G;G;G;G;G;G;G;G;G;G;G;G;G;G;G;G;G;G;G;G;G;G;G;G;G;G;G;G;G;G;G;G;G;G;G;G;G;G;G;G;G;G;G;G;G;G;G;G;G;G;G;G;G;G;G;G;G;G;G;G;G;G;G;G;G;G;G;G;G;G;G;G;G;G;G;G;G;G;G;G;G;G;G;G;G;G;G;G;G;G;G;G;G;G;G;G;G;G;G;G;G;G;G;G;G;G;G;G;G;G;G;G;G;G;G;G;G;G;G;G;G;G;G;G;G;G;G;G;G;G;G;G;G;G;G;G;G;G;G;G;G;G;G;G;G;G…
NOS_WW_SNP_56;T;T;G;T;G;G;G;T;T;T;T;T;T;T;T;T;T;T;T;T;T;T;T;T;failed;G;T;T;G;G;G;T;G;G;G;G;G;G;G;G;G;G;G;G;G;G;G;K;T;T;T;T;G;G;G;G;G;T;G;G;T;G;G;G;G;G;G;G;G;G;G;G;G;G;G;G;G;G;G;G;G;G;G;G;G;G;G;G;G;T;G;G;G;G;G;G;G;G;G;G;G;G;G;G;G;G;G;G;G;G;G;G;G;G;G;G;G;G;G;G;G;G;G;G;G;G;G;G;G;G;G;G;G;G;T;G;T;G;G;G;G;T;T;T;T;K;G;T;T;T;T;G;G;G;G;T;G;G;G;G;K;T;G;G;G;G;G;K;failed;T;T;failed;G;G;G;T;G;T;G;G;G;K;G;T;G;…
NOS_WW_SNP_57;C;C;C;C;C;C;C;C;C;C;C;C;C;C;C;C;C;C;C;C;C;C;C;C;C;C;C;C;C;C;C;C;C;C;C;C;C;C;C;C;C;C;C;C;C;C;C;C;C;C;C;C;C;C;C;C;C;C;C;C;C;C;C;C;C;C;C;C;C;C;C;C;C;C;C;C;C;C;C;C;C;C;C;C;C;C;C;C;C;C;C;C;C;C;C;C;C;C;C;C;C;C;C;C;C;C;C;C;C;C;C;C;C;C;C;C;C;C;C;C;C;C;C;C;C;C;C;C;C;C;C;C;C;C;C;C;C;C;C;C;C;C;C;C;C;C;C;C;C;C;C;C;C;C;C;C;C;C;C;C;C;C;C;C;C;C;C;C;C;C;C;C;C;C;C;C;C;C;C;C;C;C;C;C;C;C;C;C;C;C;C;C;C…
NOS_WW_SNP_58;C;C;C;C;C;C;C;C;failed;A;C;A;A;A;A;A;C;A;A;A;C;C;A;C;A;C;C;A;A;C;A;C;A;C;C;A;A;A;A;A;A;A;A;A;C;C;C;C;C;C;A;M;A;A;A;C;C;C;C;C;A;C;C;A;C;C;C;C;C;C;C;C;C;C;C;C;C;C;C;C;A;A;A;A;A;C;A;A;C;C;C;C;C;C;C;C;C;C;C;A;A;A;A;A;A;C;C;C;C;C;C;C;C;C;C;C;C;C;C;C;C;C;C;C;C;A;C;C;C;C;C;C;C;C;failed;A;C;A;C;A;C;C;C;C;A;M;C;C;C;C;C;C;A;C;C;C;C;C;C;C;C;A;C;A;A;A;A;C;C;A;A;A;A;C;C;C;C;A;A;M;A;C;C;C;C;C;C;C…
NOS_WW_SNP_59;G;G;G;G;G;G;G;G;A;G;A;G;A;A;A;A;G;A;A;A;G;A;G;A;G;G;G;G;A;G;G;G;G;G;G;G;G;G;G;G;G;G;G;G;A;G;G;G;G;G;G;G;G;G;G;G;G;G;G;G;G;A;A;G;R;G;A;A;A;A;A;A;A;G;G;G;G;G;G;G;G;G;G;G;G;G;G;G;A;G;G;G;G;G;G;G;G;G;G;G;G;G;G;G;G;A;G;G;A;G;R;G;G;G;G;G;G;G;G;G;G;G;G;G;G;G;G;G;G;G;G;G;G;G;G;G;G;G;A;G;G;G;G;G;G;G;G;G;G;G;G;G;G;G;G;G;G;G;G;G;G;G;G;G;G;G;G;G;G;G;G;G;A;A;G;A;G;G;G;G;G;G;G;G;G;G;G;G;R;G;G;G;G…
NOS_WW_SNP_60;T;T;T;T;T;T;T;T;T;T;C;T;T;T;T;T;T;T;T;T;T;T;T;C;T;T;T;C;T;T;T;C;T;T;T;T;T;T;T;T;T;T;T;T;T;T;T;failed;T;T;T;T;T;T;T;C;C;T;C;T;T;T;T;T;C;C;C;T;T;C;Y;T;T;T;T;T;T;T;T;T;T;T;T;T;T;T;T;T;T;T;C;T;T;C;C;T;T;T;Y;T;T;T;C;T;T;T;T;T;T;T;T;T;T;T;T;T;T;T;T;C;T;T;T;T;T;T;T;T;T;C;C;C;C;C;T;T;T;T;T;T;T;T;T;T;T;T;T;T;T;T;C;T;T;T;C;T;T;T;T;T;T;T;T;T;T;T;T;Y;T;T;T;T;T;T;C;T;C;T;T;C;T;T;T;T;T;T;T;T;C;C;…
NOS_WW_SNP_61;G;G;G;G;G;G;G;G;G;G;G;G;G;G;G;G;G;G;G;G;G;G;G;G;G;G;G;G;G;G;G;G;G;G;G;G;G;G;G;G;G;G;G;G;G;G;G;G;G;G;G;G;G;G;G;G;G;G;G;G;G;G;G;G;G;G;G;G;G;G;G;G;G;G;G;G;G;G;G;G;G;G;G;G;G;G;G;G;G;G;G;G;G;G;G;G;G;G;G;G;G;G;G;G;G;G;G;G;G;G;G;G;G;G;G;G;G;G;G;G;G;G;G;G;G;G;G;G;G;G;G;G;G;G;G;G;G;G;G;G;G;G;G;G;G;G;G;G;G;G;G;G;G;G;G;G;G;G;G;G;G;G;G;G;G;G;G;G;A;G;G;A;G;G;G;G;G;G;G;G;G;G;G;G;G;G;G;G;G;G;G;G;G…
NOS_WW_SNP_62;G;G;G;failed;G;A;G;G;G;G;G;G;A;A;A;A;G;A;A;A;G;A;A;G;A;A;failed;R;G;G;G;G;G;G;G;G;G;G;G;G;G;G;G;G;G;G;A;G;R;A;G;G;G;G;G;G;G;A;G;G;G;G;G;G;G;G;G;G;G;G;G;G;G;G;G;G;G;G;G;G;G;G;G;G;G;G;G;A;G;A;G;G;G;G;G;G;G;G;G;G;G;R;G;G;G;G;A;G;G;A;G;G;G;G;G;G;G;G;G;G;G;G;G;A;A;G;A;A;A;G;G;G;G;G;failed;A;G;A;G;G;G;A;R;A;A;R;G;A;A;A;G;G;G;G;G;G;G;G;G;G;G;G;A;G;G;G;G;R;G;G;A;A;G;G;G;A;G;A;A;failed;G;G;A…
NOS_WW_SNP_63;T;T;T;T;T;T;T;T;T;T;C;T;T;T;T;T;T;T;T;T;T;T;T;T;T;T;T;T;T;T;T;T;T;T;T;T;T;T;T;T;T;T;T;T;T;T;T;T;T;T;T;T;T;T;T;T;T;T;T;T;T;T;T;T;T;T;T;T;T;T;T;T;T;T;C;T;T;T;C;T;T;T;T;T;T;T;T;T;T;T;C;T;C;C;T;C;C;C;C;C;C;C;T;T;C;T;T;T;T;T;T;T;T;T;T;T;T;T;T;T;T;T;C;T;T;T;T;T;T;T;T;T;T;T;T;T;T;T;T;T;T;T;T;T;T;T;T;T;T;T;C;T;C;T;T;T;T;T;T;T;T;T;T;T;T;T;T;T;T;T;T;T;T;T;T;T;T;T;T;T;T;T;T;T;T;T;T;T;T;T;T;T;T…
NOS_WW_SNP_64;T;T;Y;C;T;C;C;C;T;T;T;T;T;T;T;T;C;T;T;T;T;T;T;Y;C;C;C;T;C;C;C;C;C;C;C;C;C;C;C;C;C;C;C;C;C;C;T;C;C;T;C;Y;C;C;C;C;C;C;C;C;T;C;C;C;C;C;C;C;C;C;C;C;C;C;C;C;C;C;C;C;C;C;C;C;C;C;C;C;C;C;C;C;C;C;C;C;C;C;C;C;C;C;C;C;C;C;C;C;C;C;C;C;C;C;C;C;C;C;C;C;C;C;C;C;C;C;C;C;C;C;C;C;C;C;C;C;C;C;C;C;C;C;C;C;C;C;C;C;C;C;T;T;Y;C;C;C;C;C;C;C;C;C;C;C;C;C;C;C;C;C;C;C;C;C;C;C;C;C;C;C;C;C;T;C;C;C;T;C;C;C;C;C;C…
NOS_WW_SNP_65;A;A;A;A;A;A;A;A;A;A;A;A;A;A;A;A;A;A;A;A;A;A;A;A;A;A;A;A;A;A;A;A;A;A;A;A;A;A;A;A;A;A;A;A;A;A;A;A;A;A;A;A;A;A;A;A;A;A;A;A;A;A;A;A;A;A;A;A;A;A;A;A;A;A;A;A;A;A;A;A;A;A;A;A;A;A;A;A;A;A;A;A;A;A;A;A;A;A;A;A;A;A;A;A;A;A;A;A;A;A;A;A;A;A;A;A;A;A;A;A;A;A;A;A;A;A;A;A;A;A;A;A;A;A;A;A;A;A;A;A;A;A;A;A;A;A;A;A;A;A;A;A;A;A;A;A;A;A;A;A;A;A;A;A;A;A;A;A;A;A;A;A;A;A;A;A;A;A;A;A;A;A;A;A;A;A;A;A;A;A;A;A;A…
NOS_WW_SNP_66;A;A;G;G;A;G;G;A;A;A;A;A;A;A;A;A;A;A;A;A;A;A;A;A;A;A;A;A;A;A;A;A;A;A;A;A;A;A;A;A;A;A;A;A;A;A;A;A;A;A;A;A;A;A;A;A;A;A;A;A;A;A;A;A;G;G;G;A;A;G;G;A;A;A;A;A;A;G;A;G;A;G;A;A;G;A;A;G;A;A;A;A;G;A;G;G;A;failed;G;R;A;G;A;G;G;G;A;A;R;A;A;A;A;A;A;A;A;A;R;A;A;A;G;A;A;A;A;A;A;G;G;A;A;A;A;A;G;A;A;A;A;A;R;A;A;A;A;A;A;A;A;A;A;R;A;A;failed;A;A;A;A;A;A;A;A;A;A;R;A;A;A;A;A;A;A;G;A;A;G;G;A;A;A;R;A;A;A;G…
NOS_WW_SNP_67;C;C;T;C;T;T;T;C;C;C;C;C;C;C;C;C;C;C;C;C;C;C;C;C;C;C;C;C;C;C;C;C;C;C;C;C;C;C;C;C;C;C;C;C;C;C;C;C;C;C;C;C;C;C;C;C;C;C;C;C;C;C;C;C;T;T;T;C;C;T;T;C;C;Y;C;C;C;C;C;C;C;C;T;C;C;T;T;C;C;C;C;C;C;C;C;C;C;C;C;C;C;C;C;C;C;T;C;T;T;C;C;T;T;C;T;T;C;C;C;C;C;T;T;C;C;C;C;C;C;C;C;C;Y;T;T;C;C;C;C;C;C;C;C;C;C;C;T;C;C;C;T;T;T;C;T;C;C;C;C;C;C;C;C;C;C;C;C;Y;C;C;C;C;C;C;C;C;C;C;T;Y;T;C;C;C;C;C;C;C;C;C;C;C;C…
NOS_WW_SNP_68;G;G;A;A;A;A;A;G;R;G;G;G;G;G;G;G;A;G;G;G;A;A;G;A;G;G;A;failed;G;G;G;G;G;G;G;G;G;G;G;G;G;G;G;G;A;G;A;G;A;A;G;G;G;G;G;A;G;A;G;G;G;A;A;G;A;A;A;A;A;A;A;A;A;G;A;A;G;G;A;A;G;G;G;G;G;failed;G;G;A;A;A;A;A;A;A;A;A;A;A;G;G;G;G;G;G;G;G;A;G;G;G;A;G;G;A;A;G;failed;G;A;G;A;G;G;G;G;G;G;G;A;A;A;A;A;G;G;A;G;A;G;A;A;failed;A;G;A;A;A;A;A;A;A;R;A;A;G;R;G;G;G;G;G;G;G;G;G;G;R;G;G;G;G;G;A;G;A;G;G;G;A;G;A;A…
NOS_WW_SNP_69;C;C;T;C;T;T;T;C;T;T;T;T;T;T;T;T;T;T;T;T;T;T;T;T;T;T;T;T;T;T;T;T;T;T;T;T;T;T;T;T;T;T;T;T;T;T;T;T;T;T;T;T;T;T;T;T;T;T;T;T;T;T;T;T;T;T;T;T;T;T;T;T;T;T;T;T;T;T;T;T;T;T;T;T;T;T;T;T;T;T;T;T;T;T;T;T;T;T;T;T;T;T;T;T;T;T;T;T;T;T;T;T;T;T;T;T;T;T;T;T;T;T;T;T;T;T;T;T;T;T;T;T;T;T;T;T;T;T;T;T;T;T;T;T;T;T;T;T;T;T;T;T;T;T;T;T;T;T;T;T;T;T;T;T;T;T;T;T;T;T;T;T;T;T;T;T;T;T;T;T;T;T;T;T;T;T;T;T;T;T;T;T;T…
NOS_WW_SNP_70;T;T;T;T;T;T;T;T;T;T;T;T;T;T;T;T;T;T;T;T;T;T;T;T;T;T;T;T;T;T;T;T;T;T;T;T;T;T;T;T;T;T;T;T;T;T;T;T;T;T;T;T;T;T;T;T;T;T;T;T;T;T;T;T;T;T;T;T;T;T;T;T;T;T;T;T;T;T;T;T;T;T;T;T;T;T;T;T;T;T;T;T;T;T;T;T;T;T;T;T;T;T;T;T;T;T;T;T;T;T;T;T;T;T;T;T;T;T;T;T;T;T;T;T;T;T;T;T;T;T;T;T;T;T;T;T;T;T;T;T;T;T;T;T;T;T;T;T;T;T;T;T;T;T;T;T;T;T;T;T;T;T;T;T;T;T;T;T;T;T;T;T;T;T;T;T;T;T;T;T;T;T;T;T;T;T;T;T;T;T;T;T;T…
NOS_WW_SNP_71;T;T;T;T;T;T;T;T;T;T;T;T;T;T;T;T;T;T;T;T;T;T;T;T;T;T;T;T;T;T;T;T;T;T;T;T;T;T;T;T;T;T;T;T;T;T;T;T;T;T;T;T;T;T;T;T;T;T;T;T;T;T;T;T;T;T;T;T;T;T;T;T;T;T;T;T;T;T;T;T;T;T;T;T;T;T;T;T;T;T;T;T;T;T;T;T;T;T;T;T;T;T;T;T;T;T;T;T;T;T;T;T;T;T;T;T;T;T;T;T;T;T;T;T;T;T;T;T;T;T;T;T;T;T;T;T;T;T;T;T;T;T;T;T;T;T;T;T;T;T;T;T;T;T;T;T;T;T;T;T;T;T;T;T;T;T;T;T;T;T;T;T;T;T;T;T;T;T;T;T;T;T;T;T;T;T;T;T;T;T;T;T;T…
NOS_WW_SNP_72;T;T;T;T;T;T;T;T;T;T;T;T;T;T;T;T;T;T;T;T;T;T;T;T;T;T;T;T;T;T;T;T;T;T;T;T;T;T;T;T;T;T;T;T;failed;T;T;T;T;T;T;T;T;T;T;Y;T;T;T;T;T;C;C;T;T;T;T;Y;C;T;T;C;C;T;T;T;T;T;T;T;T;T;T;T;T;T;T;T;C;T;T;C;C;T;C;T;C;C;C;T;T;T;T;T;T;T;T;T;T;T;T;T;T;T;T;T;T;T;T;C;T;T;T;T;T;T;T;T;T;C;C;T;C;C;T;T;T;T;C;T;T;T;T;T;T;T;T;T;T;T;T;T;T;C;T;T;Y;C;C;T;T;T;T;T;T;T;T;Y;T;T;T;T;T;C;T;T;T;T;T;Y;T;T;T;T;T;T;T;T;T;T;…
NOS_WW_SNP_73;A;A;A;A;A;A;A;A;A;A;A;A;A;A;A;A;A;A;A;A;A;A;A;A;A;A;G;A;A;A;A;A;A;A;A;A;A;A;A;A;A;A;A;A;A;A;A;A;G;A;A;A;A;A;A;A;A;A;A;A;A;A;A;A;A;A;A;A;A;A;A;A;A;A;A;A;A;A;A;A;A;A;A;A;A;A;A;A;A;A;A;A;A;A;A;A;A;A;A;A;A;A;A;A;A;G;A;A;R;A;G;G;G;G;G;A;A;A;A;A;A;A;A;A;A;A;A;A;A;A;A;A;A;A;A;A;A;A;A;A;A;A;A;A;A;A;A;A;A;A;A;A;A;A;A;A;A;A;A;A;A;A;A;A;A;A;A;A;A;A;A;A;A;A;A;A;A;A;A;A;A;A;G;G;G;G;G;A;A;A;A;A;A…
NOS_WW_SNP_74;G;G;G;R;G;G;G;G;A;A;G;G;A;A;A;A;G;A;A;A;G;G;A;G;A;G;A;A;A;A;A;A;A;A;A;A;A;A;A;A;A;A;A;A;A;A;G;A;A;A;A;A;G;A;A;A;G;A;G;G;A;A;A;G;A;A;A;A;A;A;A;A;A;A;A;A;A;A;A;A;A;A;A;A;A;A;A;A;A;A;A;A;A;A;A;A;A;A;A;G;A;G;G;G;G;A;A;A;A;A;A;A;A;A;A;A;A;A;A;A;A;A;A;G;G;G;G;G;G;A;A;A;A;A;A;A;A;A;A;R;G;A;G;G;A;A;A;G;G;A;A;A;A;A;A;A;A;A;A;A;failed;A;A;G;G;A;G;R;A;A;A;A;A;A;G;A;G;A;A;failed;A;A;A;A;A;A;A;A…
NOS_WW_SNP_75;A;G;R;A;G;A;A;G;G;G;G;G;G;G;G;G;G;G;G;G;G;G;G;G;A;A;G;G;A;A;G;G;G;G;A;G;A;A;A;G;G;G;A;R;G;G;G;A;A;G;G;failed;G;G;G;G;G;A;G;G;G;G;G;G;G;G;G;G;G;G;R;G;G;A;G;A;A;G;G;A;A;A;A;A;A;A;A;A;G;G;G;A;A;G;G;A;A;A;R;A;A;A;G;A;A;A;A;A;A;A;A;A;A;A;A;A;A;G;A;G;A;A;G;G;G;A;G;A;G;G;G;G;G;G;G;A;A;G;G;R;A;G;G;G;G;R;A;G;G;G;G;G;G;A;G;A;A;A;A;A;A;G;G;G;A;A;R;G;G;G;G;G;G;G;G;G;G;G;G;G;G;G;G;G;G;G;G;G;G;G;…
NOS_WW_SNP_76;T;C;Y;Y;T;T;T;T;T;C;C;C;C;C;C;C;C;C;C;C;C;C;C;C;T;C;C;T;T;T;T;T;T;T;T;T;T;T;T;T;T;T;T;T;C;T;T;T;T;failed;T;T;T;failed;T;T;failed;C;C;C;T;C;C;C;T;C;T;C;C;T;T;C;C;C;T;T;C;T;C;T;T;C;C;T;C;C;T;T;C;T;C;C;C;C;T;C;C;T;C;C;C;C;C;C;C;T;T;T;C;T;C;T;C;T;C;failed;C;C;C;T;C;C;T;T;T;T;T;T;T;T;C;T;T;T;C;C;C;C;C;C;C;T;T;C;T;T;C;T;C;C;C;C;T;C;C;C;T;C;C;C;C;T;T;T;T;T;T;T;C;C;C;C;C;C;C;C;C;T;T;T;T;Y;C…
NOS_WW_SNP_77;T;T;T;failed;T;T;C;T;C;T;T;C;C;C;C;C;T;C;C;C;C;T;Y;C;T;C;T;T;C;C;T;C;C;C;C;T;C;C;T;T;T;T;C;T;C;T;Y;C;T;T;C;Y;C;C;T;C;C;T;C;C;T;C;C;C;C;C;C;C;C;C;C;C;C;T;T;C;C;C;C;C;C;T;C;T;T;T;C;C;C;C;T;T;C;T;T;T;C;T;C;C;C;C;C;C;C;Y;C;C;C;C;C;T;C;C;T;C;Y;C;C;C;C;C;T;C;C;C;C;C;C;C;C;C;C;C;T;C;T;T;C;C;C;C;T;C;C;C;C;C;C;C;T;T;C;C;T;T;C;T;T;T;T;T;C;C;C;C;C;C;T;T;T;T;T;C;C;T;C;T;T;C;C;T;T;T;T;T;T;T;C;C;…
NOS_WW_SNP_78;G;G;G;G;G;G;G;G;G;G;G;G;G;G;G;G;G;G;G;G;G;G;G;G;G;A;G;G;G;G;G;R;G;G;G;G;G;G;G;G;G;G;G;G;G;G;G;G;G;G;G;G;G;G;G;G;A;G;G;A;A;G;G;G;G;G;G;G;G;G;G;G;G;G;G;G;G;G;G;G;G;G;G;G;G;G;G;G;G;G;G;G;G;G;G;G;G;G;G;G;G;G;G;G;G;G;G;G;G;G;G;G;G;G;G;G;G;G;G;G;G;G;G;G;G;G;G;G;G;G;G;G;G;G;G;G;G;G;G;G;G;G;G;G;G;G;G;G;G;G;G;G;G;G;G;G;G;G;G;G;G;G;G;G;G;G;G;G;G;G;G;G;G;G;A;G;A;G;G;G;G;R;G;G;G;G;G;G;G;A;G;G;G…
NOS_WW_SNP_79;G;G;G;G;G;G;G;G;G;G;G;G;G;G;G;G;G;G;G;G;G;G;G;G;G;G;G;G;G;G;G;G;G;G;G;G;G;G;G;G;G;G;G;G;G;G;G;G;G;G;G;G;G;G;G;G;G;G;G;G;G;G;G;G;G;G;G;G;G;G;G;G;G;G;G;G;G;G;G;G;G;G;G;G;G;G;G;G;G;G;G;G;G;G;G;G;G;G;G;G;G;G;G;G;G;G;G;G;G;G;G;G;G;G;G;G;G;G;G;G;G;G;G;G;G;G;G;G;G;G;G;G;G;G;G;G;G;G;G;G;G;G;G;G;G;G;G;G;G;G;G;G;G;G;G;G;G;G;G;G;G;G;G;G;G;G;G;G;G;G;G;G;G;G;G;G;G;G;G;G;G;G;G;G;G;G;G;G;G;G;G;G;G…
NOS_WW_SNP_80;G;G;G;G;G;G;G;G;G;G;G;G;G;G;G;G;G;G;G;G;G;G;G;G;G;G;G;G;G;G;G;G;G;G;G;G;G;G;G;G;G;G;G;G;G;G;G;G;G;G;G;G;G;G;G;G;G;G;G;G;G;G;G;G;G;G;G;G;G;G;G;G;G;G;G;G;G;G;G;G;G;G;G;G;G;G;G;G;G;G;G;G;G;G;G;G;G;G;G;G;G;G;G;G;G;G;G;G;G;G;G;G;G;G;G;G;G;G;G;G;G;G;G;G;G;G;G;G;G;G;G;G;G;G;G;G;G;G;G;G;G;G;G;G;G;G;G;G;G;G;G;G;G;G;G;G;G;G;G;G;G;G;G;G;G;G;G;G;G;G;G;G;G;G;G;G;G;G;G;G;G;G;G;G;G;G;G;G;G;G;G;G;G…
NOS_WW_SNP_81;A;A;A;A;A;A;A;A;G;A;A;A;A;A;A;A;A;A;A;A;A;G;A;G;A;A;A;A;A;A;A;A;A;A;A;A;A;A;A;A;A;A;A;A;A;A;A;A;A;A;A;G;A;A;A;G;A;A;A;A;A;A;A;A;A;A;A;A;A;A;A;A;A;A;A;A;A;A;A;A;A;A;A;A;A;A;A;A;A;A;G;A;A;G;A;A;G;A;G;A;A;A;A;A;A;G;A;A;G;A;G;G;G;G;G;A;G;G;G;G;G;A;A;A;A;A;A;A;A;G;G;G;G;A;G;G;G;G;A;A;A;R;A;G;A;A;A;A;G;A;A;A;A;R;A;G;A;A;A;A;R;A;A;A;A;A;A;A;A;A;A;G;G;A;G;A;G;G;A;A;A;A;A;A;A;A;A;R;A;A;A;A;A…
NOS_WW_SNP_82;A;A;A;A;A;A;A;A;A;A;A;A;A;A;A;A;A;A;A;A;A;A;A;A;A;A;A;A;A;A;A;A;A;A;A;A;A;A;A;A;A;A;A;A;A;A;A;A;A;A;A;A;A;A;A;A;A;A;A;A;A;A;A;A;A;A;A;A;A;A;A;A;A;A;A;A;A;A;A;A;A;A;A;A;A;A;A;A;A;A;A;A;A;A;A;A;A;A;A;A;A;A;A;A;A;A;A;A;A;A;A;A;A;A;A;A;A;A;A;A;A;A;A;A;A;A;A;A;A;A;A;A;A;A;A;A;A;A;A;A;A;A;A;A;A;A;A;A;A;A;A;A;A;A;A;A;A;A;A;A;A;A;A;A;A;A;A;A;A;A;A;A;A;A;A;A;A;A;A;A;A;A;A;A;A;A;A;A;A;A;A;A;A…
NOS_WW_SNP_83;G;G;G;G;G;G;G;G;A;A;A;A;G;A;R;A;G;A;A;R;failed;A;R;G;R;G;G;G;A;G;G;G;G;G;G;G;G;G;G;G;G;G;G;G;A;G;A;G;A;G;G;G;G;G;G;G;G;A;A;G;A;A;A;A;G;G;G;A;A;G;G;A;A;G;G;G;G;G;G;A;G;A;G;A;A;G;G;G;A;G;G;G;G;G;G;G;G;G;G;G;G;A;A;A;G;G;G;G;G;G;G;G;G;G;G;G;G;G;G;G;G;G;G;G;G;G;G;G;G;A;G;R;G;A;G;G;G;G;A;G;G;A;R;G;G;G;G;G;G;G;G;G;A;G;G;G;G;G;G;G;G;G;G;G;G;G;G;G;G;G;G;G;G;A;G;G;G;G;G;G;G;G;A;A;A;A;A;G;G;G;…
NOS_WW_SNP_84;T;T;T;T;T;T;T;T;G;T;G;T;T;T;G;G;G;T;G;T;G;G;K;G;T;T;T;T;T;T;T;T;T;T;T;T;T;T;T;T;T;T;T;T;G;T;T;T;T;T;T;T;T;T;T;G;T;T;T;G;G;G;G;T;T;T;T;G;G;T;T;G;G;T;T;T;T;T;T;T;T;T;T;T;T;T;T;T;G;T;G;T;failed;T;G;T;T;T;G;T;T;T;T;T;T;G;T;G;G;T;G;G;G;G;G;G;T;T;G;T;G;G;G;G;G;G;G;G;G;T;G;failed;T;T;T;T;G;T;G;T;G;T;T;T;T;T;T;T;T;T;T;T;T;G;T;T;T;T;T;T;T;T;G;G;G;G;G;T;T;G;G;G;G;G;G;T;G;T;G;K;G;T;T;T;T;T;T;G…
NOS_WW_SNP_85;G;G;G;G;G;G;G;G;G;G;G;A;G;G;G;G;A;G;G;G;A;A;R;G;A;G;A;G;A;A;A;G;A;G;G;A;A;R;G;A;A;A;A;G;A;G;A;G;G;A;A;G;G;G;G;G;A;A;A;A;A;A;A;A;G;G;G;A;A;G;G;A;A;G;G;G;G;G;G;A;A;G;R;G;A;G;A;G;A;G;G;G;G;G;G;G;G;G;G;G;G;G;G;G;G;G;G;G;G;A;G;G;G;G;G;G;G;G;G;G;G;G;G;G;G;A;R;G;G;G;G;G;G;G;G;G;G;G;A;R;A;G;G;G;G;R;G;G;G;G;G;G;G;G;G;G;G;G;G;G;G;A;A;A;G;A;G;G;G;G;G;G;G;A;G;G;G;G;A;G;A;R;A;A;A;R;A;G;G;G;G;A;G…
NOS_WW_SNP_86;A;A;A;A;A;A;A;A;A;A;A;A;A;A;A;A;A;A;A;A;A;A;A;A;A;A;A;A;A;A;A;A;A;A;A;A;A;A;A;A;A;A;A;A;G;A;A;A;A;A;A;A;A;A;A;A;A;A;A;A;A;G;G;A;A;A;A;G;G;A;A;G;G;A;A;A;A;A;A;A;A;A;A;A;A;A;A;A;G;A;A;A;A;A;A;A;A;A;A;A;A;A;A;A;A;A;A;A;A;A;G;R;A;G;A;A;A;A;A;A;A;A;failed;A;A;A;A;A;A;A;A;A;A;A;A;A;A;A;G;A;A;A;A;A;A;A;A;A;A;A;A;A;A;A;A;A;A;A;A;A;A;A;A;A;A;A;A;A;A;A;A;A;A;G;A;A;A;A;A;A;A;A;A;A;A;A;A;A;A;A;…
NOS_WW_SNP_87;C;C;C;C;C;C;C;C;C;C;C;C;C;C;C;C;C;C;C;C;C;C;C;C;C;C;C;C;C;C;C;C;C;C;C;C;C;C;C;C;C;C;C;C;C;C;C;C;C;C;C;C;C;C;C;C;C;C;C;C;C;C;C;C;C;C;C;C;C;C;C;C;C;C;C;C;C;C;C;C;C;C;C;C;C;C;C;C;C;C;C;C;C;C;C;C;C;C;C;C;C;C;C;C;C;C;C;C;C;C;C;C;C;C;C;C;C;C;C;C;C;C;C;C;C;C;C;C;C;C;C;C;C;C;C;C;C;C;C;C;C;C;C;C;C;C;C;C;C;C;C;C;C;C;C;C;C;C;C;C;C;C;C;C;C;C;C;C;C;C;C;C;C;C;C;C;C;C;C;C;C;C;C;C;C;C;C;C;C;C;C;C;C…
NOS_WW_SNP_88;T;T;C;Y;C;C;C;T;T;T;T;T;T;T;T;T;T;T;T;T;T;T;T;T;T;T;T;T;T;T;T;T;T;T;T;T;T;T;T;T;T;T;T;T;T;T;T;T;T;T;T;T;T;C;T;T;T;T;T;T;T;T;T;T;C;C;C;T;T;C;C;T;T;C;C;C;T;T;T;T;T;T;C;failed;C;T;T;T;T;T;T;T;T;T;T;T;T;T;T;T;T;T;T;T;T;Y;C;T;T;C;T;C;T;T;C;T;T;T;T;T;T;C;T;C;T;T;failed;C;T;T;T;T;T;T;C;T;C;T;T;T;T;C;failed;C;T;failed;C;T;C;T;T;C;failed;T;C;T;failed;T;T;T;T;T;T;T;T;C;C;T;T;T;T;T;T;T;C;T;C;C…
NOS_WW_SNP_89;A;A;M;A;A;A;A;A;A;A;A;A;A;A;A;A;A;A;A;A;A;A;A;A;C;A;A;A;A;C;C;A;A;A;A;A;A;A;C;A;C;C;C;A;A;C;A;A;A;A;A;A;A;A;A;C;A;A;A;A;A;A;A;A;C;C;C;A;A;C;C;A;A;A;A;A;C;A;C;C;C;C;C;C;C;A;C;C;A;A;C;C;C;C;C;C;C;C;C;C;C;C;C;C;C;A;A;A;A;A;A;A;A;A;A;A;A;A;A;A;A;A;A;A;A;A;A;A;A;A;A;C;A;A;A;A;A;A;A;C;A;A;A;A;A;C;C;A;A;A;A;A;A;C;A;C;C;C;C;M;A;A;A;A;A;A;A;A;C;C;C;C;C;A;A;A;A;C;C;A;A;M;A;A;A;A;A;A;C;C;C;A;A…
NOS_WW_SNP_90;G;G;G;G;G;G;G;G;G;G;G;G;G;G;G;G;G;G;G;G;G;G;G;G;G;G;G;G;G;G;G;A;G;G;G;G;G;G;G;G;G;G;G;G;G;A;G;G;G;G;G;G;G;G;G;G;G;G;G;G;G;G;G;G;G;G;G;G;G;G;G;G;G;G;G;G;G;G;G;G;G;G;G;G;G;G;G;G;G;G;G;G;G;G;G;G;G;G;G;G;G;G;G;A;G;G;G;G;G;G;G;G;G;G;G;G;G;G;G;G;G;G;G;G;G;G;G;G;G;G;G;G;G;G;G;G;G;G;G;A;G;G;A;G;G;G;G;G;G;G;G;G;G;G;G;A;A;G;G;G;A;G;G;G;G;G;G;G;G;G;G;G;G;G;G;G;G;G;G;G;G;G;G;G;G;G;G;G;G;G;G;G;G…
NOS_WW_SNP_91;C;C;C;C;C;C;C;C;C;C;C;C;C;C;C;C;C;C;C;C;C;C;C;C;C;C;C;C;C;C;C;C;C;C;C;C;C;C;C;C;C;C;C;C;C;C;C;C;C;C;C;C;C;C;C;C;C;C;C;C;C;C;C;C;C;C;C;C;C;C;C;C;C;C;C;C;C;C;C;C;C;C;C;C;C;C;C;C;C;C;C;C;C;C;C;C;C;C;C;C;C;C;C;C;C;C;C;C;C;C;C;C;C;C;C;C;C;C;C;C;C;C;C;C;C;C;C;C;C;C;C;C;C;C;C;C;C;C;C;C;C;C;C;C;C;C;C;C;C;C;C;C;C;C;C;C;C;C;C;C;C;C;C;C;C;C;C;C;C;C;C;C;C;C;C;C;C;C;C;C;C;C;C;C;C;C;C;C;C;C;C;C;C…
NOS_WW_SNP_92;T;T;G;G;G;T;T;T;failed;G;T;G;G;G;G;G;T;G;G;G;T;T;G;T;G;T;T;G;G;T;T;T;G;T;T;G;G;G;G;G;T;G;G;G;T;T;T;T;T;T;G;failed;G;G;G;T;T;T;T;T;G;T;T;G;T;T;T;T;T;T;T;T;T;T;T;G;G;T;T;G;G;G;G;G;G;K;G;G;T;T;G;G;G;G;failed;G;G;G;G;G;G;G;G;G;G;T;T;G;G;T;G;G;G;G;G;G;G;T;G;G;G;G;G;T;T;G;T;T;T;T;G;T;G;T;G;G;G;G;T;G;G;T;T;T;G;K;G;T;T;T;T;T;G;T;T;T;T;T;T;T;T;G;T;G;G;G;T;T;T;G;G;G;G;T;G;G;G;G;G;K;G;G;T;G;T;…
NOS_WW_SNP_93;C;C;C;C;C;C;C;C;T;T;T;C;C;C;C;T;T;C;T;T;T;C;T;C;C;C;failed;T;C;C;C;C;C;C;C;C;C;C;C;C;C;C;C;C;T;C;C;T;C;C;C;C;C;C;C;C;C;T;C;C;C;T;T;T;C;C;C;T;T;C;C;T;T;C;C;C;C;C;C;C;C;C;C;C;C;C;C;C;T;C;C;C;C;C;C;C;C;C;C;failed;T;C;T;C;C;C;C;C;C;C;C;C;C;C;C;T;C;T;C;C;C;T;C;C;C;C;C;C;C;C;C;C;C;C;T;T;C;C;T;C;T;C;C;C;C;C;T;C;C;C;T;T;T;C;T;C;C;T;C;T;T;C;C;C;C;C;C;C;C;C;C;T;C;T;T;C;T;C;C;C;T;C;C;C;C;C;C;C…
NOS_WW_SNP_94;A;A;A;A;A;A;A;A;A;A;A;A;A;A;A;A;A;A;A;A;A;A;A;A;A;A;A;A;A;A;A;A;A;A;A;A;A;A;A;A;A;A;A;A;A;A;A;A;A;A;A;A;A;A;A;A;A;A;A;A;A;A;A;A;A;A;A;A;A;A;A;A;A;A;A;A;A;A;A;A;A;A;A;A;A;A;A;A;A;A;A;A;A;A;A;A;A;A;A;A;A;A;A;A;A;A;A;A;A;A;A;A;A;A;A;A;A;A;A;A;A;A;A;A;A;A;A;A;A;A;A;A;A;A;A;A;A;A;A;A;A;A;G;A;A;A;A;A;A;A;A;A;A;G;A;A;G;A;A;A;failed;A;A;A;A;A;A;A;G;A;A;A;R;A;A;A;A;A;A;A;A;A;A;A;A;A;A;A;A;A;…
NOS_WW_SNP_95;A;A;A;G;A;G;G;A;G;A;A;A;R;G;A;G;A;A;G;A;A;A;R;G;A;G;A;G;G;G;G;A;G;G;G;G;G;G;G;G;G;G;G;G;A;G;A;A;A;A;A;G;A;A;A;G;G;A;G;G;G;A;A;G;A;A;A;A;A;A;A;A;A;G;A;A;A;G;G;A;A;A;G;G;G;A;R;G;A;A;G;G;G;G;G;G;G;G;G;G;G;R;G;A;G;A;A;A;A;A;A;A;A;A;A;A;G;G;G;G;G;A;G;A;A;A;A;A;A;A;A;A;A;G;A;A;A;A;A;A;A;A;G;A;A;A;A;A;A;A;A;A;R;G;G;A;G;R;A;A;A;A;A;A;A;A;A;R;A;A;A;A;A;A;A;G;A;A;A;A;A;R;A;G;A;A;A;G;A;A;A;A;G…
NOS_WW_SNP_96;G;R;A;A;A;A;A;G;A;A;A;A;A;A;A;A;A;A;A;A;A;A;A;A;A;A;A;A;A;A;A;G;A;A;A;A;A;A;A;A;A;A;A;A;A;A;A;failed;A;A;A;A;A;A;A;A;A;G;G;R;R;A;A;G;G;G;G;A;A;G;G;A;A;A;A;G;G;A;A;A;A;A;A;A;A;A;A;A;A;A;A;A;A;A;A;A;A;A;A;A;A;A;A;A;A;G;A;G;G;A;G;G;G;G;G;G;G;A;A;A;A;G;A;A;A;A;A;A;A;A;A;A;A;A;G;A;G;A;A;G;A;G;A;A;G;A;G;A;A;G;A;A;A;G;R;G;G;G;G;G;G;A;A;A;A;A;A;A;A;A;A;A;A;A;A;A;A;A;A;A;G;A;A;A;A;A;A;A;A;A;…
NOS_WW_SNP_97;C;T;T;T;T;T;T;C;C;C;C;C;C;C;C;C;C;C;C;C;C;C;C;C;C;T;T;C;T;T;T;T;T;T;T;T;T;T;T;T;T;T;T;T;C;T;T;failed;T;T;T;C;T;T;T;T;T;T;T;T;C;C;C;T;T;T;T;C;C;T;T;C;C;C;T;T;failed;T;C;T;T;T;T;T;T;T;T;T;C;C;C;T;T;T;T;C;C;C;T;T;T;T;T;T;T;T;T;T;Y;T;T;Y;C;C;C;T;T;T;T;T;T;T;T;T;T;T;T;T;T;T;T;C;C;Y;C;C;C;C;C;Y;T;C;C;C;C;C;T;C;C;C;C;C;C;C;C;C;C;C;C;C;C;T;T;T;T;T;T;C;C;C;C;C;C;C;C;C;C;C;C;C;T;C;C;Y;C;C;T;C…
NOS_WW_SNP_98;T;T;T;T;T;T;T;T;T;T;T;T;T;T;T;T;T;T;T;T;T;T;T;T;T;T;T;T;T;T;T;T;T;T;T;T;T;T;T;T;T;T;T;T;T;T;T;T;T;T;T;T;T;T;T;T;T;T;T;T;T;T;T;T;T;T;T;T;T;T;T;T;T;T;T;T;T;T;T;T;T;T;T;T;T;T;T;T;T;T;T;T;T;T;T;T;T;T;T;T;T;T;T;T;T;T;T;T;T;T;T;T;T;T;T;T;T;T;T;C;T;T;T;T;T;T;T;T;T;Y;T;C;T;failed;T;T;T;T;T;T;T;T;T;T;T;T;T;T;T;T;T;T;T;T;T;T;T;T;T;T;T;T;T;T;T;T;T;T;T;T;T;T;T;T;T;T;T;C;failed;T;Y;T;T;T;T;T;T;T…
NOS_WW_SNP_99;G;G;G;G;G;G;G;G;A;A;A;A;A;A;A;A;G;A;A;A;R;A;R;G;G;A;G;G;A;G;G;A;G;G;G;G;G;G;G;G;G;G;G;G;G;G;A;G;A;G;G;G;G;G;G;G;G;A;A;G;A;G;G;A;G;G;G;G;G;G;G;G;G;G;G;G;G;G;G;A;G;A;G;A;A;G;G;G;G;G;G;G;G;G;G;G;G;G;G;G;G;G;A;A;G;G;A;G;G;A;A;A;A;A;A;G;G;G;G;G;G;G;G;G;R;G;G;G;A;G;G;G;G;G;G;G;G;G;G;G;G;G;G;G;G;G;G;G;G;G;G;G;A;G;G;G;G;G;G;G;G;G;A;A;A;A;G;G;A;A;A;A;G;G;A;G;A;G;G;G;G;R;A;A;A;A;A;G;G;G;G;A;G…
NOS_WW_SNP_100;T;T;T;T;T;T;T;T;T;T;T;T;T;T;T;T;T;T;T;T;T;T;T;T;T;T;T;T;T;T;T;T;T;T;T;T;T;T;T;T;T;T;T;T;T;T;T;T;T;T;T;T;T;T;T;T;T;T;T;T;T;T;T;T;T;T;T;T;T;T;T;T;T;T;T;T;T;T;T;T;T;T;T;T;T;T;T;T;T;T;T;T;T;T;T;T;T;T;T;T;T;T;T;T;T;T;T;T;T;T;T;T;T;T;T;T;T;T;T;T;T;T;T;T;T;T;T;T;T;T;T;T;T;T;T;T;T;T;T;T;T;T;T;T;T;T;T;T;T;T;T;T;T;T;T;T;T;T;T;T;T;T;T;T;T;T;T;T;T;T;T;T;T;T;T;T;T;T;T;T;T;T;T;T;T;T;T;T;T;T;T;T;…
NOS_WW_SNP_101;T;T;T;Y;T;T;T;T;C;T;C;C;T;Y;C;C;C;T;C;C;C;C;Y;T;C;T;T;T;C;C;T;T;T;C;T;T;T;T;T;Y;T;C;T;C;T;C;C;T;T;T;T;T;C;T;T;T;C;T;T;Y;T;T;T;T;T;T;T;T;T;T;T;T;T;T;T;T;T;T;T;C;C;C;C;C;C;T;C;C;T;T;C;T;T;C;C;C;C;T;T;C;Y;T;T;C;C;T;T;T;T;T;T;T;T;T;T;T;T;T;T;C;T;T;T;T;T;T;T;T;T;T;T;Y;C;C;T;T;T;T;T;T;C;T;T;T;T;Y;T;T;T;T;C;failed;C;T;Y;T;T;T;T;T;T;T;T;T;T;T;T;T;T;T;T;T;T;T;T;T;T;T;T;T;T;Y;T;T;T;T;T;T;T;T…
NOS_WW_SNP_102;G;G;G;G;G;G;G;G;G;G;G;G;G;G;G;G;G;G;G;G;G;G;G;G;G;G;G;G;G;G;G;G;G;G;G;G;G;G;G;G;G;G;G;G;G;G;G;G;G;G;G;G;G;G;G;G;G;G;G;G;G;G;G;G;G;G;G;G;G;G;G;G;G;G;G;G;G;G;G;G;G;G;G;G;G;G;G;G;G;G;G;G;G;G;G;G;G;G;G;G;G;G;G;G;G;G;G;G;G;G;G;G;G;G;G;G;G;G;G;G;G;G;G;G;G;G;G;G;G;G;G;G;G;G;G;G;G;G;G;G;G;G;G;G;G;G;G;G;G;G;G;G;G;G;G;G;G;G;G;G;G;G;G;G;G;G;G;G;G;G;G;G;G;G;G;G;G;G;G;G;G;G;G;G;G;G;G;G;failed;G…
NOS_WW_SNP_103;G;G;R;R;R;A;A;A;G;G;A;A;G;G;G;G;G;G;G;G;G;G;G;G;G;G;A;failed;G;G;G;G;G;G;G;G;G;G;G;G;G;G;G;G;G;G;A;G;R;A;G;R;G;G;G;G;G;R;G;G;A;G;G;G;G;G;G;G;G;G;G;G;G;G;G;G;G;G;G;G;G;G;G;G;G;G;G;G;G;G;G;G;G;G;G;G;G;G;G;G;G;G;G;G;G;G;G;G;G;G;G;G;G;G;G;G;G;G;G;G;G;G;G;G;G;G;G;G;G;G;G;G;G;G;G;G;G;G;G;G;G;A;G;G;R;G;G;G;G;G;G;A;G;G;G;G;G;G;G;G;G;R;G;G;G;G;G;G;G;G;G;G;G;G;G;G;G;G;G;G;G;A;G;A;G;G;G;G;G;G…
NOS_WW_SNP_104;C;A;A;C;A;A;A;C;A;A;A;A;A;A;A;A;A;A;A;A;A;A;A;A;A;A;A;A;A;A;A;A;A;A;A;A;A;A;A;A;A;A;A;A;A;A;A;A;A;A;A;A;A;A;A;A;A;A;A;A;A;A;A;A;A;A;A;A;A;A;A;A;A;A;A;A;A;A;A;A;A;A;A;A;A;A;A;A;A;A;A;A;A;A;A;A;A;A;A;A;A;A;A;A;A;A;A;A;A;A;A;A;A;A;A;A;A;A;A;A;A;A;A;A;A;A;A;A;A;A;A;A;A;A;A;A;A;A;A;A;A;A;A;A;A;A;A;A;A;A;A;A;A;A;A;A;A;A;A;A;A;A;A;A;A;A;A;M;A;A;A;A;A;A;A;A;A;A;A;M;A;A;A;A;A;A;A;A;M;A;A;A;…
NOS_WW_SNP_105;T;C;C;C;C;C;C;T;C;C;C;C;C;C;C;C;C;C;C;C;C;C;C;C;C;C;C;C;failed;C;C;C;C;C;C;C;C;C;C;C;C;C;C;C;C;C;T;C;C;C;T;C;T;C;C;C;T;T;C;T;C;C;C;C;T;T;C;C;C;Y;T;C;C;C;C;C;C;C;C;C;C;C;C;C;C;C;C;C;C;C;C;C;C;C;C;C;C;C;C;T;C;T;T;T;T;C;C;C;C;C;C;C;C;C;C;C;C;C;C;C;C;C;C;C;C;C;C;C;C;C;C;C;C;C;C;C;C;C;C;C;C;C;C;C;C;C;C;C;C;C;T;T;C;C;C;T;C;T;C;C;C;C;C;C;C;C;C;failed;C;C;C;C;C;C;C;C;C;C;C;T;C;C;C;C;C;C;C;…
NOS_WW_SNP_106;G;G;G;G;G;G;G;G;G;G;G;G;G;G;G;G;G;G;G;G;G;G;G;G;G;G;G;G;G;A;A;G;A;G;A;A;G;A;A;A;A;A;G;G;G;A;G;G;G;G;G;G;R;G;A;A;R;G;G;G;G;G;G;G;G;G;G;G;G;G;G;G;G;G;R;G;G;G;A;G;A;A;failed;A;A;G;A;A;G;G;A;G;A;A;R;G;A;G;A;A;A;A;A;A;A;G;A;R;G;A;G;G;G;G;G;A;A;G;A;G;G;A;A;A;A;A;A;A;A;G;G;G;G;G;G;G;G;G;G;G;G;G;A;G;G;R;G;G;G;G;G;G;G;G;A;G;G;G;G;G;G;A;A;A;A;A;A;G;G;G;G;G;G;G;G;G;G;G;G;G;A;G;A;G;G;G;G;A;A;A…
NOS_WW_SNP_107;G;T;G;G;G;G;G;T;T;T;G;G;T;T;T;T;T;T;T;T;T;T;T;T;G;T;T;T;T;T;T;T;K;G;G;G;T;T;T;T;T;G;T;G;G;failed;G;T;G;T;T;G;T;T;T;T;T;G;T;T;G;G;G;T;T;T;G;G;G;G;T;G;G;G;G;G;G;G;G;T;T;G;T;T;failed;G;T;T;G;T;G;G;G;T;G;G;G;K;G;G;G;T;G;T;T;G;T;G;G;T;G;G;G;G;G;G;G;G;G;G;G;G;G;T;T;T;T;T;T;T;T;T;T;failed;G;G;T;T;G;failed;G;G;G;K;G;G;G;G;G;G;T;T;T;G;T;T;G;T;T;G;failed;failed;T;T;T;T;T;T;G;T;G;G;G;G;G;T;G;…
NOS_WW_SNP_108;T;T;T;T;T;T;T;T;C;C;C;C;C;C;C;C;T;C;C;C;failed;C;Y;T;T;C;T;T;C;T;T;C;T;T;T;T;T;T;T;T;T;T;T;T;T;T;C;T;C;T;T;T;T;T;T;T;T;C;C;T;C;T;T;C;T;T;T;T;T;T;T;T;T;T;T;T;T;T;T;C;T;C;T;C;C;T;T;T;T;T;T;T;T;T;T;T;T;T;T;T;T;T;C;C;T;T;C;T;T;C;C;C;C;C;C;T;T;T;T;T;T;T;T;T;Y;T;T;T;C;T;T;T;T;T;T;T;T;T;T;T;T;T;T;T;T;T;T;T;T;T;T;T;C;T;T;T;T;T;T;T;T;T;C;C;C;C;T;T;T;T;T;T;T;T;C;T;C;T;T;T;T;Y;C;C;C;C;C;T;T;T…
NOS_WW_SNP_109;A;A;A;A;A;A;A;A;A;A;A;A;A;A;A;A;A;A;A;A;A;A;A;A;A;A;A;A;A;A;A;A;A;A;A;A;A;A;A;A;A;A;A;A;A;A;A;A;A;A;A;A;A;A;A;A;A;A;A;A;A;A;A;A;A;A;A;A;A;A;A;A;A;A;A;A;A;A;A;A;A;A;A;A;A;A;A;A;A;A;A;A;A;A;A;A;A;A;A;A;A;A;A;A;A;A;A;A;A;A;A;A;A;A;A;A;A;A;A;A;A;A;A;A;A;A;A;A;A;A;A;A;A;A;A;A;A;A;A;A;A;A;A;A;A;A;A;A;A;A;A;A;A;A;A;A;A;A;A;A;A;A;A;A;A;A;A;A;A;A;A;A;A;A;A;A;A;A;A;A;A;A;A;A;A;A;A;A;A;A;A;G;…
NOS_WW_SNP_110;C;C;C;C;C;C;C;C;C;C;C;C;C;C;C;C;C;C;C;C;C;C;C;C;C;C;C;C;C;C;C;C;C;C;C;C;C;C;C;C;C;C;C;C;C;T;C;C;C;C;C;C;T;T;T;C;C;C;C;C;C;C;C;C;C;C;C;C;C;C;C;C;C;C;C;C;C;C;C;C;C;C;C;C;C;C;C;C;C;C;C;C;C;C;C;C;C;C;C;C;C;C;C;C;C;C;C;C;C;C;C;C;C;C;C;C;C;C;C;C;C;C;C;C;C;C;C;C;C;C;C;C;C;C;C;C;C;C;C;C;C;C;Y;C;C;C;C;C;C;C;C;C;C;T;C;T;T;T;C;Y;C;C;C;C;C;C;C;C;C;C;C;C;C;C;C;C;C;C;C;C;C;C;C;C;C;C;C;C;C;C;fail…
NOS_WW_SNP_111;T;C;Y;failed;C;C;T;T;C;C;C;C;C;C;C;C;C;C;C;C;C;C;C;C;C;T;T;C;T;T;T;C;T;T;C;T;T;T;Y;T;T;T;C;T;C;C;T;C;C;T;C;Y;C;T;C;C;C;C;C;C;C;C;C;T;T;T;C;C;C;C;T;C;C;T;C;Y;Y;C;T;C;C;C;C;C;C;T;C;C;C;C;C;C;C;C;C;C;C;C;C;T;C;T;T;T;C;C;C;T;C;C;C;C;C;C;C;T;T;T;T;T;T;T;C;T;C;T;T;T;T;T;C;T;C;T;C;C;C;C;C;Y;T;C;C;C;T;C;T;C;C;C;C;C;C;C;C;T;C;T;T;C;C;Y;C;C;C;C;C;T;C;C;C;C;C;C;C;C;C;C;T;T;T;Y;T;T;T;T;T;C;Y;C…
NOS_WW_SNP_112;C;C;C;Y;C;C;failed;C;C;C;C;C;C;C;C;C;C;C;C;C;C;C;C;C;T;T;C;T;C;C;T;T;C;C;C;C;T;C;Y;T;T;C;C;C;T;C;C;C;C;C;C;C;C;C;C;T;C;C;C;C;C;T;T;C;T;T;T;T;T;T;T;T;T;C;T;C;C;Y;T;failed;T;C;T;C;C;T;failed;T;T;C;T;T;T;T;T;T;T;T;T;T;T;T;T;T;T;T;C;C;T;C;T;T;T;T;T;C;T;C;T;T;T;C;C;C;T;T;Y;T;T;T;T;T;T;T;T;C;C;T;T;Y;T;C;Y;C;T;T;T;T;C;T;T;T;T;T;T;T;T;T;C;C;T;T;T;C;C;T;T;Y;T;C;Y;C;C;T;T;C;T;C;C;C;C;Y;C;T;T…
NOS_WW_SNP_113;T;T;T;C;T;T;C;T;T;T;T;T;T;T;T;T;T;T;T;T;T;T;T;T;C;C;T;C;T;T;C;C;T;T;T;T;C;T;Y;C;C;T;T;T;C;T;T;T;T;T;T;T;T;T;T;C;T;T;T;T;T;C;C;T;C;C;C;C;C;C;C;C;C;T;C;T;T;failed;C;C;C;T;C;T;T;C;failed;C;C;T;C;C;C;C;C;C;C;C;C;C;C;C;C;C;C;C;T;T;C;T;C;C;C;C;C;T;C;T;C;C;C;T;T;T;C;C;Y;C;C;C;C;C;C;C;C;T;T;C;C;failed;C;Y;failed;T;C;C;C;C;T;C;C;C;C;C;C;C;C;C;T;T;C;C;C;T;T;C;C;Y;C;T;C;T;T;C;C;T;C;T;T;T;T;C;…
NOS_WW_SNP_114;T;T;T;T;T;T;T;T;T;T;T;T;T;T;T;T;T;T;T;T;T;T;T;T;T;T;T;T;T;T;T;T;T;T;T;T;T;T;T;T;T;T;T;T;T;T;T;T;T;T;T;T;T;T;T;T;T;T;T;T;T;T;T;T;T;T;T;T;T;T;T;T;T;T;T;T;T;T;T;T;T;T;T;T;T;T;T;T;T;T;T;T;T;T;T;T;T;T;T;C;C;T;T;C;T;T;T;T;T;T;T;T;T;T;T;T;T;T;T;T;T;T;T;T;Y;T;Y;T;T;C;T;T;T;C;T;T;T;T;T;T;T;T;failed;T;T;T;T;T;T;T;T;T;T;T;T;C;T;C;T;Y;T;T;T;C;C;T;T;T;T;T;T;T;T;T;T;T;T;T;T;T;T;T;T;T;T;T;T;T;T;C…
NOS_WW_SNP_115;T;T;T;T;T;T;T;T;C;Y;T;T;T;T;T;T;T;T;T;T;T;C;T;C;T;C;T;T;T;T;T;T;T;T;T;T;T;T;T;T;T;T;T;T;T;T;T;T;T;T;T;C;T;T;T;C;T;T;T;T;T;T;T;T;T;T;T;T;T;T;T;T;T;T;T;T;T;T;T;T;T;T;T;T;T;T;T;T;T;T;C;T;T;C;T;T;C;T;C;T;C;C;C;C;C;C;T;T;C;T;C;C;C;C;C;T;C;T;C;C;C;T;T;T;C;C;Y;C;T;C;C;C;C;T;C;C;C;C;T;T;C;failed;Y;C;T;T;T;T;C;T;T;T;T;C;T;C;Y;T;T;T;C;T;C;T;T;T;T;T;T;T;Y;C;C;T;C;T;C;C;T;T;T;T;T;T;T;T;T;Y;T;C…
NOS_WW_SNP_116;C;C;T;T;T;T;C;C;C;T;C;C;C;C;C;C;C;C;C;C;C;T;Y;T;C;C;C;T;T;C;C;C;C;C;C;C;C;C;C;C;C;C;C;C;T;C;T;C;C;T;T;C;T;T;T;C;T;C;T;T;C;T;T;T;T;T;T;T;T;T;T;T;T;T;C;C;C;T;T;C;C;C;T;C;C;T;C;C;T;C;C;C;T;C;C;C;Y;T;C;C;C;C;T;C;T;C;C;C;C;C;C;C;C;C;C;C;C;C;C;C;C;C;C;C;C;C;C;C;C;C;C;C;C;C;C;C;C;C;T;Y;T;T;C;T;C;Y;T;C;T;C;T;C;Y;C;C;C;T;C;C;C;C;C;C;C;C;C;C;Y;T;T;C;T;T;T;T;C;T;T;C;C;Y;C;C;C;C;C;C;T;T;T;C;C;…
NOS_WW_SNP_117;C;C;Y;C;T;C;C;C;C;C;C;C;C;C;C;C;C;C;C;C;C;C;C;C;C;C;C;C;C;C;C;C;C;C;C;C;C;C;C;C;C;C;C;C;C;C;C;C;C;C;C;C;C;C;C;C;C;C;C;C;C;C;C;C;T;C;C;C;C;C;T;C;C;C;T;T;C;C;C;C;C;C;C;C;C;T;C;C;C;T;C;C;C;C;C;C;C;C;C;C;C;C;C;C;C;T;C;C;T;C;T;C;T;T;T;C;C;C;C;T;C;C;C;T;C;T;Y;T;C;T;C;T;T;C;C;C;C;C;C;T;C;T;C;T;T;C;C;C;Y;C;C;C;C;C;C;C;C;C;C;C;C;C;C;T;T;T;C;Y;C;C;C;C;C;C;C;C;C;T;T;Y;T;C;C;C;C;C;C;C;T;C;C;T;…
NOS_WW_SNP_118;C;C;C;C;C;C;C;C;C;C;C;C;C;C;C;C;C;C;C;C;C;C;C;C;C;C;C;C;C;C;C;C;C;C;C;C;C;C;C;C;C;C;C;C;C;C;C;C;C;C;C;C;C;C;C;C;C;C;C;C;C;C;C;C;C;C;C;C;C;C;C;C;C;C;C;C;C;C;C;C;C;C;C;C;C;C;C;C;C;C;C;C;C;C;C;C;C;C;C;C;C;C;C;C;C;C;C;C;C;C;C;C;C;C;C;C;C;C;C;C;C;C;C;C;C;C;C;C;C;C;C;C;C;C;C;C;C;C;C;C;C;C;C;C;C;C;C;C;C;C;C;C;C;C;C;C;C;C;C;C;C;C;C;C;C;C;C;C;C;C;C;C;C;C;C;C;C;C;C;C;C;C;C;C;C;C;C;C;C;C;C;C;…
NOS_WW_SNP_119;C;C;C;C;C;C;C;C;C;C;C;C;C;C;C;C;C;C;C;C;C;C;C;C;C;C;C;C;C;C;C;C;C;C;C;C;C;C;C;C;C;C;C;C;C;T;T;C;C;T;C;C;T;C;Y;C;failed;C;Y;Y;C;C;C;failed;C;C;C;C;C;C;C;C;C;C;C;C;C;C;C;C;C;C;C;C;C;C;C;C;C;C;C;C;C;C;C;C;C;C;C;C;C;C;C;C;C;C;C;Y;C;T;C;C;C;C;C;T;C;T;T;C;T;T;C;C;T;C;T;C;T;C;C;C;C;C;T;C;C;C;C;C;C;C;C;C;C;C;C;C;C;C;C;C;C;C;C;C;C;C;C;C;C;C;C;C;T;C;C;Y;T;T;T;C;C;C;T;C;T;C;C;Y;C;C;C;Y;C;Y;C;…
NOS_WW_SNP_120;C;C;C;C;C;C;C;C;C;C;C;Y;T;T;T;T;C;T;T;T;C;C;Y;C;T;C;C;C;T;T;C;T;T;T;T;C;C;C;Y;C;C;C;T;T;C;T;T;T;C;C;C;Y;C;T;T;T;T;C;C;C;C;C;C;Y;C;C;C;C;C;C;C;C;C;C;C;C;C;C;C;C;Y;C;failed;C;C;C;T;T;C;C;C;C;C;C;C;C;C;C;C;C;C;C;C;C;C;C;T;C;C;T;C;C;C;C;C;C;C;C;C;C;C;C;C;C;C;C;C;C;C;C;C;C;C;C;C;C;C;C;C;C;T;C;Y;C;C;C;C;C;C;C;C;C;C;T;C;C;T;C;T;Y;Y;C;C;C;C;C;C;T;C;C;C;C;C;C;C;C;C;T;T;T;T;Y;C;C;C;C;C;C;C;T…
NOS_WW_SNP_121;C;C;C;C;C;C;C;C;C;C;C;C;C;C;C;C;C;C;C;C;C;C;C;C;C;C;C;C;C;C;C;C;C;C;C;C;C;C;C;C;C;C;C;C;C;C;C;C;C;C;C;C;C;C;C;C;C;C;C;C;C;C;C;C;C;C;C;C;C;C;C;C;C;C;C;C;C;C;C;C;C;C;C;C;C;C;C;C;C;C;C;C;C;C;C;C;C;C;C;C;C;C;C;C;C;C;C;C;C;C;C;C;C;C;C;C;C;C;C;C;C;C;C;C;C;C;C;C;C;C;C;C;C;C;C;C;C;C;C;C;C;C;C;C;C;C;C;C;C;C;C;C;C;C;C;C;C;C;C;C;C;C;C;C;C;C;C;C;C;C;C;C;C;C;C;C;C;C;C;C;C;C;C;C;C;C;C;C;C;C;C;C;…
NOS_WW_SNP_122;T;T;Y;C;T;C;C;T;T;T;T;T;T;C;T;T;C;C;T;T;C;T;T;T;C;T;T;T;T;T;T;T;C;C;T;C;T;T;C;T;T;T;C;C;T;T;T;T;T;T;T;T;T;T;T;T;T;T;T;T;T;T;T;T;T;T;T;T;T;T;T;T;T;C;C;C;C;Y;C;C;C;C;C;C;C;C;C;C;T;C;C;C;T;T;C;C;T;C;T;C;T;T;T;T;C;T;T;T;T;T;T;T;T;T;T;T;T;T;T;C;T;T;T;C;C;C;C;C;C;C;T;C;T;C;T;T;T;T;T;T;T;T;C;C;C;C;T;C;C;C;T;T;T;T;T;T;C;T;T;T;Y;T;C;C;C;C;C;C;C;C;C;C;C;T;T;C;T;C;C;Y;C;Y;T;T;T;T;T;T;T;T;T;T;…
NOS_WW_SNP_123;A;A;A;A;A;A;A;A;A;A;A;A;A;A;A;A;A;A;A;A;A;A;A;A;A;A;A;A;A;A;A;A;A;A;A;A;A;A;A;A;A;A;A;A;A;A;A;A;A;A;A;A;A;A;A;A;A;A;A;A;A;A;A;A;A;A;A;A;A;A;A;A;A;A;A;A;A;A;A;A;A;A;A;A;A;A;A;A;A;A;A;A;A;A;A;A;A;A;A;A;A;A;A;A;A;A;A;A;A;A;A;A;A;A;A;A;A;A;A;A;A;A;A;A;A;A;A;A;A;A;A;A;A;A;A;A;A;A;A;A;A;A;A;A;A;A;A;A;A;A;A;A;A;A;A;A;A;A;A;A;A;A;A;A;A;A;A;A;A;A;A;A;A;A;A;A;A;A;A;A;A;A;A;A;A;A;A;A;A;A;A;A;…
NOS_WW_SNP_124;T;C;Y;C;C;Y;Y;T;T;T;T;T;T;T;T;T;C;T;T;T;Y;T;Y;C;C;T;C;C;T;C;C;T;C;C;C;C;C;C;C;C;C;C;C;C;T;T;T;C;T;T;T;T;T;T;T;C;T;T;T;T;T;T;T;T;C;C;C;T;T;C;C;T;T;C;C;C;C;C;C;T;C;T;C;T;T;C;C;C;T;C;C;C;C;C;C;C;C;C;C;T;C;C;T;T;C;C;T;C;T;T;T;T;T;T;T;C;C;C;C;C;C;C;C;C;Y;C;C;C;T;T;C;Y;C;T;C;C;C;C;T;C;C;T;T;C;C;C;C;C;C;C;T;T;T;T;T;C;T;T;T;C;C;C;T;C;T;C;C;T;T;T;T;T;C;T;T;T;T;C;C;C;C;Y;T;T;T;T;T;Y;C;C;C;T;…
NOS_WW_SNP_125;G;G;G;A;G;G;G;G;G;G;G;G;G;G;G;G;G;G;G;G;G;G;G;G;G;A;G;G;G;G;G;G;G;G;G;G;G;G;G;G;G;G;G;G;G;G;G;G;G;G;G;G;A;G;G;G;G;G;G;G;G;G;G;G;G;G;G;G;G;G;G;G;G;G;G;G;G;G;G;G;G;G;G;G;G;G;G;G;G;G;G;G;G;G;G;G;G;G;G;G;G;G;G;G;G;G;G;G;G;G;A;G;A;G;G;G;G;G;G;G;G;G;G;G;G;G;G;G;G;G;G;G;G;G;G;G;G;G;G;G;G;G;G;G;G;G;G;G;G;G;G;G;G;G;A;G;G;G;G;G;G;G;G;G;G;G;G;G;G;G;G;G;G;G;G;G;G;G;G;G;G;G;G;G;G;G;G;G;G;G;G;G;…
NOS_WW_SNP_126;A;A;A;A;A;A;A;A;A;A;A;A;A;A;A;A;A;A;A;A;A;A;A;A;A;A;A;A;A;A;A;A;A;A;A;A;A;A;A;A;A;A;A;A;A;A;A;A;A;A;A;A;A;A;A;A;A;A;A;A;A;A;A;A;A;A;A;A;A;A;A;A;A;A;A;A;A;A;A;A;A;A;A;A;A;A;A;A;A;A;A;A;A;A;A;A;A;A;A;A;A;A;A;A;A;A;A;A;A;A;A;A;A;A;A;A;A;A;A;A;A;A;A;A;A;A;A;A;A;A;A;A;A;A;A;A;A;A;A;A;A;A;A;A;A;A;A;A;A;A;A;A;A;A;A;A;A;A;A;A;A;A;A;A;A;A;A;A;A;A;A;A;A;A;A;A;A;A;A;A;A;A;A;A;A;A;A;A;A;A;A;A;…
NOS_WW_SNP_127;T;failed;T;T;T;T;T;C;T;T;T;T;T;T;T;T;T;T;T;T;T;T;T;T;C;T;T;T;C;C;C;T;C;C;C;C;C;C;C;C;C;C;C;C;T;C;T;T;T;T;T;T;C;C;C;C;C;T;T;T;T;T;T;C;T;T;T;T;T;T;T;T;T;T;T;T;C;C;C;C;C;C;T;C;C;T;T;C;T;T;C;C;C;C;C;C;C;C;C;C;C;C;C;C;C;T;T;T;T;T;C;T;T;C;T;T;C;C;C;Y;C;T;T;T;T;C;T;T;T;C;C;C;C;C;T;T;T;T;T;T;T;T;T;T;T;failed;T;T;T;T;T;T;T;T;T;C;T;C;T;C;T;T;T;T;C;T;C;T;C;T;T;T;T;T;T;C;T;T;T;T;T;Y;C;T;C;C;T;…
NOS_WW_SNP_128;G;G;G;G;G;G;G;G;G;G;G;G;G;G;G;G;G;G;G;G;G;G;G;G;G;G;G;G;G;G;G;A;G;G;G;G;G;G;G;G;G;G;G;G;G;G;G;G;G;G;G;G;G;G;G;G;G;G;G;G;G;G;G;G;G;G;G;G;G;G;G;G;G;G;G;G;G;G;G;G;G;G;G;G;G;G;G;G;G;G;G;G;G;G;G;G;G;G;G;G;G;G;G;G;G;G;A;G;G;R;G;G;G;G;G;G;G;G;G;G;G;G;G;A;A;G;A;A;A;G;G;G;G;G;G;G;G;G;G;G;G;G;G;G;G;G;G;G;G;G;G;G;G;A;G;G;failed;G;G;G;G;G;A;G;G;G;G;G;G;G;G;G;G;G;A;G;A;G;G;R;G;G;G;G;G;G;G;G;G;G…
NOS_WW_SNP_129;A;A;A;A;A;A;A;A;A;A;A;A;G;G;G;G;A;G;G;G;A;G;G;A;A;A;A;A;A;A;A;G;A;A;A;A;A;A;A;A;A;A;A;A;A;A;A;A;A;A;A;A;A;A;A;A;A;A;A;A;A;A;A;A;A;A;A;A;A;A;A;A;A;A;A;A;A;A;A;A;A;A;A;A;A;A;A;A;A;G;A;A;A;A;A;A;A;A;A;A;A;A;A;A;A;A;G;A;A;R;A;A;A;A;A;A;A;A;A;A;A;A;A;G;G;A;G;G;G;A;A;A;A;A;A;G;A;G;A;A;A;A;A;A;G;A;A;A;A;A;A;A;A;G;A;A;R;A;A;A;A;A;G;A;A;A;A;A;A;A;G;G;A;A;G;A;G;G;G;R;A;A;A;A;A;A;A;A;A;A;A;A;…
NOS_WW_SNP_130;G;G;G;G;G;G;G;G;G;G;G;G;G;G;G;G;G;G;G;G;G;G;G;G;G;G;A;G;G;G;G;G;G;G;G;G;G;G;G;G;G;G;G;G;G;A;A;G;G;G;G;G;G;A;G;G;G;A;G;G;G;G;G;G;G;G;G;G;G;G;G;G;G;G;G;G;G;G;G;G;G;G;G;G;G;G;G;G;G;G;G;G;G;G;G;G;G;G;G;G;G;G;G;G;G;G;G;G;G;G;A;A;G;A;G;G;G;G;G;G;G;G;G;G;G;G;G;G;G;G;G;G;G;G;G;G;G;G;G;G;G;G;A;G;G;G;G;G;G;G;G;G;G;A;G;G;A;G;G;G;A;A;G;G;G;G;G;G;G;G;G;G;G;G;A;A;A;G;G;G;G;G;A;G;G;A;A;G;G;G;G;G;…
NOS_WW_SNP_131;C;C;C;C;C;C;C;C;C;C;C;C;C;C;C;C;C;C;C;C;C;C;C;C;C;C;C;C;C;C;C;C;C;C;C;C;C;C;C;C;C;C;C;C;C;C;C;C;C;C;C;C;C;C;C;C;C;C;C;C;C;C;C;C;C;C;C;C;C;C;C;C;C;C;C;C;C;C;C;C;C;C;C;C;C;C;C;C;C;C;C;C;C;C;C;C;C;C;C;C;C;C;C;C;C;C;C;C;C;C;C;C;C;C;C;C;C;C;C;C;C;C;C;C;C;C;C;C;C;C;C;C;C;C;C;C;C;C;C;C;C;C;C;C;C;C;C;C;C;C;C;C;C;C;C;C;C;C;C;C;C;C;C;C;C;C;C;C;C;C;C;C;C;C;C;C;C;C;C;C;C;C;C;C;C;C;C;C;C;C;C;C;…
NOS_WW_SNP_132;C;C;C;C;C;C;C;C;C;C;C;C;C;C;C;C;C;C;C;C;C;C;C;C;C;C;T;T;C;C;C;C;C;C;C;C;C;C;C;C;C;C;C;C;C;C;C;C;T;C;T;C;C;C;C;C;C;C;C;C;C;C;C;C;C;C;C;C;C;C;C;C;C;C;C;C;C;C;C;C;C;C;C;C;C;C;C;C;C;C;C;C;C;C;C;C;C;C;C;C;C;C;C;C;C;C;C;C;C;C;C;C;C;C;C;C;C;C;C;C;C;C;C;C;C;C;C;C;C;C;C;C;C;C;C;C;C;C;C;C;C;C;C;C;C;C;C;C;C;C;C;C;C;C;C;C;C;C;C;C;C;T;C;C;C;C;C;C;C;C;C;C;C;C;C;C;C;C;C;C;C;T;T;C;C;T;C;C;C;C;C;C;…
NOS_WW_SNP_133;A;A;A;A;A;A;A;A;A;A;A;A;A;A;A;A;A;A;A;A;A;A;A;A;A;A;A;A;A;A;A;A;A;A;A;A;A;A;A;A;A;A;A;A;A;A;A;A;A;A;A;A;A;A;A;A;A;A;A;A;A;A;A;A;A;A;A;A;A;A;A;A;A;A;A;A;A;A;A;G;A;G;G;G;G;A;A;G;A;A;A;G;G;G;G;G;A;G;A;A;A;G;G;A;G;A;A;A;A;A;A;A;A;A;A;A;A;A;A;A;A;A;A;A;A;A;A;A;A;A;A;A;A;A;A;A;A;A;A;A;A;A;A;A;A;A;A;A;A;A;G;failed;G;G;A;A;failed;A;A;A;A;A;A;A;A;A;A;A;A;A;A;A;A;A;A;A;A;A;A;A;G;A;A;A;A;A;A;…
NOS_WW_SNP_134;T;C;Y;Y;T;C;C;T;C;C;C;C;C;C;C;C;C;C;C;C;C;C;C;C;C;C;C;C;C;C;C;C;C;C;C;C;C;C;C;C;C;C;C;C;C;C;C;C;C;C;C;C;C;T;C;T;T;C;C;T;T;C;C;T;C;C;C;C;C;C;C;C;C;C;C;C;C;C;C;C;C;C;C;C;C;C;C;C;C;C;C;T;C;C;Y;C;C;C;C;C;C;C;C;C;C;C;C;C;C;C;C;C;C;C;C;C;C;C;C;Y;C;C;C;C;C;C;C;C;C;T;C;T;T;C;C;C;C;C;C;C;C;C;C;C;C;C;C;C;C;C;C;C;C;C;T;C;C;C;C;C;C;C;C;C;C;C;C;Y;C;C;C;C;C;C;C;C;C;C;C;T;T;C;C;C;C;C;C;T;C;C;C;C;…
NOS_WW_SNP_135;A;A;A;A;A;A;A;A;R;A;A;A;G;G;G;A;G;G;A;A;G;R;R;G;A;A;A;A;A;A;A;A;A;A;A;A;A;A;A;A;A;A;A;A;G;A;A;A;A;A;A;A;G;R;G;A;G;A;A;R;A;G;G;G;A;A;A;G;G;A;A;G;G;A;A;A;A;A;A;A;A;A;A;A;A;A;A;A;G;A;A;A;A;A;A;A;A;A;A;A;A;A;A;A;A;A;A;A;A;A;A;A;A;A;A;A;A;A;A;A;A;A;A;A;A;A;A;A;A;A;A;A;A;A;A;A;A;A;G;A;A;A;A;A;A;A;A;A;A;A;A;A;A;A;A;A;A;A;A;A;A;G;A;A;G;G;G;R;A;A;A;A;A;G;A;A;A;A;A;R;A;R;A;A;A;A;A;A;A;A;A;A;…
NOS_WW_SNP_136;G;G;G;G;G;G;G;G;G;G;G;G;G;G;G;G;G;G;G;G;G;G;G;G;G;G;G;G;G;G;G;G;G;G;G;G;G;G;G;G;G;G;G;G;A;G;G;A;G;G;G;G;G;G;G;G;G;G;G;A;G;A;A;G;A;A;A;A;A;A;A;A;A;A;G;A;A;R;A;A;G;G;G;G;G;G;G;A;A;G;G;A;A;A;A;G;A;G;A;A;A;G;G;A;A;A;A;A;G;G;G;G;G;A;G;A;A;A;G;G;G;A;A;A;A;A;A;G;A;G;A;G;G;G;G;G;A;G;A;A;A;G;G;G;G;G;A;G;G;G;G;G;G;A;G;G;A;G;A;A;A;G;G;G;A;A;A;G;G;G;G;G;G;A;G;G;G;G;G;G;G;G;G;G;G;G;G;G;G;G;G;G;…
NOS_WW_SNP_137;C;C;C;C;C;C;C;C;C;T;T;T;C;C;T;T;T;T;T;T;T;T;T;T;T;T;T;T;C;C;C;T;C;C;C;C;C;C;C;C;C;C;C;C;T;C;C;T;T;C;T;T;C;C;C;T;T;T;T;T;T;T;T;T;T;T;T;T;T;T;T;T;T;T;C;T;C;T;failed;C;T;T;C;T;C;C;T;C;T;C;T;T;T;T;T;T;T;T;T;T;T;T;T;T;T;C;T;C;C;T;C;C;C;C;C;C;C;C;C;T;C;C;C;T;T;C;T;T;T;T;T;T;T;T;C;C;C;C;T;T;T;T;C;C;C;Y;T;C;C;C;T;C;C;C;T;C;T;C;C;C;C;T;C;T;C;T;T;T;T;C;C;T;T;T;T;T;T;C;C;T;C;T;T;T;T;T;T;T;T;T…
NOS_WW_SNP_138;C;C;C;C;C;C;C;C;C;C;C;C;C;C;C;C;C;C;C;C;C;C;C;C;C;C;C;C;C;C;C;C;C;C;C;C;C;C;C;C;C;C;C;C;C;C;C;C;C;C;C;C;C;C;C;C;C;C;C;C;C;C;C;C;C;C;C;C;C;C;C;C;C;C;C;C;C;C;C;C;C;C;C;C;C;C;C;C;C;C;C;C;C;C;C;C;C;C;C;C;C;C;C;C;C;C;C;C;C;C;C;C;C;C;C;C;C;C;C;C;C;C;C;C;C;C;C;C;C;C;C;C;C;C;C;C;C;C;C;C;C;C;C;C;C;C;C;C;C;C;C;C;C;C;C;C;C;C;C;C;C;C;C;C;C;C;C;C;C;C;C;C;C;C;C;C;C;C;C;C;C;C;C;C;C;C;C;C;C;C;C;C;…
NOS_WW_SNP_139;G;G;G;G;G;G;G;G;G;G;G;G;G;G;G;G;G;G;G;G;G;G;G;G;G;G;G;G;G;A;G;G;G;A;A;G;G;G;G;G;G;G;G;G;G;G;G;G;G;G;G;G;G;G;G;G;G;G;G;G;G;G;G;G;G;G;G;G;G;G;G;G;G;A;G;G;G;A;G;G;G;G;G;G;G;R;G;G;G;G;G;G;G;G;G;G;G;G;G;G;G;G;G;G;G;G;G;G;G;G;G;G;G;G;G;G;G;A;G;G;G;G;R;G;G;G;G;G;G;G;G;G;G;G;G;G;G;G;G;G;G;G;G;G;G;G;G;G;G;G;G;G;G;G;G;G;G;G;G;G;G;G;G;G;G;G;G;G;A;G;G;G;G;G;G;G;G;G;G;G;G;G;G;G;G;G;G;G;G;G;G;G;…
NOS_WW_SNP_140;T;T;T;T;T;T;T;T;T;T;T;T;T;T;T;T;T;T;T;T;T;T;T;T;T;T;T;T;T;T;T;T;T;T;T;T;T;T;T;T;T;T;T;T;T;T;T;T;Y;T;T;T;T;T;T;C;T;T;T;T;T;T;T;T;T;T;T;T;T;T;T;T;T;T;T;T;T;T;T;T;T;T;T;T;T;T;T;C;T;T;T;T;T;T;C;T;T;T;T;T;T;failed;T;T;T;T;T;T;T;T;T;T;T;T;T;T;T;T;T;T;T;T;T;T;T;T;T;T;T;C;C;C;T;C;T;T;T;T;T;T;T;T;T;T;T;T;T;T;T;T;T;T;T;C;T;T;Y;T;T;T;T;T;T;T;T;T;T;T;C;C;T;T;C;T;T;T;T;T;T;T;T;T;T;T;T;T;T;C;T;T…
NOS_WW_SNP_141;T;T;T;T;T;T;T;T;T;T;T;T;T;T;T;T;T;T;T;T;T;T;T;T;T;T;T;T;T;T;T;C;T;T;T;T;T;T;T;T;T;T;T;T;T;C;T;T;T;T;T;T;T;T;T;T;T;T;T;T;T;T;T;T;T;T;T;T;T;T;T;T;T;T;T;T;T;T;T;T;T;T;T;T;T;T;T;T;T;T;T;T;T;T;T;T;T;T;T;T;T;T;T;T;T;T;T;T;T;T;T;T;T;T;T;T;T;T;T;T;T;T;T;T;T;T;T;T;T;T;T;T;T;T;T;T;T;T;T;C;T;T;C;T;T;T;T;T;T;T;T;T;T;T;T;C;C;T;T;T;C;T;T;T;T;T;T;T;T;T;T;T;T;T;T;T;T;T;T;T;T;T;T;T;T;T;T;T;T;T;T;T;…
NOS_WW_SNP_142;C;C;C;C;C;C;C;C;C;C;C;C;C;C;C;C;C;C;C;C;C;C;C;C;C;C;C;C;C;C;C;C;C;C;C;C;C;C;C;C;C;C;C;C;C;C;C;C;C;C;C;C;C;C;C;C;C;C;C;C;C;C;C;C;C;C;C;C;C;C;C;C;C;C;C;C;C;C;C;C;C;C;C;C;C;C;C;C;C;C;C;C;C;C;C;C;C;C;C;C;C;C;C;C;C;C;C;C;C;C;C;C;C;C;C;C;C;C;C;C;C;C;C;C;C;C;C;C;C;C;C;C;C;C;C;C;C;C;C;C;C;C;C;C;C;C;C;C;C;C;C;C;C;C;C;C;C;C;C;C;C;C;C;C;C;C;C;C;C;C;C;C;C;C;C;C;C;C;C;C;C;C;C;C;C;C;C;C;C;C;C;C;…
NOS_WW_SNP_143;C;C;C;T;C;T;T;C;T;C;C;T;T;T;C;T;C;C;T;Y;T;T;Y;T;C;C;T;T;T;C;C;T;T;T;failed;C;C;C;C;C;C;C;Y;C;T;T;C;C;T;C;T;C;C;C;C;C;C;C;Y;T;T;T;T;C;C;C;C;T;T;C;Y;T;T;Y;T;C;C;C;C;C;T;T;C;T;Y;T;T;T;T;C;C;T;C;C;T;T;C;C;Y;C;C;T;T;C;T;T;T;C;T;Y;T;T;T;T;T;C;C;C;C;C;C;C;C;T;T;Y;T;C;T;C;T;C;C;C;failed;T;T;C;T;Y;T;C;Y;T;T;failed;T;T;T;Y;C;C;C;T;C;T;T;C;C;C;C;T;C;C;C;C;T;C;C;C;C;C;C;T;T;C;T;T;C;C;T;T;T;C;T…
NOS_WW_SNP_144;A;A;A;A;A;A;A;A;A;A;A;A;A;A;A;A;A;A;A;A;A;A;A;A;A;A;A;A;A;A;A;A;A;A;A;A;A;A;A;A;A;A;A;A;A;A;A;A;A;A;A;A;A;A;A;A;A;A;A;A;A;A;A;A;A;A;A;A;A;A;A;A;A;A;A;A;A;A;A;A;A;A;A;A;A;A;A;A;A;A;A;A;A;A;A;A;A;A;A;A;A;A;A;A;A;A;A;A;A;A;A;A;A;C;A;A;A;A;A;A;A;A;A;A;A;A;A;A;A;A;A;A;A;A;A;A;A;A;A;A;A;A;A;A;A;A;A;A;A;A;C;C;M;A;A;A;A;A;A;A;A;A;A;A;A;A;A;A;A;A;A;A;A;A;A;A;A;A;A;A;A;A;A;A;A;A;A;A;A;A;A;A;…
NOS_WW_SNP_145;G;G;G;G;G;G;G;G;G;G;G;G;G;G;G;G;G;G;G;G;G;G;G;G;G;G;G;G;G;G;G;G;G;G;G;G;G;G;G;G;G;G;G;G;G;G;G;G;G;G;G;G;G;G;G;G;G;G;G;G;G;G;G;G;G;G;G;G;G;G;G;G;G;G;G;G;G;G;G;G;G;G;G;G;G;G;G;G;G;G;G;G;G;G;G;G;G;G;G;G;G;G;G;G;G;G;G;G;G;G;G;G;G;G;G;G;G;G;G;G;G;G;G;G;G;G;G;G;G;G;G;G;G;G;G;G;G;G;G;G;G;G;G;G;G;G;G;G;G;G;G;G;G;G;T;G;G;G;G;G;G;G;G;G;G;G;G;G;G;G;G;G;G;G;G;G;G;G;G;G;G;G;G;G;G;G;G;G;G;G;G;G;…
NOS_WW_SNP_146;A;A;A;A;A;A;A;A;A;A;A;A;A;A;A;A;A;A;A;A;A;A;A;A;A;A;A;A;A;A;A;A;A;A;A;A;A;A;A;A;A;A;A;A;A;A;A;A;A;A;A;A;A;A;A;A;A;A;A;A;A;A;A;A;A;A;A;A;A;A;A;A;A;A;A;A;A;A;A;A;A;A;A;A;A;A;A;A;A;A;A;A;A;A;A;A;A;A;A;A;A;A;A;A;A;A;A;A;A;A;A;A;A;A;A;A;A;A;A;A;A;A;A;A;A;A;A;A;A;A;A;A;A;A;A;A;A;A;A;A;A;A;A;A;A;A;A;A;A;A;A;A;A;A;A;A;A;A;A;A;A;A;A;A;A;A;A;A;A;A;A;A;A;A;A;A;A;A;A;A;A;A;A;A;A;A;A;A;A;A;A;A;…
NOS_WW_SNP_147;G;G;G;G;G;G;G;G;A;A;A;A;A;A;A;A;G;A;A;A;R;A;R;G;G;A;G;G;A;G;G;A;G;G;G;G;G;G;G;G;G;G;G;G;G;G;A;G;A;G;G;G;G;G;G;G;G;A;failed;G;A;G;G;A;G;G;G;G;G;G;G;G;G;G;G;G;G;G;G;A;G;A;G;A;A;G;G;G;G;G;G;G;G;G;G;G;G;G;G;G;G;G;A;A;G;G;A;G;G;A;A;A;A;A;A;G;G;G;G;G;G;G;G;G;R;G;G;G;A;G;G;G;G;G;G;G;G;G;G;G;G;G;G;G;G;G;G;G;G;G;G;G;A;G;G;G;G;G;G;G;G;G;A;A;A;A;G;G;G;G;G;G;G;G;A;G;A;G;G;G;G;R;A;A;A;A;A;G;G;G…
NOS_WW_SNP_148;A;A;A;A;A;A;A;A;C;C;C;C;C;C;C;C;C;C;C;C;C;C;C;C;A;A;A;C;A;A;A;A;A;A;A;A;A;A;A;A;A;A;A;A;C;A;A;C;A;A;A;A;A;A;A;M;C;A;C;C;C;C;C;A;A;A;A;C;C;A;A;C;C;A;A;A;A;A;A;A;A;A;A;A;A;A;A;A;C;C;A;A;A;A;A;A;A;A;A;A;A;A;A;A;A;A;A;A;C;A;A;A;A;A;C;A;A;A;A;A;A;A;A;A;A;A;A;A;A;A;A;A;A;A;A;A;A;C;C;A;C;C;failed;C;A;A;A;A;C;C;failed;failed;C;A;A;A;A;A;A;A;C;A;A;A;A;A;A;A;A;A;A;C;A;C;A;A;A;C;A;A;A;A;A;A;A…
NOS_WW_SNP_149;T;T;T;T;T;T;T;T;T;T;T;T;T;T;T;T;T;T;T;T;T;T;T;T;T;T;T;T;T;T;T;T;T;T;T;T;T;T;T;T;T;T;T;T;T;T;T;T;T;T;T;T;T;T;T;T;T;T;T;T;T;T;T;T;T;T;T;T;T;T;T;T;T;T;T;T;T;T;T;T;T;T;T;T;T;T;T;T;T;T;T;T;T;T;T;T;T;T;T;T;T;T;T;T;T;T;T;T;T;T;T;T;T;T;T;T;T;T;T;T;T;T;T;T;T;T;T;T;T;T;T;T;T;T;T;T;T;T;T;T;T;T;T;T;T;T;T;T;T;T;T;T;T;T;T;T;T;T;T;T;T;T;T;T;T;T;T;T;T;T;T;T;T;T;T;T;T;T;T;T;T;Y;Y;T;T;T;T;C;T;T;T;T;…
NOS_WW_SNP_150;C;C;C;C;C;C;C;C;C;C;C;C;C;C;C;C;C;C;C;C;C;C;C;C;C;C;C;C;C;C;C;C;C;C;C;C;C;C;C;C;C;C;C;C;C;T;C;C;C;C;C;C;C;C;C;C;C;C;C;C;C;C;C;C;C;C;C;C;C;C;C;C;C;C;C;C;C;C;C;C;C;C;C;C;C;C;C;C;C;C;C;C;C;C;C;C;C;C;C;C;C;C;C;C;C;C;C;C;C;C;C;C;C;C;C;C;C;C;C;C;C;C;C;C;C;C;C;C;C;C;C;C;C;C;C;C;C;C;C;C;C;C;C;C;C;C;C;C;C;C;C;C;C;C;C;T;Y;C;T;C;C;C;C;C;C;C;C;Y;C;Y;T;C;T;C;C;C;C;C;C;C;C;C;C;C;C;C;C;C;C;C;C;C;…
NOS_WW_SNP_151;T;T;T;T;T;T;T;T;T;C;T;Y;C;C;C;C;Y;C;C;C;T;C;Y;failed;T;T;T;T;T;T;T;T;T;T;T;T;T;T;T;T;T;T;T;T;C;T;T;failed;T;C;Y;T;T;C;T;T;C;T;C;C;T;C;C;C;T;T;T;C;C;T;T;C;C;T;T;T;T;T;T;T;T;T;T;T;T;T;T;T;C;T;T;T;T;T;T;T;T;T;T;T;T;T;T;T;T;T;C;T;T;failed;T;T;T;T;T;T;T;T;T;T;T;T;T;T;failed;C;T;Y;T;T;T;T;T;T;T;T;T;T;C;T;T;T;T;T;T;T;T;T;T;T;T;T;T;T;C;T;T;T;T;T;T;T;T;T;T;T;T;Y;T;T;T;T;T;C;C;T;C;T;T;Y;T;T;…
NOS_WW_SNP_152;A;A;A;A;A;A;A;A;A;A;A;A;A;A;A;A;A;A;A;A;A;A;A;A;A;A;A;A;A;A;A;A;A;A;A;A;A;A;A;A;A;A;A;A;A;A;A;A;A;A;A;A;A;A;A;A;A;A;A;A;A;A;A;A;A;A;A;A;A;A;A;A;A;A;A;A;A;A;A;A;A;A;A;A;A;A;A;A;A;A;A;A;A;A;A;A;A;A;A;A;A;A;A;A;A;A;M;A;A;A;A;A;A;A;A;A;A;A;A;A;A;A;A;A;A;A;A;A;A;A;A;A;A;A;A;A;A;A;A;A;A;A;C;A;A;A;A;A;A;A;A;A;A;C;A;A;C;A;A;A;C;A;A;A;A;A;A;A;C;A;A;A;A;A;A;A;A;A;A;A;A;A;A;A;A;A;A;A;A;A;A;A;…
NOS_WW_SNP_153;T;T;C;T;C;Y;Y;T;C;C;C;C;C;C;C;T;C;C;T;T;C;Y;Y;C;T;C;T;C;T;T;T;T;T;T;T;T;T;T;T;T;T;T;T;T;C;T;T;Y;T;T;T;C;C;T;T;T;T;C;T;T;T;C;C;T;T;T;T;C;C;T;T;C;C;T;T;T;T;T;T;T;C;C;T;C;C;T;C;C;C;C;T;C;C;C;T;C;T;C;T;T;C;C;C;C;C;C;T;C;T;T;T;T;Y;T;T;C;T;T;T;Y;T;C;C;T;T;T;T;T;T;T;C;T;T;T;T;T;T;T;C;T;T;C;C;T;C;C;T;C;T;C;T;C;C;T;C;T;T;T;C;T;T;T;T;T;T;C;T;T;T;T;T;T;T;C;C;T;C;C;Y;T;C;T;T;T;T;C;T;C;C;C;T;T;…
NOS_WW_SNP_154;C;C;C;C;C;C;C;C;T;T;C;C;T;T;T;T;T;T;T;T;T;T;failed;T;T;T;C;T;T;T;T;T;T;T;T;T;T;T;T;T;T;T;T;T;C;C;C;C;T;C;C;T;C;C;C;Y;C;C;C;C;C;C;C;C;C;C;C;C;C;C;C;C;C;T;T;T;T;T;T;T;T;T;T;C;C;T;C;C;C;C;C;C;C;C;C;C;C;C;C;failed;C;C;T;C;T;C;T;T;C;T;C;C;C;C;C;T;T;C;T;C;T;T;C;C;T;T;Y;T;T;C;C;C;C;C;T;C;T;failed;C;T;C;T;T;T;C;T;C;T;T;T;C;T;T;T;C;T;C;C;C;C;Y;T;T;T;T;C;T;C;T;T;C;C;C;C;C;failed;C;C;T;C;T;T;…
NOS_WW_SNP_155;A;A;A;failed;A;failed;G;A;G;A;R;G;G;G;G;G;A;G;G;G;G;A;R;G;A;G;A;A;G;G;failed;G;G;G;G;A;G;G;failed;A;A;A;G;A;G;A;A;G;A;A;A;R;A;A;A;G;G;A;G;G;A;G;G;G;G;G;G;G;G;G;G;G;G;A;R;G;G;G;G;G;G;A;G;A;A;A;G;G;G;G;A;A;G;A;A;A;G;A;G;G;G;G;G;G;G;R;A;G;G;A;G;A;G;G;A;G;R;G;G;G;G;G;A;A;A;G;A;A;G;G;G;G;G;G;A;G;A;A;G;G;G;G;R;G;G;G;G;G;G;G;A;A;G;A;A;A;A;A;A;A;A;A;A;G;A;A;A;G;A;A;A;A;A;G;G;A;G;A;A;failed…
NOS_WW_SNP_156;T;T;Y;C;C;Y;Y;T;C;C;C;C;C;C;C;C;T;C;C;C;Y;C;Y;T;C;T;T;C;C;T;C;T;Y;T;Y;T;T;T;T;C;C;C;T;T;C;T;C;C;C;C;T;C;T;T;T;T;T;C;C;T;C;C;C;C;C;C;C;C;C;C;C;C;C;T;T;C;C;T;C;C;T;C;T;C;C;C;T;C;C;T;C;C;C;C;T;C;C;Y;Y;C;T;T;C;C;T;C;C;C;C;C;C;C;C;C;C;C;C;T;T;T;T;C;T;T;Y;T;T;T;C;C;T;Y;T;C;T;C;T;T;C;failed;C;C;C;T;T;T;C;T;T;T;C;C;C;T;C;T;T;T;T;T;T;T;C;T;C;T;T;Y;T;T;T;T;T;C;C;C;C;T;T;T;T;C;C;C;C;C;C;Y;T;T…
NOS_WW_SNP_157;C;C;C;C;C;C;C;C;A;C;C;C;A;A;A;C;C;A;C;A;C;C;M;C;A;A;C;A;C;A;A;A;A;C;A;A;C;A;A;A;A;C;C;C;A;C;A;failed;A;A;C;C;A;C;C;C;C;A;C;C;C;A;A;C;C;C;C;A;A;C;C;A;A;C;C;C;C;C;C;C;C;A;C;A;A;C;C;M;A;C;C;C;C;C;C;C;C;C;C;C;C;C;C;C;C;C;A;C;C;C;C;C;C;C;C;C;C;C;C;C;C;C;C;C;C;C;failed;C;A;A;C;A;C;C;C;C;C;C;A;C;C;C;C;C;C;C;C;C;C;C;A;A;C;C;A;C;C;C;C;C;C;C;A;M;A;M;failed;A;C;C;C;M;C;A;C;C;C;C;C;failed;C;C;…
NOS_WW_SNP_158;A;A;A;A;A;A;A;A;A;A;A;A;A;A;A;A;A;A;A;A;A;A;A;A;A;A;A;A;A;A;A;A;A;A;A;A;A;A;A;A;A;A;A;A;A;A;A;A;A;A;A;A;A;A;A;A;A;A;A;A;A;A;A;A;G;G;G;A;A;G;G;A;A;G;G;G;A;A;A;A;A;A;G;A;A;G;G;A;A;A;A;A;A;A;A;A;A;A;A;A;A;A;A;A;A;G;A;G;G;A;A;G;G;A;G;G;A;A;A;A;A;G;G;A;A;A;A;A;A;A;A;A;A;A;G;A;A;A;A;A;G;A;A;A;A;A;G;A;A;A;A;A;A;A;A;A;A;A;A;A;A;A;A;A;A;A;A;A;A;A;A;A;A;A;A;A;A;A;A;A;A;A;A;A;A;A;A;A;A;A;A;A;…
NOS_WW_SNP_159;T;T;T;T;T;T;T;T;T;T;T;T;T;T;T;T;T;T;T;T;T;T;T;T;T;T;T;T;T;T;T;T;T;T;T;T;T;T;T;T;T;T;T;T;T;T;T;T;T;T;T;T;T;T;T;T;T;T;T;T;T;T;T;T;T;T;T;T;T;T;T;T;T;T;T;T;T;T;T;T;T;T;T;T;T;T;T;T;T;T;T;T;T;T;T;T;T;T;T;T;T;T;T;T;T;T;T;T;T;T;T;T;T;T;T;T;T;T;T;T;T;T;T;T;T;T;T;T;T;T;T;T;T;T;T;T;T;T;T;T;T;T;T;T;T;T;T;T;T;T;T;T;T;T;T;T;T;T;T;T;T;T;T;T;T;T;T;T;T;T;T;T;T;T;T;T;T;T;T;T;T;T;T;T;T;T;T;T;T;T;T;T;…
NOS_WW_SNP_160;A;A;A;failed;A;A;G;A;G;G;G;G;G;G;G;G;G;G;G;G;G;G;G;G;G;G;A;G;A;A;G;G;A;A;A;A;G;A;R;G;G;A;A;A;A;A;A;A;G;G;G;G;A;A;A;G;G;failed;G;A;G;A;A;G;G;G;G;A;A;G;G;A;A;A;G;A;A;R;G;G;G;A;G;A;A;G;G;G;A;G;G;G;G;G;G;G;G;G;G;G;G;G;G;G;G;G;G;A;G;G;G;G;G;G;G;A;G;G;G;G;G;A;A;A;G;G;G;G;A;G;G;G;G;G;G;G;G;G;A;R;G;G;G;G;G;G;G;G;G;G;G;G;G;G;G;G;G;A;A;A;G;G;A;A;A;A;A;R;G;G;G;G;G;A;G;A;G;G;A;A;A;G;A;G;G;A;A;…
NOS_WW_SNP_161;G;A;G;G;G;G;G;G;G;G;G;G;G;G;G;G;A;G;G;G;failed;G;R;A;A;A;A;G;G;A;A;A;A;A;A;A;A;A;A;A;A;A;A;A;G;G;G;G;G;G;G;G;A;G;failed;A;G;G;G;G;G;G;G;G;G;G;G;G;G;G;G;G;G;A;A;G;G;A;G;G;A;G;A;G;G;G;A;A;G;A;G;G;G;G;G;G;G;R;R;G;A;A;G;G;A;G;G;G;G;G;G;G;G;G;G;G;G;A;A;A;A;G;A;A;failed;A;A;A;G;G;A;R;A;G;A;G;A;A;G;failed;G;G;G;A;A;A;G;A;A;A;G;G;G;A;G;A;A;A;A;A;A;A;G;A;G;A;A;G;G;G;G;G;A;G;G;G;G;A;A;R;A;G;…
NOS_WW_SNP_162;T;T;T;T;T;T;T;T;T;T;T;T;T;T;T;T;T;T;T;T;T;T;T;T;T;T;T;T;T;C;C;T;C;C;T;T;C;T;T;failed;C;T;C;C;T;T;T;failed;T;T;T;T;T;T;T;C;T;T;T;T;T;T;T;T;T;T;T;T;T;T;T;T;T;T;T;T;T;T;T;C;T;T;Y;T;T;T;T;C;T;T;T;T;C;C;T;T;T;T;T;C;C;C;C;C;C;T;T;T;T;T;T;T;T;T;T;T;T;T;T;T;T;T;T;T;T;T;T;T;T;T;T;C;T;T;T;T;T;T;T;T;T;T;T;T;T;Y;T;T;T;T;T;T;T;T;T;T;T;T;T;T;T;T;T;T;T;T;T;T;T;T;T;T;T;T;T;T;T;T;T;T;C;T;T;T;T;T;T;…
NOS_WW_SNP_163;C;C;C;C;C;C;C;C;C;C;C;C;C;C;C;C;C;C;C;C;C;C;C;C;C;C;C;C;C;C;C;T;C;C;C;C;C;C;C;C;C;C;C;C;C;C;C;C;C;C;C;C;C;C;C;C;C;C;C;C;C;C;C;C;T;C;T;C;C;T;T;C;C;C;T;C;C;C;T;C;C;C;C;C;C;T;C;C;C;C;C;C;C;C;C;C;C;C;C;C;C;C;C;C;C;C;Y;C;C;C;C;C;C;C;C;C;C;C;C;C;C;C;C;Y;C;C;C;C;C;C;C;C;C;C;C;C;C;C;C;T;C;C;C;C;C;C;T;C;C;C;C;C;C;C;C;C;C;C;C;C;C;C;T;T;C;T;T;C;C;C;C;C;C;C;C;C;C;C;C;C;C;C;C;C;C;C;C;C;C;C;C;C;…
NOS_WW_SNP_164;A;A;A;A;A;A;A;A;A;A;A;A;A;A;A;A;A;A;A;A;A;A;A;A;A;A;G;A;A;A;A;A;A;A;A;A;A;A;A;A;A;A;A;A;A;A;A;A;A;G;A;A;G;G;G;A;A;A;A;A;A;A;A;A;A;A;A;A;A;A;A;A;A;A;A;A;A;A;A;A;A;A;A;A;A;A;A;A;A;A;A;A;A;A;A;A;A;A;A;A;A;A;A;A;A;A;G;A;A;G;A;A;A;A;A;A;A;A;A;A;A;A;A;G;G;G;G;G;G;A;A;A;A;A;A;A;A;A;A;R;A;A;A;A;A;A;A;A;A;A;A;A;A;A;A;G;G;A;G;G;G;G;G;G;G;G;G;R;A;A;A;A;A;A;A;A;A;A;A;R;A;R;A;G;G;A;G;A;A;A;A;A;…
NOS_WW_SNP_165;T;T;T;T;T;T;T;T;T;T;T;T;T;T;T;T;T;T;T;T;T;T;T;T;T;T;T;T;T;T;T;T;T;T;T;T;T;T;T;T;T;T;T;T;T;T;T;T;T;T;T;T;T;T;T;T;T;T;T;T;T;T;T;T;T;T;T;T;T;T;T;T;T;T;T;T;T;T;T;T;T;T;T;T;T;T;T;T;T;T;T;T;T;T;T;T;T;T;T;T;T;T;T;T;T;T;T;T;T;T;T;T;T;T;T;T;T;T;T;T;T;T;T;T;T;T;T;T;T;T;T;T;T;T;T;T;T;T;T;T;T;T;T;T;T;T;T;T;T;T;T;T;T;T;T;T;T;T;T;T;T;T;T;T;T;T;T;T;T;T;T;T;T;T;T;T;T;T;T;T;T;T;T;T;T;T;T;T;T;T;T;T;…
NOS_WW_SNP_166;A;A;A;A;A;A;A;A;A;A;A;A;A;A;A;A;A;A;A;A;A;A;A;A;G;A;A;A;A;A;A;A;A;A;A;A;A;A;A;A;A;A;A;A;A;A;A;A;A;A;A;A;A;A;A;A;A;A;A;A;A;A;A;A;A;A;A;A;A;A;A;A;A;A;A;A;A;A;A;A;A;A;A;A;A;A;A;A;A;A;A;A;A;A;A;A;A;A;A;A;A;A;A;A;A;A;A;A;A;A;A;A;A;A;A;A;A;A;A;A;A;A;A;A;A;A;A;A;A;A;A;A;A;A;A;A;A;A;A;A;A;A;A;A;A;A;A;A;A;A;A;A;A;A;A;A;A;A;A;A;A;A;A;A;A;A;A;A;A;A;A;A;A;A;A;G;A;A;A;A;A;A;A;A;A;A;A;A;A;A;A;A;…
NOS_WW_SNP_167;G;G;G;G;G;G;G;G;G;G;G;G;G;G;G;G;G;G;G;G;G;G;G;G;G;G;G;G;G;G;G;G;G;G;G;G;G;G;G;G;G;G;G;G;G;G;G;G;G;G;G;G;G;G;G;G;G;G;G;G;G;G;G;G;G;G;G;G;G;G;G;G;G;G;G;G;G;G;G;G;G;G;G;G;G;G;G;G;G;G;G;G;G;G;G;G;G;G;G;G;G;G;G;G;G;G;G;G;G;G;G;G;G;G;G;G;G;G;G;G;G;G;G;G;G;G;G;G;G;G;G;G;G;G;G;G;G;G;G;G;G;G;G;G;G;G;G;G;G;G;G;G;G;G;G;G;G;G;G;G;G;G;G;G;G;G;G;G;G;G;G;G;G;G;G;G;G;G;G;G;G;G;G;G;G;G;G;G;G;G;G;G;…
NOS_WW_SNP_168;C;C;C;C;C;C;C;C;C;C;C;C;C;C;C;C;C;C;C;C;C;C;C;C;Y;C;C;C;C;C;C;C;C;C;C;C;C;C;C;C;C;C;C;C;T;C;C;C;C;C;C;C;C;C;C;C;C;C;C;C;failed;T;T;C;C;C;C;T;T;C;C;T;T;C;C;C;C;C;C;C;C;C;C;C;C;C;C;C;T;C;C;C;C;C;C;C;C;C;C;C;C;C;C;C;C;C;C;C;C;C;C;C;C;C;C;C;C;C;C;C;C;C;C;C;C;C;C;C;C;T;C;Y;C;T;C;C;C;C;T;C;C;T;Y;C;C;C;C;C;C;C;C;C;C;C;C;C;C;C;C;C;C;C;C;C;C;C;C;C;C;C;C;C;C;T;C;C;C;C;C;C;C;C;C;C;C;C;C;C;C;C…
NOS_WW_SNP_169;T;T;C;T;T;T;C;T;T;T;T;T;T;T;T;T;T;T;T;T;T;T;T;T;Y;T;T;T;T;T;T;T;T;T;T;T;T;T;T;T;T;T;T;T;T;T;T;T;T;T;T;T;T;T;T;T;T;T;T;T;T;T;T;T;T;T;T;T;T;T;T;T;T;T;T;T;T;T;T;T;T;T;T;T;T;T;T;T;T;T;T;T;T;T;T;T;T;T;T;T;T;T;T;T;T;T;T;T;C;T;C;T;T;C;T;T;C;C;C;T;T;T;T;T;T;T;T;T;T;T;failed;T;T;T;C;T;T;C;T;T;failed;T;T;T;T;T;T;T;T;T;T;T;T;T;T;T;T;T;T;T;T;T;T;T;T;T;T;T;T;T;T;T;T;T;C;T;C;T;T;T;T;C;T;T;T;T;T;…
NOS_WW_SNP_170;C;C;C;C;C;C;C;C;T;T;T;T;T;T;T;T;T;T;T;T;T;T;T;T;C;C;T;C;T;C;C;C;C;C;C;C;C;C;C;C;C;C;C;C;C;C;T;C;T;T;T;failed;C;C;C;T;C;T;T;T;T;C;C;C;C;C;C;C;C;C;C;C;C;C;C;C;C;C;C;Y;failed;C;T;C;C;C;C;C;C;T;T;T;T;T;T;T;T;T;T;C;T;T;T;C;C;C;C;C;T;C;T;C;C;T;C;C;C;C;C;T;C;C;C;C;C;C;C;C;C;T;T;T;T;T;T;T;C;T;C;C;C;T;Y;T;T;C;C;T;T;C;T;T;T;C;T;C;T;T;C;C;T;C;C;C;C;C;C;Y;T;T;T;T;T;C;C;Y;C;C;T;T;C;C;T;C;C;T;C;…
NOS_WW_SNP_171;T;G;T;T;T;T;T;K;G;G;G;G;G;G;G;G;G;G;G;G;G;G;G;G;G;G;G;G;G;G;G;G;G;G;G;G;G;G;G;G;G;G;G;G;G;T;G;failed;T;G;G;G;G;G;G;T;G;G;G;G;G;G;G;G;T;G;G;G;G;G;T;G;G;G;G;G;G;G;G;G;T;G;G;T;T;G;T;G;G;G;T;T;T;T;G;T;G;G;G;G;T;T;G;G;G;G;G;G;G;G;G;G;G;G;G;G;G;G;G;G;G;G;G;G;G;G;G;G;G;G;G;G;G;G;G;G;G;G;G;G;G;G;G;G;G;K;G;G;G;G;G;G;G;T;T;G;K;G;T;T;T;G;G;G;G;G;G;K;G;G;G;G;G;G;G;G;G;G;G;K;G;G;G;G;G;G;G;G;G;T…
NOS_WW_SNP_172;A;A;A;A;A;A;A;A;A;A;A;A;A;A;A;A;A;A;A;A;A;A;A;A;A;A;R;A;A;A;A;A;A;A;A;A;A;A;A;A;A;A;A;A;A;G;A;A;A;A;A;A;A;A;A;A;A;A;A;A;A;A;A;A;A;A;A;A;A;A;A;A;A;A;A;A;A;A;A;A;A;A;A;A;A;A;A;A;A;A;A;A;A;A;A;A;A;A;A;A;A;A;A;A;A;G;A;G;G;A;G;G;G;G;G;G;G;A;A;A;G;G;A;A;A;A;A;A;A;A;G;A;A;A;A;G;A;G;A;A;G;A;G;A;A;A;A;A;A;A;A;A;A;A;A;G;G;G;A;A;R;A;A;A;A;A;A;A;A;A;A;A;A;A;G;A;G;A;A;A;A;R;A;A;A;A;A;A;A;A;A;fa…
NOS_WW_SNP_173;G;G;G;G;G;G;G;G;T;T;T;T;T;T;T;T;T;T;T;T;T;T;T;T;G;G;T;G;G;G;G;G;G;G;G;G;G;G;G;G;G;G;G;G;T;T;T;G;T;T;T;T;G;G;G;T;T;T;T;T;T;T;T;T;T;T;G;T;T;G;G;T;T;G;G;G;G;G;G;G;G;G;G;G;G;G;G;G;T;T;G;G;K;G;T;G;G;T;T;G;G;G;T;G;G;G;G;G;G;G;G;G;G;G;G;G;G;G;G;T;G;G;G;T;G;T;T;G;T;T;G;T;T;T;T;T;T;T;T;T;T;T;T;T;T;T;T;T;T;T;G;G;G;T;G;G;K;T;T;T;T;T;T;T;G;G;G;G;G;G;T;G;T;T;G;G;G;T;T;G;G;K;T;T;K;K;G;G;T;T;T;G;…
NOS_WW_SNP_174;G;G;G;G;G;G;G;G;G;G;G;G;G;G;G;G;G;G;G;G;G;G;G;G;G;G;G;G;G;G;G;G;G;G;G;G;G;G;G;G;G;G;G;G;G;G;G;G;G;G;G;G;G;G;G;G;G;G;G;G;G;G;G;G;G;G;G;G;G;G;G;G;G;G;G;G;G;G;G;G;G;G;G;G;G;G;G;G;G;G;G;G;G;G;G;G;G;G;G;G;G;G;G;G;G;G;G;G;G;G;G;G;G;G;G;G;G;G;G;G;G;G;G;G;G;G;G;G;G;G;G;G;G;G;G;G;G;G;G;G;G;G;A;G;G;G;G;G;G;G;G;G;G;A;G;G;A;G;G;G;failed;G;G;G;G;G;G;G;A;G;G;G;R;G;G;G;G;G;G;G;G;G;G;G;G;G;G;G;G;G…
NOS_WW_SNP_175;G;G;G;G;G;G;G;G;G;G;G;G;G;G;G;G;G;G;G;G;G;G;G;G;G;G;G;G;G;G;G;G;G;G;G;G;G;G;G;G;G;G;G;G;G;G;G;G;G;G;G;G;G;G;G;G;G;G;G;G;G;G;G;G;G;G;G;G;G;G;G;G;G;G;G;G;G;G;G;G;G;G;G;G;G;G;G;G;G;G;G;G;G;G;G;G;G;G;G;G;G;G;G;G;G;A;G;G;G;G;A;G;G;R;G;G;G;G;G;G;G;G;G;G;G;G;G;G;G;G;G;G;G;G;G;G;G;G;G;G;G;G;G;G;G;G;G;G;G;G;G;G;G;G;G;G;G;G;G;G;G;G;G;G;G;G;G;G;G;G;G;G;G;G;G;G;G;G;G;G;G;G;G;G;G;G;G;G;G;G;G;G;…
NOS_WW_SNP_176;T;T;T;T;T;T;T;T;T;T;T;T;T;T;T;T;T;T;T;T;T;T;T;T;T;T;T;T;T;T;T;T;T;T;T;T;T;T;T;T;T;T;T;T;T;T;T;T;T;T;T;T;T;T;T;T;T;T;T;T;T;T;T;T;T;T;T;T;T;T;T;T;T;T;T;T;T;T;T;T;T;T;T;T;T;T;T;T;T;T;T;T;T;T;T;T;T;T;T;T;T;T;T;T;T;T;T;T;T;T;T;T;T;T;T;T;T;T;T;T;T;T;T;T;T;T;T;T;T;T;T;T;T;T;T;T;T;T;T;T;T;T;T;T;T;T;T;T;T;T;T;T;T;T;T;T;T;T;T;T;T;T;T;T;T;T;T;T;T;T;T;T;T;T;T;T;T;T;T;T;T;T;T;T;T;T;T;T;T;T;T;T;…
NOS_WW_SNP_177;A;A;G;A;G;G;R;A;A;G;A;A;G;G;G;G;G;G;G;G;G;G;G;G;A;G;A;A;G;A;A;G;A;A;A;A;A;A;A;A;A;A;A;A;G;G;A;G;G;G;R;R;A;A;G;G;R;A;A;G;A;G;G;A;G;G;G;G;G;G;G;G;G;G;R;G;A;G;A;A;A;A;A;A;A;A;A;G;G;G;A;G;G;A;A;G;A;R;G;G;G;G;G;G;G;G;G;A;G;G;G;G;G;G;G;A;G;G;A;G;A;A;A;A;A;A;A;A;A;A;G;A;A;G;G;G;G;G;G;G;G;G;A;G;G;G;G;G;G;G;G;R;G;G;G;A;G;G;G;A;G;A;A;G;A;G;G;G;G;G;G;G;G;G;G;G;G;G;G;G;A;G;A;A;A;A;A;A;G;G;G;G;…
NOS_WW_SNP_178;T;T;C;T;C;C;failed;T;T;C;T;T;C;C;C;C;C;C;C;C;C;C;C;C;T;C;T;T;C;T;T;C;T;T;T;T;T;T;T;T;T;T;T;T;C;C;T;C;C;C;Y;T;T;T;C;C;Y;T;T;C;T;C;C;T;C;C;C;C;C;C;C;C;C;C;Y;C;T;C;T;T;T;T;T;T;T;T;T;C;C;C;T;C;C;T;T;C;T;Y;C;C;C;C;C;C;C;C;T;T;C;T;C;C;C;C;C;T;C;C;T;C;T;T;T;T;T;T;T;T;T;T;C;T;T;C;C;C;C;C;C;C;C;C;T;C;C;C;C;C;C;C;C;failed;C;C;C;T;C;C;C;T;C;T;T;T;T;T;T;C;C;C;C;C;C;C;C;C;C;C;C;C;T;C;T;T;T;T;T;…
NOS_WW_SNP_179;A;A;A;A;A;A;A;A;A;A;A;A;A;A;A;A;A;A;A;A;A;A;A;A;A;G;A;A;G;G;G;A;G;G;G;G;G;G;G;G;G;G;G;G;A;G;A;A;A;A;G;A;G;G;G;A;G;A;G;A;A;A;A;G;A;A;A;A;A;A;A;A;A;A;G;G;failed;G;A;A;A;G;R;G;G;G;failed;R;A;A;A;A;A;A;A;A;A;A;A;A;failed;G;failed;G;G;A;G;G;A;G;A;A;A;A;A;G;A;G;G;A;A;G;G;G;A;G;G;G;G;A;A;A;A;A;A;A;A;A;A;R;A;A;A;A;A;A;A;A;A;A;A;A;A;A;A;A;A;A;A;A;A;A;G;A;G;G;A;A;A;A;A;A;A;A;A;A;A;A;A;A;G;A;…
NOS_WW_SNP_180;A;A;A;A;A;A;A;A;A;A;A;A;A;A;A;A;G;A;A;A;G;A;A;G;A;A;A;A;A;A;A;A;A;A;A;A;A;A;A;A;A;A;A;A;A;A;A;A;A;A;A;A;A;A;G;A;A;A;A;A;A;A;A;A;A;A;A;A;A;A;A;A;A;A;A;A;A;A;A;A;A;A;A;A;A;A;A;A;A;A;A;A;A;A;A;A;A;A;A;A;A;A;A;A;A;A;A;A;A;A;A;A;A;A;A;A;A;A;A;A;A;A;A;A;A;G;G;G;A;A;A;A;G;G;A;A;A;A;A;A;A;A;A;A;A;A;A;A;A;A;A;A;A;A;G;A;A;A;A;A;A;A;A;G;A;A;R;A;A;A;A;A;A;A;A;A;A;A;A;A;A;A;A;A;A;A;A;A;A;A;A;A;…
NOS_WW_SNP_181;A;A;A;A;A;A;A;A;A;A;A;A;A;A;A;A;A;A;A;A;A;A;A;A;A;A;A;A;A;A;A;A;A;A;A;A;A;A;A;A;A;A;A;A;A;A;A;A;A;A;A;A;A;A;A;A;A;A;A;A;A;A;A;A;A;A;A;A;A;A;A;A;A;A;A;A;A;A;A;A;A;A;A;A;A;A;A;A;A;A;A;A;A;A;A;A;A;A;A;A;A;A;A;A;A;A;A;A;A;A;A;A;A;A;A;A;A;A;A;A;A;A;A;A;A;A;A;A;A;A;A;A;A;A;A;A;A;A;A;A;A;A;A;A;A;A;A;A;A;A;A;A;A;A;A;A;A;A;A;A;A;A;A;A;A;A;A;A;A;A;A;A;A;A;A;A;A;A;A;A;A;A;A;A;A;A;A;A;A;A;A;A;…
NOS_WW_SNP_182;A;A;A;A;A;A;A;A;A;G;A;G;A;A;A;A;A;A;A;A;A;A;A;A;A;A;G;A;A;G;A;A;G;G;G;G;G;A;R;G;A;G;G;G;A;A;A;A;A;A;A;G;A;A;A;A;A;G;A;A;A;A;A;A;A;A;A;A;A;A;A;A;A;G;A;A;G;G;A;A;A;A;A;A;A;A;A;A;A;A;A;A;A;A;A;A;A;A;A;A;A;A;A;A;A;A;A;A;A;A;A;A;A;A;A;G;A;A;A;A;A;G;A;A;A;A;A;A;A;A;A;A;A;A;A;A;A;A;A;A;A;G;G;A;A;A;A;A;A;A;A;R;A;A;A;G;A;A;A;G;A;A;A;A;A;A;A;A;A;A;A;A;A;A;A;A;A;A;A;A;A;A;A;A;A;A;A;A;A;A;A;A;…
NOS_WW_SNP_183;A;G;A;A;A;A;A;G;G;G;G;G;G;G;G;G;G;G;G;G;A;G;G;A;A;A;A;A;G;A;A;A;A;A;A;A;A;A;A;A;A;A;A;A;A;A;G;A;G;A;A;A;G;A;A;G;G;A;G;G;G;A;A;G;A;A;A;A;A;A;A;A;A;A;A;A;A;A;A;A;A;A;A;A;A;A;A;A;A;A;A;A;A;A;A;A;A;A;A;A;A;A;A;A;A;A;A;A;A;A;G;A;G;A;A;A;G;A;G;A;A;A;A;A;A;A;A;A;A;A;G;A;A;A;A;G;G;A;A;A;G;A;R;A;A;A;A;A;A;A;A;G;A;A;A;G;A;G;G;A;R;A;A;A;A;A;A;A;A;G;A;A;A;A;A;R;A;A;A;A;G;A;A;A;G;A;G;G;A;A;A;A;…
NOS_WW_SNP_184;T;T;Y;C;T;Y;Y;T;T;T;T;T;T;T;T;T;T;T;T;T;T;T;T;T;T;T;T;T;T;T;T;T;T;T;T;T;T;T;T;T;T;T;T;T;C;T;T;C;T;T;T;T;T;T;T;C;T;T;T;T;T;C;C;T;C;C;C;C;C;C;C;C;C;T;T;C;C;T;C;T;T;T;T;T;T;C;T;T;C;T;C;C;C;C;T;C;C;C;Y;T;T;T;T;T;T;C;T;C;C;T;T;T;T;T;T;C;C;T;T;T;T;C;T;T;T;T;T;T;T;C;T;Y;T;C;T;C;T;T;C;T;C;C;Y;T;T;T;C;T;T;T;C;C;T;T;C;T;T;T;T;T;T;T;T;T;T;T;T;T;T;T;T;T;T;C;T;C;T;T;T;T;T;Y;T;T;T;T;T;T;T;T;T;T;…
NOS_WW_SNP_185;G;G;G;G;G;G;G;G;G;G;G;G;G;G;G;G;G;G;G;G;G;G;G;G;G;G;G;G;G;G;G;G;G;G;G;G;G;G;G;G;G;G;G;G;G;G;G;G;G;G;G;G;G;G;G;G;G;G;G;G;G;G;G;G;G;G;G;G;G;G;G;G;G;G;G;G;G;G;G;G;G;G;G;G;G;G;G;G;G;G;G;G;G;G;G;G;G;G;G;G;G;G;G;G;G;G;G;G;G;G;G;G;G;G;G;G;G;G;G;G;G;G;G;G;G;G;G;G;G;G;G;G;G;G;G;G;G;G;G;G;G;G;G;G;G;G;G;G;G;G;G;G;G;G;G;G;G;G;G;G;G;G;G;G;G;G;G;G;G;G;G;G;G;G;G;G;G;G;G;G;G;G;G;G;G;G;G;G;G;G;G;G;…
NOS_WW_SNP_186;T;T;Y;Y;C;C;C;T;T;T;T;T;T;T;T;T;T;T;T;T;T;T;T;T;T;T;T;C;T;T;T;T;T;T;T;T;T;T;T;T;T;T;T;T;C;T;T;C;T;T;T;T;T;T;T;T;T;T;T;T;T;C;C;T;C;T;T;C;C;T;C;C;C;failed;C;C;C;C;T;T;T;T;T;T;T;C;T;T;C;T;T;T;T;T;T;T;T;T;T;T;T;T;T;T;T;C;C;C;C;C;T;C;C;C;C;C;C;C;C;failed;C;T;T;C;Y;C;Y;C;C;failed;T;T;T;C;T;C;T;T;C;T;T;C;T;T;T;T;C;T;T;T;C;T;Y;T;C;T;Y;T;T;T;T;T;T;C;C;T;Y;Y;T;T;T;T;T;C;T;T;T;T;T;Y;C;T;T;T;T…
NOS_WW_SNP_187;C;C;C;C;C;C;C;C;C;C;C;C;C;C;C;C;C;C;C;C;C;C;C;C;C;C;C;C;C;C;C;C;C;C;C;C;C;C;C;C;C;C;C;C;A;C;C;A;C;C;C;C;C;C;C;C;C;C;C;C;C;A;A;C;C;C;C;A;A;C;C;A;A;C;C;C;C;C;C;C;C;C;C;C;C;C;C;C;A;C;C;C;C;C;C;C;C;C;C;C;C;C;C;C;C;C;C;C;C;C;A;A;A;A;A;C;C;C;C;C;C;C;C;C;C;C;C;C;C;C;C;C;C;C;C;C;C;C;A;C;C;C;M;C;C;C;C;C;C;C;C;C;C;A;C;C;A;A;A;C;M;C;C;C;C;C;C;M;C;C;C;C;C;A;C;C;C;C;A;A;C;C;C;C;C;C;C;C;C;C;C;C;…
NOS_WW_SNP_188;A;A;A;A;A;A;A;A;A;A;A;A;A;A;A;A;A;A;A;A;A;A;A;A;A;A;A;A;A;A;A;A;A;A;A;A;A;A;A;A;A;A;A;A;A;A;A;A;A;A;A;A;A;A;A;A;A;A;A;A;A;A;A;A;A;A;A;A;A;A;A;A;A;A;A;A;A;A;A;A;A;A;A;A;A;A;A;A;A;A;A;A;A;A;A;A;A;A;A;A;A;A;A;A;A;A;A;A;A;A;A;A;A;A;A;A;A;A;A;A;A;A;A;A;A;A;A;A;A;A;A;A;A;A;A;A;A;A;A;A;A;A;A;A;A;A;A;A;A;A;A;A;A;A;A;A;A;A;A;A;A;A;A;A;A;A;A;A;A;A;A;A;A;A;A;A;A;A;A;A;A;A;A;A;A;A;A;A;A;A;A;A;…
NOS_WW_SNP_189;G;G;G;G;G;G;G;G;G;G;G;G;G;G;G;G;G;G;G;G;G;G;G;G;G;G;G;G;G;G;G;G;G;G;G;G;G;G;G;G;G;G;G;G;G;G;G;G;G;G;G;G;G;G;G;G;G;G;G;G;G;G;G;G;G;G;G;G;G;G;G;G;G;G;G;G;G;G;G;G;G;G;G;G;G;G;G;G;G;G;G;G;G;G;G;G;G;G;G;G;G;G;G;G;G;G;G;G;G;G;G;G;G;G;G;G;G;G;G;G;G;G;G;G;G;G;G;G;G;G;G;G;G;G;G;G;G;G;G;G;G;G;G;G;G;G;G;G;G;G;G;G;G;G;G;G;G;G;G;G;G;G;G;G;G;G;G;G;G;G;G;G;G;G;G;G;G;G;G;G;G;G;G;G;G;G;G;G;G;G;G;G;…
NOS_WW_SNP_190;G;G;G;G;G;G;G;G;G;G;G;G;G;G;G;G;G;G;G;G;G;G;G;G;A;G;G;G;G;G;G;G;G;G;G;G;G;G;G;G;G;G;G;G;G;G;G;G;G;G;G;G;G;G;G;G;G;G;G;G;G;G;G;G;G;G;G;G;G;G;G;G;G;G;G;G;G;G;G;G;G;G;G;G;G;G;G;G;G;G;G;G;G;G;G;G;G;G;G;G;G;G;G;G;G;A;G;G;A;G;A;A;A;A;A;G;A;A;A;G;A;G;G;G;G;G;G;G;G;G;G;G;G;G;G;G;G;A;G;G;G;G;G;G;G;G;G;G;G;G;G;G;G;G;G;G;G;G;G;G;G;G;G;G;G;G;G;G;failed;A;A;A;G;G;A;G;A;G;G;G;G;G;G;G;G;G;G;G;G;G…
NOS_WW_SNP_191;C;C;C;C;C;C;C;C;C;C;C;C;C;C;C;C;C;C;C;C;C;C;C;C;C;C;C;C;C;C;C;C;C;C;C;C;C;C;C;C;C;C;C;C;C;C;C;C;C;C;C;C;C;C;C;C;C;C;C;C;C;C;C;C;C;C;C;C;C;C;C;C;C;C;C;C;C;C;C;C;C;C;C;C;C;C;C;C;C;C;C;C;C;C;C;C;C;C;C;C;C;C;C;C;C;C;C;C;C;C;C;C;C;C;C;C;C;C;C;C;C;C;C;C;C;C;C;C;C;C;C;C;C;C;C;C;C;C;C;C;C;C;C;C;C;C;C;C;C;C;C;C;C;A;C;C;M;C;C;C;C;C;C;C;C;C;C;C;C;C;C;C;C;C;C;C;C;C;C;C;C;C;C;C;C;C;C;C;C;C;C;C;…
NOS_WW_SNP_192;T;T;Y;C;C;C;C;T;T;T;C;failed;C;C;C;C;T;C;C;C;T;C;T;T;C;C;T;C;T;C;C;C;C;C;C;C;C;C;C;C;C;C;C;C;T;C;T;T;T;T;T;Y;T;T;Y;C;C;T;C;C;C;T;T;C;T;T;T;T;T;T;T;T;T;T;C;C;T;T;T;C;C;C;C;C;C;C;C;C;T;T;C;C;C;C;C;C;C;C;C;C;C;C;C;C;C;T;C;C;T;C;C;C;T;C;C;C;T;C;T;C;T;C;C;T;C;T;T;T;T;C;C;C;C;C;T;T;T;T;T;T;T;T;T;T;T;T;T;T;T;T;T;T;C;C;Y;T;C;C;C;C;failed;T;C;C;T;T;T;C;T;T;C;T;T;T;T;C;T;C;T;C;C;C;T;C;C;T;C;…
NOS_WW_SNP_193;G;G;G;G;G;G;G;G;G;G;G;G;G;G;G;G;G;G;G;G;G;G;G;G;G;G;G;G;G;G;G;G;G;G;G;G;G;G;G;G;G;G;G;G;G;G;G;G;G;G;G;G;G;G;G;G;G;G;G;G;G;G;G;G;G;G;G;G;G;G;G;G;G;G;G;G;G;G;G;G;G;G;G;G;G;G;G;G;G;G;G;G;G;G;G;G;G;G;G;G;G;G;G;G;G;G;G;G;G;G;G;G;G;G;G;G;G;G;G;G;G;G;G;G;G;G;G;G;G;G;G;G;G;G;G;G;G;G;G;G;G;G;G;G;G;G;G;G;G;G;G;G;G;G;G;G;G;G;G;G;G;G;G;G;G;G;G;G;G;G;G;G;G;G;G;G;G;G;G;G;G;G;G;G;G;G;G;G;G;G;G;G;…
NOS_WW_SNP_194;C;C;C;C;C;C;C;failed;C;C;C;C;C;C;C;C;C;C;C;C;C;C;C;C;C;C;C;C;C;C;failed;C;C;C;C;C;C;C;C;C;C;C;C;C;C;C;C;C;C;C;C;C;C;C;C;C;C;C;C;C;C;C;C;C;C;C;C;C;C;C;C;C;C;C;C;C;C;C;C;C;C;C;C;C;C;C;C;C;C;C;C;C;C;C;C;C;C;C;C;C;C;C;C;C;C;C;C;C;C;C;C;C;C;C;C;C;C;C;C;C;C;C;C;C;C;C;C;C;C;C;C;C;C;C;C;C;C;C;C;C;C;C;T;C;C;C;C;C;C;C;C;C;C;T;C;C;T;C;C;C;T;C;C;C;C;C;C;C;T;C;C;C;failed;C;C;C;C;C;C;C;C;C;C;C;C…
NOS_WW_SNP_195;C;C;C;C;C;C;C;C;C;C;C;C;C;C;C;C;C;C;C;C;C;C;C;C;C;C;C;C;C;C;C;C;C;C;C;C;C;C;C;C;C;C;C;C;C;C;C;C;C;C;C;C;C;C;C;C;C;C;C;C;C;C;C;C;C;C;C;C;C;C;C;C;C;C;C;C;C;C;C;C;C;C;C;C;C;C;C;C;C;C;C;C;C;C;C;C;C;C;C;C;C;C;C;C;C;C;C;C;C;C;C;C;C;C;C;C;C;C;C;C;C;C;C;C;C;C;C;C;C;C;C;C;C;C;C;C;C;C;C;C;C;C;C;C;C;C;C;C;C;C;C;C;C;C;C;C;C;C;C;C;C;C;C;C;C;C;C;C;C;C;C;C;C;C;C;C;C;C;C;C;C;C;C;C;C;C;C;C;C;C;C;C;…
NOS_WW_SNP_196;T;T;T;T;T;T;T;T;T;T;T;T;T;T;T;T;T;T;T;T;T;T;T;T;T;T;T;T;T;T;T;T;T;T;T;T;T;T;T;T;T;T;T;T;T;T;T;T;T;T;T;T;T;T;T;T;T;T;T;T;T;T;T;T;T;T;T;T;T;C;C;T;T;T;T;T;T;T;T;T;T;T;T;T;T;T;T;T;T;T;T;T;T;T;T;T;T;T;T;T;T;T;T;T;T;T;T;T;T;T;T;T;T;T;T;T;T;T;T;T;T;T;T;T;T;T;T;T;T;T;T;T;T;T;T;T;T;T;T;T;T;T;T;T;T;T;T;T;T;T;T;T;T;C;T;T;Y;T;T;T;T;T;T;T;T;T;T;T;T;T;T;T;T;T;T;T;T;T;T;T;C;Y;Y;T;T;T;T;C;T;T;T;T;…
NOS_WW_SNP_197;C;C;C;C;C;C;C;C;C;C;C;C;C;C;C;C;C;C;C;C;C;C;C;C;C;C;C;C;C;C;C;C;C;C;C;C;C;C;C;C;C;C;C;C;C;C;C;C;C;C;C;C;C;C;C;T;C;C;C;C;C;C;C;C;C;C;C;C;C;C;C;C;C;C;C;C;C;C;C;C;C;C;C;C;C;C;C;C;C;C;C;C;C;C;T;C;C;C;T;C;C;C;C;C;C;C;C;C;C;C;C;C;C;C;C;C;C;C;C;T;C;C;C;C;C;C;C;C;C;C;T;Y;T;C;C;C;C;C;C;C;C;C;C;C;C;C;C;C;C;C;C;C;C;C;C;C;C;C;C;C;C;C;C;C;C;C;C;C;T;T;T;T;C;C;C;C;C;C;C;C;C;C;C;C;C;C;C;T;C;C;C;C;…
NOS_WW_SNP_198;A;A;A;A;A;A;A;A;A;A;A;A;A;A;A;A;A;A;A;A;A;A;A;A;A;A;A;A;A;A;A;A;A;A;A;A;A;A;A;A;A;A;A;A;A;A;A;A;A;A;A;A;A;A;A;A;A;A;A;A;A;A;A;A;A;A;A;A;A;A;A;A;A;A;A;A;A;A;A;A;A;A;A;A;A;A;A;A;A;A;A;A;A;A;A;A;A;A;A;A;A;A;A;A;A;A;A;A;A;A;A;A;A;A;A;A;A;A;A;A;A;A;A;A;A;A;A;A;A;A;A;A;A;A;A;A;A;A;A;A;A;A;A;A;A;A;A;A;A;A;A;A;A;A;A;A;A;A;A;A;A;A;A;A;A;A;A;A;A;A;A;A;A;A;A;A;A;A;A;A;A;A;A;A;A;A;A;A;A;A;A;A;…
NOS_WW_SNP_199;G;G;failed;failed;A;G;G;G;A;A;A;G;A;A;A;A;G;A;A;A;A;G;R;G;G;G;G;G;G;G;G;G;G;G;G;G;G;G;G;G;G;G;G;G;G;G;G;G;G;G;G;G;G;G;G;G;G;G;G;G;G;G;G;G;G;G;G;G;G;G;G;G;G;G;G;G;G;G;G;G;G;G;G;G;G;G;G;G;G;G;G;G;G;G;G;G;G;G;G;G;G;G;G;G;G;G;G;G;G;G;G;G;G;G;G;G;G;G;G;A;G;G;G;G;G;G;G;G;G;A;G;G;G;A;G;G;G;G;G;G;A;G;G;G;G;G;G;G;G;G;G;G;G;G;G;G;R;G;G;G;G;G;G;G;G;G;G;G;G;G;G;G;G;G;A;G;A;G;G;G;A;R;G;G;G;G;G;…
NOS_WW_SNP_200;A;A;A;A;A;A;A;A;A;A;A;A;A;A;A;A;A;A;A;A;A;A;A;A;A;A;A;A;A;A;A;A;A;A;A;A;A;A;A;A;A;A;A;A;A;A;A;A;A;A;A;A;A;A;A;A;A;A;A;A;A;A;A;A;A;A;A;A;A;A;A;A;A;A;A;A;A;A;A;A;A;A;A;A;A;A;A;A;A;A;A;A;A;A;A;A;A;A;A;A;A;A;A;A;A;A;A;A;A;A;A;A;A;A;A;A;A;A;A;A;A;A;A;A;A;A;A;A;A;A;A;A;A;A;A;A;A;A;A;A;A;A;A;A;A;A;A;A;A;A;A;A;A;A;A;A;A;A;A;A;A;A;A;A;A;A;A;A;A;A;A;A;A;A;A;A;A;A;A;A;A;A;A;A;A;A;A;A;A;A;A;A;…
NOS_WW_SNP_201;C;C;C;C;C;C;C;C;C;C;C;C;C;C;C;C;C;C;C;C;C;C;C;C;C;C;C;C;C;C;C;C;C;C;C;C;C;C;C;C;C;C;C;C;T;C;C;C;C;C;C;C;C;C;C;C;C;C;C;C;C;T;T;C;C;C;C;T;T;C;C;T;T;C;C;C;C;C;C;C;C;C;C;C;C;C;C;C;T;C;C;C;C;C;C;C;C;C;C;C;C;C;C;C;C;C;C;C;C;C;C;C;C;C;C;C;C;C;C;T;C;C;C;C;C;C;C;C;C;Y;C;T;C;failed;C;C;C;C;T;C;C;C;C;C;C;C;C;C;C;C;C;C;C;C;C;C;C;C;C;C;C;C;C;C;C;C;C;C;C;C;C;C;C;T;C;C;C;C;C;C;C;C;C;C;C;C;C;C;C;C…
NOS_WW_SNP_202;G;G;G;A;R;G;G;G;G;G;G;G;G;G;G;G;G;G;G;G;G;G;G;G;G;G;G;G;G;G;G;G;G;G;G;G;G;G;G;G;G;G;G;G;A;G;G;G;G;G;G;G;G;G;G;G;G;G;G;G;G;A;A;G;G;G;G;A;A;G;G;A;A;G;G;G;G;G;G;G;G;G;G;G;G;G;G;G;A;G;G;G;G;G;G;G;G;G;G;G;A;G;G;G;G;G;G;G;G;G;G;G;G;G;G;G;G;G;G;G;G;G;G;G;G;G;G;G;G;G;G;G;G;G;G;G;G;G;A;G;G;G;G;G;G;G;G;G;G;G;G;A;A;G;A;G;G;G;G;G;G;G;G;G;G;G;G;G;G;G;G;G;G;A;G;G;G;G;G;G;G;G;G;G;G;G;G;G;G;G;G;G;…
NOS_WW_SNP_203;C;T;T;T;T;T;T;C;T;T;C;T;Y;T;C;C;C;C;C;C;C;C;Y;C;T;T;C;C;C;C;T;T;C;C;T;T;T;C;Y;C;T;C;C;T;T;T;C;C;T;T;T;T;C;C;C;T;C;C;C;C;C;T;T;C;T;T;C;T;T;C;T;T;T;T;C;C;T;T;T;C;Y;C;C;C;C;C;C;T;T;T;C;C;C;C;failed;C;C;C;C;T;T;T;T;T;T;T;T;C;T;T;C;C;T;C;T;C;C;T;C;C;C;C;T;T;T;T;T;T;T;T;C;T;C;T;C;T;C;T;T;T;T;T;T;T;T;T;Y;T;T;T;T;C;Y;T;C;T;Y;C;T;T;T;T;T;T;T;T;T;Y;T;T;T;T;T;T;T;T;T;T;T;C;C;Y;T;C;T;T;T;T;T;T…
NOS_WW_SNP_204;T;T;T;T;T;T;T;T;C;T;T;T;T;T;T;failed;T;C;T;C;failed;C;failed;C;T;T;T;T;T;T;T;T;T;T;C;T;C;C;C;C;T;C;C;T;T;T;T;C;C;T;T;C;T;T;C;C;T;T;T;T;T;T;T;T;T;T;T;T;T;T;T;T;T;C;C;C;C;T;C;T;T;T;T;T;T;T;T;T;T;T;T;T;T;T;T;T;T;T;T;C;C;T;C;C;T;T;C;failed;T;C;T;T;T;T;T;C;C;C;T;C;T;failed;T;T;T;T;T;T;T;C;T;T;C;T;C;C;T;C;T;T;C;C;T;C;T;T;T;C;C;T;C;C;C;T;C;T;T;T;T;T;T;T;T;T;T;T;T;T;T;C;C;C;C;T;T;T;T;C;C;f…
NOS_WW_SNP_205;T;T;Y;Y;C;T;T;T;C;C;C;C;T;T;Y;C;Y;C;C;T;C;T;T;C;C;T;T;C;T;T;T;T;T;T;T;T;T;T;T;T;T;T;T;T;T;T;T;T;C;C;T;T;T;T;T;C;T;T;T;T;T;T;T;T;T;T;T;T;T;T;T;T;T;T;T;T;T;T;T;T;T;T;T;T;T;T;T;T;T;C;C;C;C;T;C;C;C;C;C;T;T;T;T;T;T;T;T;T;T;T;T;T;T;T;T;T;T;T;T;T;T;T;T;T;T;T;T;T;T;T;T;T;C;Y;T;T;T;T;T;Y;T;C;Y;T;C;T;T;C;T;C;T;T;T;T;T;T;T;T;T;T;T;T;T;T;T;T;T;T;T;T;T;T;T;T;T;T;T;T;T;T;T;Y;T;T;T;T;T;T;T;T;T;T;…
NOS_WW_SNP_206;G;G;R;R;G;failed;R;G;G;G;G;G;G;G;G;G;G;G;G;G;G;G;G;G;R;G;G;G;G;G;G;G;G;G;G;G;G;G;G;G;G;G;G;G;A;G;G;A;G;G;G;G;G;G;G;A;G;G;G;G;R;A;A;G;A;A;A;A;A;A;A;A;A;G;G;A;A;G;A;A;G;A;A;A;A;A;G;G;A;G;A;A;A;A;G;A;A;A;G;A;A;R;A;G;G;A;G;A;A;G;G;G;G;G;G;A;A;G;G;G;G;A;G;G;G;G;G;G;G;A;G;R;G;A;G;A;G;G;A;G;A;A;R;G;G;G;A;G;G;G;A;A;G;G;A;G;G;G;G;G;G;G;G;G;G;G;G;G;G;G;G;G;G;A;G;G;G;G;G;G;G;failed;G;G;G;G;G;…
NOS_WW_SNP_207;C;C;A;A;M;A;A;C;A;A;A;A;A;A;A;A;A;A;A;A;A;A;A;A;A;A;C;A;A;C;A;A;M;A;A;A;C;C;A;A;A;A;A;C;A;C;C;A;A;C;C;A;A;A;A;C;A;A;A;A;A;A;A;A;A;A;A;A;A;A;A;A;A;C;failed;A;A;A;A;A;A;A;A;A;A;C;A;A;A;A;C;C;C;C;C;C;C;C;C;A;A;A;A;A;A;A;A;C;C;A;C;C;C;C;C;C;A;C;A;C;C;C;C;A;A;A;A;A;A;A;C;C;C;C;C;C;C;A;A;A;C;A;A;A;A;A;A;A;A;A;A;A;A;A;A;C;M;C;C;C;A;C;A;A;A;A;A;M;A;A;A;A;A;A;C;A;C;A;A;C;A;A;A;A;C;C;C;C;A;A…
NOS_WW_SNP_208;T;T;T;T;T;T;T;T;T;T;T;T;T;T;T;T;T;T;T;T;T;T;T;T;T;T;T;T;T;T;T;T;T;T;T;T;T;T;T;T;T;T;T;T;T;T;T;T;T;T;T;T;T;T;T;T;T;T;T;T;T;T;T;T;T;T;T;T;T;T;T;T;T;T;T;T;T;T;T;T;T;T;T;T;T;T;T;T;T;T;T;T;T;T;T;T;T;T;T;T;T;T;T;T;T;T;T;T;T;T;T;T;T;T;T;T;T;T;T;T;T;T;T;T;T;T;T;T;T;T;T;T;T;T;T;T;T;T;T;T;T;T;T;T;T;T;T;T;T;T;T;T;T;T;T;T;T;T;T;T;T;T;T;T;T;T;T;T;T;T;T;T;T;T;T;T;T;T;T;T;T;failed;T;T;T;T;T;T;T;T…
NOS_WW_SNP_209;C;C;T;Y;C;Y;T;C;C;C;C;C;C;C;C;C;C;C;C;C;T;C;Y;T;C;C;T;T;C;T;T;T;C;T;T;T;T;C;C;T;T;T;C;T;C;T;T;C;T;T;T;T;T;T;T;C;C;T;C;C;T;C;C;T;C;C;C;C;C;C;C;C;C;T;T;T;T;C;T;C;C;C;T;C;C;C;C;C;C;T;C;T;C;T;C;T;Y;C;T;T;T;T;T;T;T;C;C;T;C;C;C;C;C;C;C;T;Y;T;C;C;T;T;T;C;C;C;C;T;T;C;C;C;C;C;C;C;C;T;C;T;C;T;C;T;C;Y;C;T;T;C;C;C;Y;C;C;C;C;C;C;C;Y;T;T;C;C;C;C;Y;C;C;T;C;C;C;C;T;C;C;C;C;T;T;T;T;T;T;T;C;T;C;T;C;…
NOS_WW_SNP_210;C;C;C;C;C;C;C;C;C;C;C;C;C;C;C;C;C;C;C;C;C;C;C;C;C;C;C;C;C;C;C;C;C;C;C;C;C;C;C;C;C;C;C;C;C;C;C;C;C;C;C;C;C;C;C;C;C;C;C;C;C;C;C;C;C;C;C;C;C;C;C;C;C;C;C;C;C;C;C;C;C;C;C;C;C;C;C;C;C;C;C;C;C;C;C;C;C;C;C;C;C;C;C;C;C;A;C;C;A;C;C;C;C;M;C;C;A;A;C;C;A;C;C;C;C;C;C;C;C;C;A;C;C;C;M;C;A;C;C;C;A;C;C;C;C;C;C;C;C;C;C;C;C;C;C;C;C;C;C;C;C;C;C;C;C;C;C;C;C;C;C;C;C;C;A;C;A;C;C;C;C;C;C;C;C;C;C;C;C;C;C;C;…
NOS_WW_SNP_211;C;C;C;C;C;C;C;C;C;C;C;C;C;C;C;C;C;C;C;C;C;C;C;C;C;C;C;C;C;C;C;C;C;C;C;C;C;C;C;C;C;C;C;C;C;C;C;C;C;C;C;C;C;C;C;C;C;C;C;C;C;C;C;C;C;C;C;C;C;C;C;C;C;C;C;C;C;C;C;C;C;C;C;C;C;C;C;C;C;C;C;C;C;C;C;C;C;C;C;C;C;C;C;C;C;C;C;C;C;C;C;C;C;C;C;C;C;C;C;C;C;C;C;C;C;C;C;C;C;C;C;C;C;C;C;C;C;C;C;C;C;C;C;C;C;C;C;C;C;C;C;C;C;C;C;C;C;C;C;C;C;C;C;C;C;C;C;C;T;C;T;failed;C;C;C;C;C;C;C;C;Y;C;C;C;C;C;C;C;C;C…
NOS_WW_SNP_212;T;T;T;T;T;T;T;T;T;T;T;T;T;T;T;T;T;T;T;T;T;T;T;T;T;T;T;T;T;T;T;T;T;T;T;T;T;T;T;T;T;T;T;T;T;T;T;T;T;T;T;T;T;T;C;T;T;T;T;T;T;T;T;T;T;T;T;T;T;T;T;T;T;T;T;T;T;T;T;T;T;T;T;T;T;T;T;T;T;T;T;T;T;T;T;T;T;T;T;T;T;T;T;T;T;T;T;T;T;T;T;T;T;T;T;T;T;T;T;T;T;T;T;T;T;T;T;T;T;T;T;T;C;C;T;T;T;T;T;T;T;T;T;T;T;T;T;T;T;T;T;T;T;T;C;T;T;T;T;T;T;T;T;T;T;T;T;T;T;T;T;T;T;T;T;T;T;T;T;T;T;T;T;T;T;T;T;T;T;T;T;T;…
NOS_WW_SNP_213;A;A;A;A;A;A;A;A;A;A;A;A;A;A;A;A;A;A;A;A;A;A;A;A;A;A;A;A;A;A;A;A;A;A;A;A;A;A;A;A;A;A;A;A;A;A;A;failed;A;A;A;A;A;A;A;A;A;A;A;A;A;A;A;A;G;A;G;A;A;G;G;A;A;A;A;A;A;A;A;A;A;A;A;A;A;A;A;A;A;A;A;A;A;A;A;A;A;A;A;A;A;A;A;A;A;A;A;A;A;A;A;A;A;A;A;A;A;A;A;A;A;A;A;A;A;A;A;A;A;A;A;G;G;G;A;A;A;A;A;A;A;A;A;A;A;A;R;A;A;A;G;A;A;A;G;A;A;A;A;A;A;A;A;A;A;A;A;R;A;A;A;A;A;A;A;A;A;A;G;R;A;A;A;A;A;A;A;A;A;A…
NOS_WW_SNP_214;G;G;G;G;G;G;G;G;G;G;G;G;G;G;G;G;G;G;G;G;G;G;G;G;G;G;G;G;G;G;G;G;G;G;G;G;G;G;G;G;G;G;G;G;G;G;G;failed;G;G;G;G;G;G;G;G;G;G;G;G;G;G;G;G;G;G;G;G;G;G;G;G;G;G;G;G;G;G;G;G;G;G;G;G;G;G;G;G;G;G;G;G;G;G;G;G;G;G;G;G;G;G;G;G;G;G;G;G;G;G;G;G;G;G;G;G;G;G;G;G;G;G;G;G;G;G;G;G;G;G;G;G;G;G;G;G;G;G;G;G;G;G;G;G;G;G;G;G;G;G;G;G;G;G;G;G;G;G;G;G;G;G;G;G;G;G;G;R;G;G;G;G;G;G;G;G;G;G;G;failed;A;G;G;G;G;G;G;…
NOS_WW_SNP_215;C;C;C;C;C;C;C;C;failed;C;C;C;A;A;A;C;A;A;C;C;A;failed;M;A;C;C;C;C;C;C;C;C;C;C;C;C;C;C;C;C;C;C;C;C;A;C;C;C;C;C;C;C;A;failed;A;C;A;C;C;M;C;A;A;A;C;C;C;A;A;C;C;A;A;C;C;C;C;C;C;C;C;C;C;C;C;C;C;C;A;C;C;C;C;C;C;C;C;C;C;C;C;C;C;C;C;C;C;C;C;C;C;C;C;C;C;C;C;C;C;C;C;C;C;C;C;C;C;failed;C;C;C;C;C;C;C;C;C;C;A;M;C;C;C;C;C;C;C;C;C;C;C;C;C;C;C;C;C;C;C;C;C;A;C;C;A;A;A;M;C;C;C;C;C;A;C;C;C;C;C;A;C;M;…
NOS_WW_SNP_216;G;T;failed;G;G;G;G;T;G;G;G;G;G;G;G;G;G;G;G;G;G;G;G;G;G;G;G;G;G;G;G;G;G;G;G;G;G;G;G;G;G;G;G;G;G;T;G;T;G;G;T;G;T;T;T;G;T;G;T;failed;G;G;G;G;T;T;T;G;G;T;T;G;G;failed;G;T;T;G;T;T;G;G;G;T;failed;G;G;G;G;G;T;T;T;T;failed;T;T;G;T;T;T;G;T;G;G;T;G;G;T;G;G;G;G;T;T;T;G;T;G;G;G;T;T;G;G;G;G;G;G;G;G;G;G;G;G;G;G;G;G;G;G;G;G;G;G;G;T;G;G;G;G;G;G;G;G;T;T;T;T;T;T;G;G;G;G;G;G;failed;G;G;G;G;G;G;G;G;G;…
NOS_WW_SNP_217;C;C;C;C;C;C;C;C;C;C;C;C;C;C;C;C;C;C;C;C;C;C;C;C;C;C;C;C;C;C;C;C;C;C;C;C;C;C;C;C;C;C;C;C;C;C;C;C;C;C;C;C;C;C;C;C;C;C;C;C;C;C;C;C;C;C;C;C;C;C;C;C;C;C;C;C;C;C;C;C;C;C;C;C;C;C;C;C;C;C;C;C;C;C;C;C;C;C;C;C;C;C;C;C;C;C;C;C;C;C;C;C;C;C;C;C;C;C;C;C;C;C;C;C;C;C;C;C;C;C;C;C;C;C;C;C;C;C;C;C;C;C;C;C;C;C;C;C;C;C;C;C;C;C;C;C;C;C;C;C;C;C;C;C;C;C;C;C;C;C;C;C;C;C;C;C;C;C;C;C;C;C;C;C;C;C;C;C;C;C;C;C;…
NOS_WW_SNP_218;A;C;M;C;A;A;A;A;A;A;A;A;C;C;C;C;C;C;C;C;C;A;M;A;C;A;A;A;C;M;C;A;C;A;A;C;M;A;M;C;C;A;C;A;C;A;A;A;A;A;A;A;A;A;A;A;M;A;C;A;A;C;C;C;A;A;A;C;C;A;A;C;C;A;A;A;A;A;A;C;C;C;C;C;C;A;C;A;C;A;A;A;A;A;A;A;A;A;A;A;A;A;A;A;A;A;C;A;C;C;C;C;A;A;C;A;A;A;A;C;A;A;A;A;A;C;A;A;A;A;A;A;A;C;C;A;C;A;C;A;A;A;A;C;A;A;A;A;C;A;A;A;A;A;A;A;A;A;A;A;A;A;A;A;M;C;C;M;A;C;C;C;A;C;A;A;A;C;C;C;C;C;A;A;A;A;A;A;A;A;A;A;…
NOS_WW_SNP_219;C;T;Y;Y;T;C;C;Y;T;T;T;T;T;T;T;T;T;T;T;T;T;T;T;T;Y;T;Y;T;T;T;T;T;T;T;T;T;T;T;T;T;T;T;T;T;T;C;C;T;T;T;T;T;T;T;T;T;T;C;T;T;T;T;T;T;T;T;T;T;T;T;T;T;T;T;T;T;T;T;T;T;T;T;T;T;T;T;T;T;T;C;C;T;C;C;T;T;T;T;C;T;T;T;T;T;T;T;T;T;T;T;T;T;T;T;T;T;T;T;T;T;T;T;T;T;T;T;T;T;T;Y;T;C;C;T;T;T;T;T;T;C;T;C;T;T;T;failed;T;T;T;C;T;T;T;C;T;T;failed;C;C;C;Y;C;T;T;T;T;T;Y;C;C;T;Y;Y;T;T;T;T;T;T;T;T;Y;T;C;T;T;T;…
NOS_WW_SNP_220;A;A;failed;failed;A;A;failed;failed;A;A;A;A;A;A;A;failed;A;A;A;A;A;A;A;A;A;R;A;R;A;A;A;A;A;A;A;A;A;A;A;A;A;A;A;A;A;A;A;A;A;A;A;A;A;A;A;G;A;A;A;failed;A;A;A;A;G;G;G;A;A;G;G;A;A;A;A;G;G;A;A;G;G;A;A;A;A;G;A;G;A;A;G;G;G;G;G;G;G;G;G;A;G;A;A;G;G;A;A;A;G;A;A;A;A;G;A;A;A;A;A;A;A;A;A;G;G;G;G;G;G;G;G;R;A;A;A;A;A;A;A;G;A;G;G;A;G;G;G;A;A;G;A;A;A;R;A;A;A;A;A;A;A;A;G;G;G;G;G;A;A;G;G;G;G;A;G;R;G;…
NOS_WW_SNP_221;G;G;G;G;G;G;G;G;G;G;G;G;G;G;G;G;G;G;G;G;G;G;G;G;G;G;G;G;G;G;G;G;G;G;G;G;G;G;G;G;G;G;G;G;A;G;G;G;G;G;G;G;G;G;G;A;G;G;G;G;G;A;A;G;G;G;G;A;A;G;G;A;A;G;G;G;G;G;G;G;G;G;G;G;G;G;G;G;A;G;G;A;A;G;A;G;A;R;A;G;G;G;G;G;G;A;G;G;R;G;A;A;A;A;A;G;G;G;G;A;G;G;G;G;G;G;G;G;G;A;A;G;A;A;G;G;G;G;A;G;G;G;G;G;G;G;G;G;G;G;G;G;G;G;G;G;G;G;G;G;G;G;G;G;G;G;G;G;G;G;G;G;G;A;G;G;G;G;G;G;G;G;G;G;G;G;G;G;G;G;G;G;…
NOS_WW_SNP_222;A;A;A;A;A;A;A;A;A;A;A;A;A;A;A;A;A;A;A;A;A;A;A;A;A;A;A;A;A;A;A;A;A;A;A;A;A;A;A;A;A;A;A;A;A;A;A;A;A;A;A;A;A;A;A;A;A;A;A;A;A;A;A;A;A;A;A;A;A;A;A;A;A;A;A;A;A;A;A;A;A;A;A;A;A;A;A;A;A;A;A;A;A;A;A;A;A;A;A;A;A;A;A;A;A;A;A;A;A;A;A;A;A;A;A;A;A;A;A;A;A;A;A;A;A;A;A;A;A;A;A;A;A;A;A;A;A;A;A;A;A;A;A;A;A;A;A;A;A;A;A;A;A;A;A;A;A;A;A;A;A;A;A;A;A;A;A;A;A;A;A;A;A;A;A;A;A;A;A;A;A;A;A;A;A;A;A;A;A;A;A;A;…
NOS_WW_SNP_223;G;G;G;G;G;G;G;G;G;G;G;G;G;G;G;G;G;G;G;G;G;G;G;G;G;G;G;G;G;G;G;G;G;G;G;G;G;G;G;G;G;G;G;G;G;G;G;G;G;G;G;G;G;G;G;G;G;G;G;G;G;G;G;G;G;G;G;G;G;G;G;G;G;G;G;G;G;G;G;G;G;G;G;G;G;G;G;G;G;G;G;G;G;G;G;G;G;G;G;G;G;G;G;G;G;G;G;G;G;G;G;G;G;G;G;G;G;G;G;G;G;G;G;G;G;G;G;G;G;G;G;G;G;G;G;G;G;G;G;G;A;G;G;G;G;G;G;G;G;G;G;G;G;G;G;G;G;G;G;G;A;G;G;G;G;G;G;G;G;G;G;G;G;G;G;G;G;G;G;G;G;G;G;G;G;G;G;G;G;A;A;G;…
NOS_WW_SNP_224;A;A;A;A;C;A;A;A;A;A;A;A;A;A;A;A;A;A;A;A;A;A;A;A;C;A;A;A;A;A;A;A;A;A;A;A;A;A;A;A;A;A;A;A;A;A;A;A;A;A;A;A;A;A;A;A;A;A;A;A;A;A;A;A;A;A;A;A;A;A;A;A;A;A;A;A;A;A;A;A;A;A;A;A;A;A;A;A;A;A;A;A;A;A;A;A;A;A;A;A;A;A;A;A;A;A;A;A;A;A;A;A;A;A;A;A;A;A;A;A;A;A;A;A;A;A;A;A;A;A;A;A;A;A;A;A;A;A;A;M;C;C;A;C;C;A;A;C;C;A;A;A;A;A;A;A;A;A;A;A;C;A;A;A;A;A;A;A;C;C;A;A;A;A;A;C;A;A;A;A;A;A;A;A;A;A;A;A;A;C;C;A;…
NOS_WW_SNP_225;T;T;T;T;T;T;T;T;T;T;T;T;T;T;T;T;T;T;T;T;T;T;T;T;T;T;T;T;T;T;T;C;T;T;T;T;T;T;T;T;T;T;T;T;T;T;T;T;T;T;T;T;T;T;T;T;T;T;T;T;T;T;T;T;C;T;C;T;T;C;C;T;T;T;C;T;T;failed;C;T;T;T;T;T;T;C;T;T;T;T;T;T;T;T;T;T;T;T;T;T;T;T;T;T;T;T;Y;T;T;T;T;T;T;T;T;T;T;T;T;T;T;T;T;Y;T;T;T;T;T;T;T;T;T;T;T;T;T;T;T;C;T;T;T;T;T;T;C;T;T;T;T;T;T;T;T;T;T;T;T;T;T;T;C;C;T;C;C;T;T;T;T;T;T;T;T;T;T;T;T;T;T;T;T;T;T;T;T;T;T;T…
NOS_WW_SNP_226;C;C;C;C;C;C;C;C;C;C;C;C;C;C;C;C;C;C;C;C;C;C;C;C;C;C;C;C;C;C;C;C;C;C;C;C;C;C;C;C;C;C;C;C;C;C;C;C;C;C;C;C;C;C;C;C;C;C;C;C;C;C;C;C;C;C;C;C;C;C;C;C;C;C;C;C;C;C;C;C;C;C;C;C;C;C;C;C;C;C;C;C;C;C;C;C;C;C;C;C;C;C;C;C;C;C;C;C;C;C;C;C;C;C;C;C;C;C;C;C;C;C;C;C;C;C;C;C;C;C;C;C;C;C;C;C;C;C;C;C;C;C;C;C;C;C;C;C;C;C;C;C;C;C;C;C;C;C;C;C;C;C;C;C;C;C;C;C;C;C;C;C;C;C;C;C;C;C;C;C;C;C;C;C;C;C;C;C;C;C;C;C;…
NOS_WW_SNP_227;T;C;T;T;T;T;T;T;C;C;C;C;C;C;C;C;C;C;C;C;C;C;C;C;C;C;C;C;C;C;C;C;C;C;C;C;C;C;C;C;C;C;C;C;T;T;C;T;C;T;T;C;C;T;C;T;T;C;failed;T;C;T;T;C;T;T;T;T;T;T;T;T;T;C;C;T;T;C;T;C;C;C;C;C;C;T;C;C;T;C;T;T;T;T;C;T;T;T;Y;C;C;C;C;C;C;T;T;T;T;T;C;C;C;C;C;T;T;C;C;C;C;T;C;C;Y;C;Y;C;T;T;C;Y;C;T;C;T;C;C;T;C;T;T;Y;C;C;C;T;C;C;C;T;T;C;C;T;C;C;C;C;C;C;C;T;T;T;T;C;Y;T;T;failed;T;C;T;T;T;T;C;C;Y;C;Y;C;C;C;C;C;…
NOS_WW_SNP_228;A;A;G;G;G;G;G;A;G;A;A;A;R;G;G;G;A;A;G;A;G;A;A;G;A;G;G;G;G;G;G;G;G;G;G;G;G;G;G;G;G;G;G;G;G;G;G;G;G;G;G;G;A;A;A;G;G;A;G;G;G;G;G;G;G;A;A;G;G;A;A;G;G;G;G;G;G;G;G;G;A;R;G;G;G;G;R;G;G;A;G;G;G;G;G;G;G;G;G;G;G;G;G;G;G;G;G;A;A;G;G;A;A;G;G;R;G;R;G;G;G;R;R;G;G;G;G;G;G;G;A;G;G;G;A;A;A;A;G;G;A;A;G;G;G;A;G;A;G;G;A;A;R;G;G;A;G;R;A;A;A;G;G;G;G;A;A;R;A;A;A;A;A;G;A;G;A;A;A;A;A;G;G;G;G;G;G;G;A;G;R;G;…
NOS_WW_SNP_229;C;C;C;Y;C;C;C;C;Y;C;C;T;C;C;C;C;T;C;C;C;T;C;C;T;T;C;C;C;T;T;C;C;C;C;T;C;C;C;Y;C;C;C;T;T;T;C;C;T;C;C;C;C;C;C;T;T;C;C;C;C;T;T;T;T;T;T;T;T;T;T;T;T;T;T;C;T;C;T;C;T;T;T;T;T;T;T;T;T;T;T;T;T;T;T;T;T;T;T;T;C;C;C;C;C;C;T;failed;T;T;C;T;T;T;T;T;T;T;C;C;T;C;T;T;C;T;T;T;T;C;T;T;T;T;T;C;C;T;T;T;C;T;T;C;failed;T;T;T;T;T;C;C;C;C;T;T;C;Y;C;C;C;Y;C;C;T;C;C;C;T;C;T;C;T;C;T;T;T;T;T;T;Y;C;Y;C;C;C;T;C;…
NOS_WW_SNP_230;C;C;C;C;C;C;C;C;C;C;C;C;C;C;C;C;C;C;C;C;C;C;C;C;C;C;C;C;C;C;C;C;C;C;C;C;C;C;C;C;C;C;C;C;C;C;C;C;C;C;C;C;C;C;C;C;C;C;C;C;C;C;C;C;C;C;C;C;C;C;C;C;C;C;C;C;C;C;C;C;C;C;C;C;C;C;C;C;C;C;C;C;C;C;C;C;C;C;C;C;C;C;C;C;C;C;C;C;C;C;C;C;C;C;C;C;C;C;C;C;C;C;C;C;C;C;C;C;C;C;C;C;C;C;C;C;C;C;C;C;C;C;C;C;C;C;C;C;C;C;C;C;C;C;C;C;C;C;C;C;C;C;C;C;C;C;C;C;C;C;C;C;C;C;C;C;C;C;C;C;C;C;C;C;C;C;C;C;C;C;C;C;…
NOS_WW_SNP_231;C;C;C;C;C;C;C;C;C;C;C;C;C;C;C;C;C;C;C;C;C;C;C;C;C;C;C;C;C;C;C;C;C;C;C;C;C;C;C;C;C;C;C;C;C;C;C;C;C;C;C;C;C;C;C;C;C;C;C;C;C;C;C;C;C;C;C;C;C;C;C;C;C;C;C;C;C;C;C;C;C;C;C;C;C;C;C;C;C;C;C;C;C;C;C;C;C;C;C;C;C;C;C;C;C;C;C;C;C;C;C;C;C;C;C;C;C;C;C;C;C;C;C;C;C;C;C;C;C;C;C;C;C;C;C;C;C;C;C;C;C;C;C;C;C;C;C;C;C;C;C;C;C;C;C;C;C;C;C;C;C;C;C;C;C;C;C;C;C;C;C;C;C;C;C;C;C;C;C;C;C;C;C;C;C;C;C;C;C;C;C;C;…
NOS_WW_SNP_232;C;C;C;C;C;C;C;C;C;C;C;C;C;C;C;C;C;C;C;C;C;C;C;C;C;C;C;C;C;C;C;C;C;C;C;C;C;C;C;C;C;C;C;C;C;C;C;C;C;C;C;C;C;C;C;C;C;C;C;C;C;C;C;C;C;C;C;C;C;C;C;C;C;C;C;C;C;C;C;C;C;C;C;C;C;C;C;C;C;C;C;C;C;C;C;C;C;C;C;C;C;C;C;C;C;C;C;C;C;C;C;C;C;C;C;C;C;C;C;C;C;C;C;C;C;C;C;C;C;C;C;C;C;C;C;C;C;C;C;C;C;C;C;C;C;C;C;C;C;C;C;C;C;C;C;C;C;C;C;C;C;C;C;C;C;C;C;C;C;C;C;C;C;C;C;C;C;C;C;C;C;C;C;C;C;C;C;C;C;C;C;C;…
NOS_WW_SNP_233;T;T;T;T;T;T;T;T;T;T;T;T;T;T;T;T;T;T;T;T;T;T;T;T;T;T;T;T;T;T;T;T;T;T;T;T;T;T;T;T;T;T;T;T;T;T;T;T;T;T;T;T;T;T;C;T;T;T;T;T;T;T;T;T;T;T;T;T;T;T;T;T;T;T;T;T;T;T;T;T;T;T;T;T;T;T;T;T;T;T;T;T;T;T;T;T;T;T;T;T;T;T;T;T;T;T;T;T;T;T;T;T;T;T;T;T;T;T;T;T;T;T;T;T;T;T;T;T;T;T;T;T;C;C;T;T;T;T;T;T;T;T;T;T;T;T;T;T;T;T;T;T;T;T;C;T;T;T;T;T;T;T;T;T;T;T;T;T;T;T;T;T;T;T;T;T;T;T;T;T;T;T;T;T;T;T;T;T;T;T;T;T;…
NOS_WW_SNP_234;G;G;R;failed;G;G;G;G;A;G;G;A;G;A;G;A;A;A;A;G;A;A;G;A;G;G;G;G;G;G;G;G;G;G;G;G;G;G;G;G;G;G;G;G;A;G;G;G;G;G;G;G;G;A;failed;A;G;G;G;G;A;A;A;A;A;A;A;A;A;A;A;A;A;A;G;A;G;G;G;R;G;G;A;G;G;A;G;A;A;A;A;A;A;A;A;A;A;A;A;A;A;A;A;A;A;A;G;G;A;G;A;A;A;A;A;G;A;A;G;A;R;G;A;G;G;G;G;G;G;A;A;A;A;A;failed;A;A;A;A;A;A;A;G;G;A;failed;A;R;failed;G;G;G;G;A;A;G;failed;G;G;G;R;G;G;G;G;G;G;R;G;A;G;A;G;A;A;A;A;…
NOS_WW_SNP_235;G;G;G;G;G;G;G;G;G;T;G;T;T;T;T;T;G;T;T;T;G;G;T;G;T;G;G;G;T;G;G;G;T;G;T;T;T;G;K;T;G;T;T;T;G;T;T;G;G;G;T;T;T;T;T;G;G;G;G;G;T;G;G;T;G;G;G;G;G;G;G;G;G;G;G;G;G;G;G;T;T;T;T;T;T;G;T;T;G;G;G;G;G;G;G;G;G;G;G;G;G;failed;G;T;G;G;G;G;G;G;G;G;G;G;G;G;G;G;G;G;G;G;G;G;G;T;G;G;G;G;G;G;G;G;G;T;G;T;G;G;G;G;G;G;T;K;G;G;G;G;G;G;K;G;G;G;G;G;G;G;G;T;G;T;T;T;G;G;G;T;T;T;T;G;G;G;G;T;G;K;G;G;G;G;G;G;G;G;T;T…
NOS_WW_SNP_236;G;G;G;G;G;G;G;G;G;G;G;G;G;G;G;G;G;G;G;G;G;G;G;G;G;G;G;G;G;G;G;G;G;G;G;G;G;G;G;G;G;G;G;G;G;G;G;G;G;G;G;G;G;G;G;G;G;G;G;G;G;G;G;G;G;G;G;G;G;G;G;G;G;G;G;G;G;G;G;G;G;G;G;G;G;G;G;G;G;G;G;G;G;G;G;G;G;G;G;G;G;G;G;G;G;G;G;G;G;G;G;G;G;G;G;G;G;G;G;G;G;G;G;G;G;G;G;G;G;G;G;G;G;G;G;G;G;G;G;G;G;G;G;G;G;G;G;G;G;G;G;G;G;G;G;G;G;G;G;G;G;G;G;G;G;G;G;G;G;G;G;G;G;G;G;A;G;G;G;G;G;G;G;A;G;A;G;G;G;G;G;G;…
NOS_WW_SNP_237;C;C;C;C;C;C;C;C;C;C;C;C;C;C;C;C;C;C;C;C;C;C;C;C;C;C;C;C;C;C;C;C;C;C;C;C;C;C;C;C;C;C;C;C;C;C;C;C;C;C;C;C;C;C;C;T;C;C;C;C;C;C;C;C;C;C;C;C;C;C;C;C;C;C;C;C;C;C;C;C;C;C;C;C;C;C;C;C;C;C;T;C;C;T;T;C;T;C;C;C;C;C;C;C;C;C;C;C;C;C;C;C;C;C;C;C;C;C;C;C;C;C;C;C;C;C;C;C;C;failed;T;T;C;C;C;C;C;C;C;C;C;C;C;C;C;C;C;C;C;C;C;C;C;C;C;C;C;C;C;C;C;C;C;C;C;C;C;C;C;C;C;C;C;C;C;C;C;C;C;C;C;C;C;C;C;C;C;T;C;C…
NOS_WW_SNP_238;C;C;C;C;C;C;C;C;Y;C;C;T;C;C;C;C;T;C;C;C;T;C;C;T;C;C;C;C;C;C;C;C;C;C;C;C;C;C;C;C;C;C;C;C;T;C;C;C;C;C;C;C;C;C;C;C;C;C;C;C;T;T;T;T;C;C;C;T;T;C;C;T;T;C;C;C;C;C;C;C;C;C;C;C;C;C;C;C;T;C;C;C;C;C;C;C;C;C;C;C;C;C;C;C;C;C;T;C;C;T;C;C;C;C;C;C;C;C;C;C;C;C;C;C;failed;Y;T;T;C;C;C;C;C;C;C;C;C;C;T;C;C;C;C;C;C;C;C;C;C;C;C;C;C;C;C;C;C;C;C;C;C;C;C;T;C;C;C;C;C;C;C;C;C;T;C;C;C;C;C;C;C;C;C;C;C;C;C;C;C;C…
NOS_WW_SNP_239;C;C;C;C;C;C;C;C;C;C;C;C;C;C;C;C;C;C;C;C;C;C;C;C;C;C;C;C;C;C;C;C;C;C;C;C;C;C;C;C;C;C;C;C;C;C;C;C;C;C;C;C;C;C;C;C;C;C;C;C;C;C;C;C;C;C;C;C;C;C;C;C;C;C;C;C;C;C;C;C;C;C;C;C;C;C;C;C;C;C;C;C;C;C;C;C;C;C;C;C;C;C;C;C;C;C;C;C;C;C;C;C;C;C;C;C;C;C;C;C;C;C;C;C;C;C;C;C;C;C;C;C;C;C;C;C;C;C;C;C;C;C;failed;C;C;C;C;C;C;C;C;C;C;T;C;T;Y;C;C;C;T;C;C;C;C;C;C;C;C;C;C;C;C;C;C;C;C;C;C;C;C;C;C;C;C;C;C;C;C;C…
NOS_WW_SNP_240;G;G;G;G;G;G;G;G;G;G;G;G;G;G;G;G;G;G;G;G;G;G;G;G;G;G;G;G;G;G;G;G;G;G;G;G;G;G;G;G;G;G;G;G;G;G;G;G;G;G;G;G;G;G;G;G;G;G;G;G;G;G;G;G;G;G;G;G;G;G;G;G;G;G;G;G;G;G;G;G;G;G;G;G;G;G;G;G;G;G;G;G;G;G;G;G;G;G;G;G;G;G;G;G;G;G;G;G;G;G;G;G;G;G;G;G;G;G;G;G;G;G;G;G;G;G;G;G;G;G;G;G;G;G;G;G;G;G;G;G;G;G;G;G;G;G;G;G;G;G;G;G;G;G;G;G;G;G;G;G;G;G;G;G;G;G;G;G;G;G;G;G;G;G;G;G;G;G;G;G;G;G;G;G;G;G;G;G;G;G;G;G;…
NOS_WW_SNP_241;T;T;T;T;T;T;T;T;T;C;T;C;T;T;T;T;T;T;T;T;T;T;T;T;C;C;C;T;C;C;C;C;C;C;C;C;C;C;C;C;C;C;C;C;T;T;T;T;T;T;T;C;C;C;C;T;T;C;T;T;T;T;T;T;T;T;T;T;T;T;T;T;T;C;T;T;C;C;T;C;T;C;Y;C;C;T;C;T;T;T;T;T;T;T;T;T;T;T;T;T;T;T;T;T;T;T;T;T;T;T;T;T;T;T;T;Y;T;T;T;T;T;C;T;T;T;T;T;T;T;T;T;T;T;T;T;T;T;T;T;T;T;C;C;T;T;T;T;T;T;T;T;failed;T;T;T;C;T;T;T;C;T;T;T;T;T;T;T;T;C;T;T;C;Y;T;C;T;C;T;T;T;T;T;T;T;T;T;T;T;T;T…
NOS_WW_SNP_242;A;A;A;A;A;A;A;A;C;C;C;C;C;C;C;C;A;C;C;C;A;C;failed;C;A;A;A;C;C;A;A;A;A;A;A;A;A;A;A;A;A;A;A;A;C;A;A;A;A;A;A;M;A;A;A;A;A;A;A;A;A;C;C;A;M;A;C;C;C;C;C;C;C;A;A;A;A;A;A;A;A;A;A;A;A;A;A;A;C;A;A;A;A;A;A;A;A;A;A;C;failed;C;A;C;A;C;C;A;C;A;C;A;C;C;A;A;A;A;C;A;A;A;A;A;A;A;C;A;C;A;A;A;A;A;A;A;A;A;C;A;C;C;A;A;A;A;A;A;A;A;A;A;M;A;A;A;A;A;A;A;A;A;A;A;A;C;A;A;A;A;A;A;C;C;C;C;C;A;A;A;A;A;A;A;A;A;A;…
NOS_WW_SNP_243;G;G;G;G;G;G;G;G;R;A;A;G;A;A;G;G;G;G;G;G;G;G;G;A;G;A;G;G;A;A;A;G;A;A;A;A;A;A;A;A;A;A;A;A;G;A;G;failed;G;G;A;A;A;A;A;G;A;G;A;G;A;G;G;A;G;G;G;G;G;G;G;G;G;G;A;A;failed;A;G;A;A;A;A;A;A;A;A;A;G;A;G;A;A;A;A;G;G;G;A;A;A;A;A;A;A;A;A;A;A;A;A;R;G;G;G;A;A;A;A;G;A;A;A;A;G;A;A;A;A;A;A;G;A;failed;A;A;A;A;G;R;A;A;A;A;A;G;G;A;R;A;G;G;G;G;G;G;G;G;G;G;G;G;A;G;A;A;G;G;A;A;failed;A;G;G;G;G;G;A;A;failed…
NOS_WW_SNP_244;T;T;T;T;T;T;T;T;T;T;T;T;T;T;T;T;T;T;T;T;T;T;T;T;T;C;T;T;C;C;C;T;C;C;C;C;C;C;C;C;C;C;C;C;T;C;T;T;T;T;C;T;C;C;C;T;C;T;C;T;T;T;T;C;T;T;T;T;T;T;T;T;T;T;C;C;Y;C;T;T;T;C;Y;C;C;C;T;T;T;T;T;T;T;T;T;T;T;T;T;T;T;C;T;C;C;T;C;C;T;C;T;T;T;T;T;C;T;C;C;T;Y;C;C;C;T;C;C;C;C;T;T;T;T;T;T;T;T;T;T;Y;T;T;T;T;T;T;T;T;T;T;T;T;T;T;T;T;T;T;T;T;T;T;C;T;C;C;T;T;T;C;T;T;C;T;T;T;T;T;T;T;C;T;T;T;T;T;T;T;C;C;Y;Y;…
NOS_WW_SNP_245;A;A;A;A;A;A;A;A;A;A;A;A;A;A;A;A;A;A;A;A;A;A;A;A;A;A;A;A;A;A;A;A;A;A;A;A;A;A;A;A;A;A;A;A;A;A;A;A;A;A;A;A;A;A;A;A;A;A;A;A;A;A;A;A;A;A;A;A;A;A;A;A;A;A;A;A;A;A;A;A;A;A;A;A;A;A;A;A;A;A;A;A;A;A;A;A;A;A;A;A;A;A;A;A;A;G;A;A;A;A;G;G;A;G;G;A;A;A;A;A;A;A;A;A;A;A;A;A;A;A;A;A;A;A;A;A;A;A;A;A;A;A;A;A;A;A;A;A;A;A;A;A;A;A;A;A;A;A;A;A;A;A;A;A;A;A;A;A;A;A;A;A;A;A;A;A;A;A;A;A;A;A;A;A;A;A;A;A;A;A;A;A;…
NOS_WW_SNP_246;G;G;R;A;G;A;A;G;G;G;G;G;G;G;G;G;G;G;G;G;G;G;G;G;G;G;G;G;G;A;A;G;A;A;A;G;A;G;R;A;A;G;G;G;G;G;G;A;G;G;G;G;A;A;G;A;G;G;G;G;G;G;G;G;G;G;G;G;G;G;G;G;G;A;A;G;A;G;A;G;G;R;G;G;A;G;G;G;G;G;G;A;G;G;G;G;G;G;G;G;G;G;G;G;G;A;G;G;failed;G;A;A;G;G;G;G;G;G;G;G;G;G;A;G;G;G;G;G;G;A;G;A;A;A;G;G;G;G;G;G;G;G;G;G;G;G;G;G;G;G;G;A;G;G;A;G;G;G;G;G;R;G;G;G;G;G;G;G;G;G;G;G;G;G;G;G;G;G;G;G;A;G;G;G;G;G;G;G;G;G…
NOS_WW_SNP_247;A;A;A;A;A;A;A;A;A;A;A;A;A;A;A;A;A;A;A;A;A;A;A;A;R;A;A;A;A;A;A;A;A;A;A;A;A;A;A;A;A;A;A;A;A;G;A;A;A;A;A;A;G;A;A;A;A;A;A;A;A;A;A;A;A;A;A;A;A;A;A;A;A;A;A;A;A;A;A;A;A;A;A;A;A;A;A;A;A;A;A;A;A;A;A;A;A;A;A;A;A;A;A;A;A;A;A;A;A;A;A;A;A;A;A;A;A;A;A;A;A;A;A;A;A;A;A;A;A;A;A;A;A;A;A;A;A;A;A;A;A;A;G;A;A;A;A;A;A;A;A;A;A;A;A;G;G;A;A;A;G;A;A;A;A;A;A;A;A;A;A;A;A;A;A;A;A;G;G;G;A;R;A;A;A;A;A;A;A;A;A;A;…
NOS_WW_SNP_248;T;C;Y;T;C;C;C;T;C;T;C;T;C;C;C;C;T;C;C;C;T;C;Y;Y;T;Y;C;T;T;T;T;C;T;T;T;T;T;T;T;T;T;T;T;T;T;T;T;T;T;T;T;T;T;T;T;T;T;T;T;T;T;T;T;T;C;C;C;T;T;C;C;T;T;C;C;T;T;T;C;T;T;T;C;T;C;C;T;T;T;T;C;Y;C;T;Y;T;T;T;C;T;C;T;C;T;C;T;T;T;T;T;T;T;T;T;T;T;T;T;T;T;T;T;T;T;T;T;T;T;T;T;T;T;T;T;T;T;T;T;T;C;T;T;T;T;T;T;C;T;T;T;C;T;C;C;C;C;C;C;C;C;C;T;T;T;T;T;T;T;T;T;T;T;T;T;T;T;T;T;T;T;T;T;T;T;T;T;T;T;T;T;T;T;…
NOS_WW_SNP_249;A;A;A;A;A;A;A;A;A;A;A;A;A;A;A;A;A;A;A;A;A;A;A;A;A;A;A;A;A;A;A;A;A;A;A;A;A;A;A;A;A;A;A;A;A;A;A;A;A;A;A;A;A;A;A;A;A;A;A;A;A;A;A;A;A;A;A;A;A;A;A;A;A;A;A;A;A;A;A;A;A;A;A;A;A;A;A;A;A;A;A;A;A;A;A;A;A;A;A;A;A;A;A;A;A;A;A;A;A;A;G;G;A;R;A;A;A;A;A;A;A;A;A;A;A;A;A;A;A;A;A;A;A;A;A;A;A;A;A;A;A;A;A;A;A;A;A;A;A;A;A;A;A;A;A;A;A;A;A;A;A;A;A;A;A;A;A;A;A;A;A;A;A;A;A;A;A;G;G;A;A;A;A;A;A;A;A;A;A;A;A;A;…
NOS_WW_SNP_250;C;C;Y;Y;C;C;C;C;T;T;C;C;T;T;T;T;C;T;T;T;T;C;failed;C;C;T;C;T;C;T;T;C;C;T;C;failed;C;T;C;T;T;C;C;C;C;C;C;T;T;C;C;C;T;C;C;T;T;C;T;C;T;C;C;T;T;C;C;C;C;T;C;C;C;T;T;T;T;T;T;Y;C;T;C;T;T;T;C;C;C;C;C;T;C;C;T;T;T;T;C;T;T;T;T;T;T;C;Y;T;C;C;C;C;C;C;C;T;T;C;T;T;Y;T;T;T;T;C;Y;T;C;failed;C;C;C;T;C;C;C;C;C;C;T;C;T;C;C;C;T;C;C;C;C;C;C;C;T;C;Y;C;C;C;C;C;T;C;T;T;T;Y;C;C;C;C;C;C;T;C;T;C;C;T;Y;Y;C;C;C…
NOS_WW_SNP_251;T;T;T;T;T;T;T;T;T;T;T;T;T;T;T;T;T;T;T;T;T;T;T;T;T;T;T;T;T;T;T;T;T;T;T;T;T;T;T;T;T;T;T;T;T;T;T;T;T;T;T;T;T;T;T;T;T;T;T;T;T;T;T;T;T;T;T;T;T;T;T;T;T;T;T;T;T;T;T;T;T;T;T;T;T;T;T;T;T;T;T;T;T;T;T;T;T;T;T;T;T;T;T;T;T;T;T;T;T;T;T;T;T;T;T;T;T;T;T;T;T;T;T;T;T;T;T;T;T;T;T;T;T;T;T;T;T;T;T;T;T;T;T;T;T;T;T;T;T;T;T;T;T;T;T;T;T;T;T;T;T;T;T;T;T;T;T;T;T;T;T;T;T;T;T;T;T;T;T;T;T;T;T;T;T;T;T;T;T;T;T;T;…
NOS_WW_SNP_252;A;A;R;G;A;G;G;A;R;G;G;A;G;G;G;G;G;G;G;G;G;A;G;A;G;G;A;A;G;G;G;G;G;G;G;G;G;G;G;G;G;G;G;G;A;G;G;A;A;A;G;G;G;G;G;A;G;A;A;G;G;A;A;G;A;A;A;A;A;A;R;A;A;G;G;G;G;G;G;G;G;G;G;G;G;G;G;G;A;G;G;G;G;G;R;G;G;G;A;G;G;failed;A;G;G;A;A;G;A;A;A;G;G;R;G;G;G;G;G;A;G;G;G;G;G;G;G;G;G;A;G;A;A;A;G;G;G;G;A;A;A;G;A;G;G;G;A;G;G;G;G;G;G;G;A;A;A;A;A;A;A;A;G;G;A;A;G;R;G;G;G;G;G;A;A;G;A;G;G;failed;G;R;A;G;G;A;G;…
NOS_WW_SNP_253;C;C;C;C;C;C;C;C;C;C;C;C;C;C;C;C;C;C;C;C;C;C;C;C;C;C;C;C;C;C;C;C;C;C;C;C;C;C;C;C;C;C;C;C;C;C;C;C;C;C;C;C;C;C;C;C;C;C;C;C;C;C;C;C;C;C;C;C;C;C;C;C;C;C;C;C;C;C;C;C;failed;C;C;C;C;C;C;C;C;C;C;C;C;C;C;C;C;C;C;C;C;C;C;C;C;C;C;C;C;C;C;C;C;T;C;C;C;C;C;C;C;C;C;T;Y;T;T;T;T;C;C;C;C;C;C;C;C;C;C;C;C;C;C;C;C;C;C;C;C;C;C;C;C;C;C;C;C;C;C;C;C;C;C;Y;T;C;T;C;C;C;C;C;C;C;C;C;C;C;C;C;C;C;C;C;C;C;C;C;C;C…
NOS_WW_SNP_254;C;C;C;C;C;C;C;failed;C;C;C;C;C;C;C;C;C;C;C;C;C;C;C;C;C;C;T;C;C;C;C;C;C;C;C;C;C;C;C;C;C;C;C;C;C;C;C;C;C;C;C;C;C;C;C;C;C;C;C;C;C;C;C;C;C;C;C;failed;C;C;C;C;C;failed;C;C;C;C;C;C;C;C;C;C;C;C;C;C;C;C;C;C;C;C;C;C;C;C;C;C;C;C;C;C;C;T;C;T;T;C;T;T;T;T;T;T;T;T;C;C;C;T;T;C;C;C;C;C;C;C;C;C;C;C;C;C;C;Y;C;C;C;C;C;C;C;C;C;C;C;C;C;C;C;C;C;C;C;C;T;T;C;C;C;C;C;C;C;C;C;C;C;C;C;C;T;C;T;C;C;C;C;C;C;C;C…
NOS_WW_SNP_255;C;C;C;C;C;C;C;C;T;C;T;C;T;T;T;T;T;T;T;T;T;T;T;T;T;C;C;T;C;T;T;C;T;T;T;T;T;T;T;T;T;T;T;T;T;T;T;C;T;T;T;failed;T;T;T;T;T;T;T;T;C;T;T;T;C;T;T;T;T;T;C;T;T;T;T;C;T;T;T;T;T;T;T;T;T;C;T;C;T;T;C;T;C;T;C;T;C;T;C;T;failed;T;C;T;C;C;C;T;C;C;C;C;C;C;C;C;T;T;C;T;T;C;T;T;C;T;failed;T;C;T;T;T;T;T;C;T;C;C;T;T;C;C;C;T;T;T;C;T;T;T;C;C;C;C;C;C;C;T;T;T;C;T;T;T;T;C;C;C;C;T;T;T;C;T;C;T;C;C;C;C;C;failed;…
NOS_WW_SNP_256;T;T;T;T;T;T;T;T;C;T;C;C;C;C;C;C;C;C;C;C;C;T;Y;T;C;C;C;C;T;C;C;C;C;C;C;C;C;C;C;C;C;C;C;C;T;T;C;T;C;T;C;C;T;C;T;C;T;C;T;T;C;T;T;T;T;T;T;T;T;T;T;T;T;C;C;C;C;C;C;C;C;C;C;C;failed;C;C;T;T;T;C;T;T;C;C;T;C;Y;T;C;C;C;C;T;C;T;T;C;T;T;T;T;T;T;T;C;T;T;C;T;C;C;C;C;C;C;C;C;C;C;C;C;C;T;C;C;C;T;T;T;T;T;C;C;T;T;T;T;C;T;T;Y;T;T;T;T;T;T;T;T;T;C;C;T;C;T;failed;C;C;C;C;C;C;T;T;C;T;C;T;T;T;C;C;C;C;C;C;…
NOS_WW_SNP_257;T;T;T;C;T;T;T;T;T;T;T;T;T;T;T;C;C;C;C;T;T;T;T;C;C;C;C;C;C;C;C;C;C;C;C;C;C;C;C;C;C;C;C;C;C;C;C;C;failed;T;T;T;C;C;C;C;C;T;C;C;T;C;C;C;C;C;C;C;C;C;C;C;C;C;C;C;C;C;C;C;C;C;C;C;C;C;C;C;C;T;C;C;C;C;C;C;C;C;C;C;C;C;C;C;C;C;C;C;C;C;C;C;C;C;C;C;C;C;C;C;C;C;C;C;C;C;C;C;C;C;C;C;C;C;T;T;T;C;C;T;C;T;C;C;T;C;C;T;C;C;C;T;T;C;C;T;T;T;T;C;C;T;C;C;C;C;C;C;T;T;T;T;C;C;C;T;C;T;T;C;C;T;T;T;T;T;T;C;C;C…
NOS_WW_SNP_258;C;T;C;C;C;C;C;Y;T;C;C;C;T;T;T;T;T;T;T;T;C;T;C;failed;Y;T;C;C;T;T;T;T;T;T;T;T;T;T;T;T;T;T;T;T;C;C;T;failed;C;T;C;T;failed;T;T;C;C;Y;T;T;T;C;C;T;C;C;C;C;C;C;C;C;C;C;C;C;C;C;C;T;C;failed;T;C;C;Y;C;T;C;T;C;C;C;C;C;C;C;C;C;T;C;C;T;T;T;C;T;T;C;T;C;C;C;C;C;T;T;T;T;T;C;T;failed;C;T;T;C;C;C;C;C;C;C;T;T;T;C;C;C;Y;T;C;T;C;C;Y;C;T;failed;T;T;T;T;C;C;T;C;T;C;C;C;T;T;C;failed;C;C;C;C;T;T;C;T;C;C…
NOS_WW_SNP_259;C;C;C;C;C;C;C;C;C;C;C;C;C;C;C;C;C;C;C;C;C;C;C;C;C;C;C;C;C;C;C;C;C;C;C;C;C;C;C;C;C;C;C;C;C;C;C;C;C;C;C;C;C;C;C;C;C;C;C;C;C;C;C;C;C;C;C;C;C;C;C;C;C;C;C;C;C;C;C;C;C;C;C;C;C;C;C;C;C;C;C;C;C;C;C;C;C;C;C;C;C;C;C;C;C;C;C;C;C;C;C;C;C;C;C;C;C;C;C;C;C;C;C;C;C;C;C;C;C;C;C;C;C;C;C;C;C;C;C;C;C;C;C;C;C;C;C;C;C;C;C;C;C;C;C;C;C;C;C;C;C;C;C;C;C;C;C;C;C;C;C;C;C;C;C;C;C;C;C;C;C;C;C;C;C;C;C;C;C;C;C;C;…
NOS_WW_SNP_260;C;C;C;C;C;C;C;C;C;C;C;C;C;C;C;C;C;C;C;C;C;C;C;C;C;C;C;C;C;C;C;C;C;C;C;C;C;C;C;C;C;C;C;C;C;C;C;C;C;C;C;C;C;C;C;C;C;C;C;C;C;C;C;C;C;C;C;C;C;C;C;C;C;C;C;C;C;C;C;C;C;C;C;C;C;C;C;C;C;C;C;C;C;C;C;C;C;C;C;C;C;C;C;C;C;C;C;C;C;C;C;C;C;C;C;C;C;C;C;C;C;C;C;C;C;C;C;C;C;C;C;C;C;C;C;C;C;C;C;C;C;C;C;C;C;C;C;C;C;C;C;C;C;C;C;C;C;C;C;C;C;C;C;C;C;C;C;C;C;C;C;C;C;C;C;C;C;C;C;C;C;C;C;C;C;C;C;C;C;C;C;C;…
NOS_WW_SNP_261;C;C;C;C;C;C;C;C;C;C;C;C;C;C;C;C;C;C;C;C;C;C;C;C;C;C;C;C;C;C;C;C;C;C;C;C;C;C;C;C;C;C;C;C;C;C;C;C;C;C;C;C;C;C;C;C;C;C;C;C;C;C;C;C;C;C;C;C;C;C;C;C;C;C;C;C;C;C;C;C;C;C;C;C;C;C;C;C;C;C;C;C;C;C;C;C;C;C;C;C;C;C;C;C;C;C;C;C;C;C;C;C;C;C;C;C;C;C;C;C;C;C;C;C;C;C;C;C;C;C;C;C;C;C;C;C;C;C;C;C;C;C;C;C;C;C;C;C;C;C;C;C;C;C;C;C;C;C;C;C;C;C;C;C;C;C;C;C;C;C;C;C;C;C;C;C;C;C;C;C;C;C;C;C;C;C;C;C;C;C;C;C;…
NOS_WW_SNP_262;A;A;A;A;A;A;A;A;A;A;A;A;A;A;A;A;A;A;A;A;A;A;A;A;G;G;A;A;A;G;G;A;G;G;A;A;G;A;A;R;G;A;G;G;G;A;A;G;A;A;A;A;A;A;A;G;A;A;G;G;G;G;G;A;A;A;A;G;G;A;A;G;G;A;A;A;A;A;A;G;A;A;A;A;A;A;A;G;G;A;A;A;G;G;A;A;A;A;A;G;G;G;G;G;G;A;G;A;G;A;G;G;A;G;G;A;A;A;A;A;A;A;A;G;G;R;G;G;G;A;A;G;A;A;A;A;A;A;G;G;A;A;A;A;A;R;A;A;A;A;A;A;A;A;A;A;A;A;A;A;A;A;A;G;A;A;G;A;G;G;G;R;G;G;G;A;G;A;A;A;G;A;A;A;A;A;A;A;A;A;G;G;…
NOS_WW_SNP_263;G;G;G;R;G;G;G;G;G;A;A;A;A;A;A;A;A;A;A;A;A;A;A;A;G;G;G;G;G;G;G;G;G;G;G;G;G;G;G;G;G;G;G;G;G;A;A;G;G;A;A;G;A;G;G;G;A;G;A;G;G;G;G;A;G;G;G;G;G;G;G;G;G;G;G;G;G;G;G;G;G;G;G;G;G;G;G;G;G;A;G;G;G;G;G;G;G;G;G;G;G;G;G;G;G;G;G;G;G;G;G;G;G;G;G;G;G;G;G;A;G;G;G;A;G;A;A;G;A;G;G;R;A;A;G;A;G;A;G;G;A;A;G;A;A;G;G;A;A;A;A;G;R;G;G;G;G;G;G;G;failed;G;G;G;A;A;A;G;A;A;A;A;A;G;A;R;A;A;A;R;G;A;G;G;G;G;G;G;G;A…
NOS_WW_SNP_264;failed;R;G;G;G;G;G;G;A;G;G;A;A;A;A;A;A;A;A;A;A;A;A;A;G;A;A;A;A;A;A;A;A;A;A;A;A;A;A;A;A;A;A;A;G;A;A;G;A;A;A;G;A;A;A;A;A;A;A;A;G;G;G;A;G;G;G;G;G;G;G;G;G;G;G;A;A;G;G;A;G;G;A;G;G;G;G;R;G;R;G;G;G;G;G;G;G;G;G;G;G;G;G;G;G;A;A;A;A;A;A;A;A;G;A;A;failed;A;A;G;G;A;A;A;A;A;A;A;A;G;G;G;G;G;G;A;A;A;G;A;G;G;G;A;R;R;G;G;A;A;G;G;G;G;G;G;G;G;G;G;G;A;A;A;A;A;A;A;A;G;A;R;G;G;G;G;G;A;A;A;A;R;A;A;A;A;A;…
NOS_WW_SNP_265;C;C;C;C;C;C;C;C;C;C;C;C;C;C;C;C;C;C;C;C;C;C;C;C;C;C;A;C;C;C;C;C;C;C;C;C;C;C;C;C;C;C;C;C;C;C;C;C;A;C;C;C;C;C;C;M;C;C;C;C;C;C;C;C;C;A;C;C;C;C;C;C;C;C;C;C;C;C;C;C;A;A;A;A;A;C;A;M;C;C;A;A;A;A;A;A;A;A;A;C;C;A;C;A;C;A;C;A;A;C;A;A;A;A;A;A;A;A;A;A;C;A;C;C;M;A;C;A;C;A;A;A;A;A;M;C;A;C;C;A;A;A;A;M;A;A;A;A;M;C;A;A;C;C;C;C;M;C;C;C;C;A;A;A;C;C;C;C;C;C;C;C;C;C;C;A;C;C;C;C;C;A;A;A;A;A;A;A;C;C;C;C;…
NOS_WW_SNP_266;A;A;A;A;A;A;A;A;A;A;A;A;A;A;A;A;A;A;A;A;A;A;A;A;A;A;A;A;A;A;A;A;A;A;A;A;A;A;A;A;A;A;A;A;A;A;A;A;A;A;A;A;A;A;A;A;A;A;A;A;A;A;A;A;A;A;A;A;A;A;A;A;A;A;A;A;A;A;A;A;A;A;A;A;A;A;A;A;A;A;A;A;A;A;A;A;A;A;A;A;A;A;A;A;A;A;A;A;A;A;A;A;A;A;A;A;A;A;A;A;A;A;A;A;A;A;A;A;A;A;A;A;A;A;A;A;A;A;A;A;A;A;A;A;A;A;A;A;A;A;A;A;A;A;A;A;A;A;A;A;A;A;A;A;A;A;A;A;A;A;A;A;A;A;A;A;A;A;A;A;A;A;A;A;A;A;A;A;A;A;A;A;…
NOS_WW_SNP_267;G;G;R;failed;A;G;G;G;A;A;A;A;G;G;G;G;failed;G;G;G;A;G;G;A;A;G;R;G;G;G;G;R;G;G;G;G;G;G;G;G;G;G;G;G;A;A;G;A;A;A;G;G;G;G;G;A;A;failed;A;A;G;A;A;A;G;G;G;A;A;G;G;A;A;G;G;G;G;G;G;G;G;G;G;G;G;G;G;G;A;R;A;A;A;G;A;A;A;A;A;G;G;G;G;G;G;A;A;A;A;A;A;A;A;G;A;A;A;A;A;G;A;A;G;A;A;A;A;A;A;G;A;R;A;R;G;A;A;A;A;A;A;A;G;G;A;G;G;A;G;G;G;G;G;G;A;A;R;A;G;G;R;A;A;A;A;A;A;R;G;G;G;G;G;A;A;G;A;G;G;G;G;G;G;A;G…
NOS_WW_SNP_268;C;C;Y;failed;T;C;C;C;T;T;T;T;C;C;C;C;failed;C;C;C;T;C;C;T;T;C;Y;C;C;C;C;failed;C;C;C;C;C;C;C;C;C;C;C;C;T;T;C;T;T;T;C;C;C;C;C;T;T;failed;T;T;C;T;T;T;C;C;C;T;T;C;C;T;T;C;C;C;C;C;C;C;C;C;C;C;C;C;C;C;T;Y;T;T;T;C;T;T;T;T;T;C;C;C;C;C;C;T;T;T;T;T;T;T;T;C;T;T;T;T;T;C;T;T;C;T;T;T;T;T;T;C;T;C;T;Y;C;T;T;T;T;T;T;T;C;C;T;C;C;T;C;C;C;C;C;C;T;T;Y;T;C;C;Y;T;T;T;T;T;T;Y;C;C;C;C;C;T;T;C;T;C;C;C;C;C;…
NOS_WW_SNP_269;C;C;C;C;C;C;C;C;C;C;C;C;C;C;C;C;C;C;C;C;C;C;C;C;C;C;C;C;C;C;C;C;C;C;C;C;C;C;C;C;C;C;C;C;C;C;C;C;C;C;C;C;C;C;C;C;C;C;C;C;C;C;C;C;C;C;C;C;C;C;C;C;C;C;C;C;C;C;C;C;C;C;C;C;C;C;C;C;C;C;C;C;C;C;C;C;C;C;C;C;C;C;C;C;C;C;C;C;C;C;C;C;C;C;C;C;C;C;C;C;C;C;C;C;C;C;C;C;C;C;C;C;C;C;C;C;C;C;C;C;C;C;C;C;C;C;C;C;C;C;C;C;C;C;C;C;C;C;C;C;C;C;C;C;C;C;C;C;C;C;C;C;C;C;C;C;C;C;C;C;C;C;C;C;C;C;C;C;C;C;C;C;…
NOS_WW_SNP_270;G;G;G;G;G;G;G;G;G;G;G;G;G;G;G;G;G;G;G;G;G;G;G;G;A;G;G;G;A;G;G;G;G;A;A;G;A;G;R;G;G;A;R;G;A;G;G;failed;G;G;G;G;G;G;G;G;G;G;G;G;G;A;A;G;G;G;G;A;A;G;G;A;A;G;G;G;G;G;G;G;A;A;G;A;A;G;A;G;A;G;G;G;G;G;G;G;G;G;G;G;G;G;G;G;G;A;G;G;A;G;G;G;G;R;G;G;A;A;A;G;A;G;G;G;G;G;G;G;G;G;A;G;G;G;R;G;A;G;A;G;A;G;G;G;G;G;G;G;G;G;G;G;G;G;G;G;G;G;G;G;G;G;G;G;G;G;G;R;G;G;G;G;G;A;A;G;A;G;G;A;G;A;G;G;G;G;G;G;G;G…
NOS_WW_SNP_271;G;G;R;G;A;A;A;G;A;A;A;A;A;A;A;A;A;A;A;A;A;A;A;A;A;A;A;A;A;A;A;A;A;A;A;A;A;A;A;A;A;A;A;A;A;A;A;A;A;A;A;A;A;A;A;G;A;A;A;A;A;A;A;A;A;A;A;A;A;A;A;A;A;A;A;A;A;A;A;A;A;A;A;A;A;A;A;A;A;A;A;G;A;G;A;G;A;G;A;A;A;A;A;A;A;A;G;A;A;G;A;A;A;A;A;A;A;A;A;G;A;A;A;A;failed;A;A;A;G;G;G;G;G;G;A;A;A;A;A;A;A;A;A;A;A;A;A;A;A;A;A;A;A;A;A;A;A;A;A;A;A;A;A;A;A;G;G;failed;A;A;A;A;A;A;A;A;A;A;A;R;A;failed;A;A;A…
NOS_WW_SNP_272;C;C;A;A;A;A;A;failed;A;C;C;A;A;A;A;A;A;A;A;A;A;A;A;A;A;M;C;C;A;A;A;C;A;A;A;A;A;A;A;A;A;A;A;A;A;C;C;failed;A;A;A;M;A;A;A;A;C;C;C;C;C;A;A;C;A;A;A;A;A;A;A;A;A;A;A;A;A;A;A;C;A;A;A;A;A;A;A;A;A;A;C;A;C;C;M;C;C;C;C;C;A;C;A;A;C;A;A;C;A;A;A;C;C;C;C;C;A;C;C;C;C;C;A;C;C;A;M;A;C;A;C;A;C;A;C;A;C;C;A;M;A;A;C;C;C;A;A;A;C;A;C;C;C;C;A;C;C;C;C;C;A;A;A;C;C;C;A;A;A;A;A;A;A;A;A;A;A;A;A;A;C;M;A;M;A;M;A;…
NOS_WW_SNP_273;T;T;T;failed;C;T;T;T;C;C;C;C;C;C;C;C;T;C;C;C;T;C;Y;C;C;T;Y;T;T;C;T;T;C;T;T;C;C;T;C;T;C;T;C;C;T;T;C;T;C;C;C;failed;C;C;C;T;T;C;C;C;C;T;T;C;T;C;C;T;T;C;failed;T;T;T;T;T;T;T;T;T;T;C;C;C;C;T;T;C;T;T;T;C;C;T;T;failed;T;T;C;C;C;C;C;C;C;C;T;C;C;T;T;T;Y;C;C;C;C;C;C;T;C;C;C;C;T;C;failed;T;failed;T;T;T;T;T;C;C;C;C;T;C;C;T;T;T;C;T;T;T;T;C;C;C;C;T;C;T;T;T;T;T;T;C;T;T;T;T;T;T;T;C;C;T;T;T;T;C;T;…
NOS_WW_SNP_274;C;C;C;T;C;C;C;C;C;T;C;T;T;T;T;T;C;T;T;T;C;T;T;Y;T;C;C;C;T;T;T;failed;T;T;T;T;T;T;T;T;T;T;T;T;T;C;C;C;C;C;C;C;C;C;failed;C;T;C;T;T;C;T;T;C;T;T;T;T;T;T;T;T;T;T;T;T;T;T;T;T;T;T;T;T;T;T;T;T;T;C;C;C;C;T;failed;C;T;C;C;C;T;C;failed;C;T;T;C;T;T;C;T;T;T;T;T;T;T;T;T;C;T;T;T;C;C;C;failed;C;Y;C;C;C;C;C;T;T;C;T;T;T;T;C;failed;C;C;C;T;C;C;C;T;C;C;T;T;C;failed;C;C;C;C;T;C;C;T;C;C;T;C;C;T;C;T;T;T…
NOS_WW_SNP_275;G;G;G;G;G;G;G;G;G;G;G;G;G;G;G;G;G;G;G;G;G;G;G;G;G;G;G;G;G;G;G;G;G;G;G;G;G;G;G;G;G;G;G;G;G;G;G;G;G;G;G;G;G;G;G;G;G;G;G;G;G;G;G;G;G;G;G;G;G;G;G;G;G;G;G;G;G;G;G;G;G;G;G;G;G;G;G;G;G;G;G;G;G;G;G;G;G;G;G;G;G;G;G;G;G;G;G;G;G;G;G;G;G;G;G;G;G;G;G;G;G;G;G;G;G;G;G;G;G;G;G;G;G;G;G;G;G;G;G;G;G;G;G;G;G;G;G;G;G;G;G;G;G;G;G;G;G;G;G;G;G;G;G;G;G;G;G;G;G;G;G;G;G;G;G;G;G;G;G;G;G;G;G;G;G;G;G;G;G;G;G;G;…
NOS_WW_SNP_276;T;T;T;T;T;T;T;T;T;T;T;T;T;T;T;T;T;T;T;T;T;T;T;T;T;T;T;T;T;T;T;T;T;T;T;T;T;T;T;T;T;T;T;T;T;T;T;T;T;T;T;T;T;T;T;T;T;T;T;T;T;T;T;T;T;T;T;T;T;T;T;T;T;T;T;T;T;T;T;T;T;T;T;T;T;T;T;T;T;T;T;T;T;T;T;T;T;T;T;T;T;T;T;T;T;T;T;T;T;T;T;T;T;T;T;T;T;T;T;T;T;T;T;T;T;T;T;T;T;T;T;T;T;T;T;T;T;T;T;T;T;T;T;T;T;T;T;T;T;T;T;T;T;T;T;T;T;T;T;T;T;T;T;T;T;T;T;T;T;T;T;T;T;T;T;T;T;T;T;T;T;T;T;T;T;T;T;T;T;T;T;T;…
NOS_WW_SNP_277;T;T;C;C;C;C;C;T;T;C;C;T;C;C;T;T;C;T;C;T;C;C;C;T;C;T;C;C;C;C;C;T;C;T;C;T;T;T;T;C;T;T;T;C;C;C;C;T;C;C;C;T;C;C;T;C;C;C;C;C;C;C;C;C;T;C;T;C;C;T;T;C;C;T;T;T;T;T;T;C;C;C;C;C;C;T;C;C;C;Y;T;T;C;C;C;T;C;T;C;T;T;T;T;T;C;T;failed;T;T;T;T;T;T;T;T;T;T;T;T;C;T;T;T;C;C;C;C;C;C;C;T;T;C;T;T;T;T;T;C;C;C;T;C;T;C;C;T;T;T;failed;C;C;Y;C;T;T;T;T;T;T;failed;C;C;C;C;C;C;C;C;T;T;T;T;C;C;T;C;C;C;Y;C;C;C;C;C…
NOS_WW_SNP_278;A;A;A;A;A;A;A;A;A;A;A;A;A;A;A;A;A;A;A;A;A;A;A;A;A;A;A;A;A;A;A;A;A;A;A;A;A;A;A;A;A;A;A;A;A;A;A;A;A;A;A;A;A;A;A;A;A;A;A;A;A;A;A;A;A;A;A;A;A;A;A;A;A;A;A;A;A;A;A;A;A;A;A;A;A;A;A;A;A;A;A;A;A;A;A;A;A;A;A;A;A;A;A;A;A;A;A;A;A;A;A;A;A;A;A;A;A;A;A;A;A;A;A;A;A;A;A;A;A;A;A;A;A;A;A;A;A;A;A;A;A;A;A;A;A;A;A;A;A;A;A;A;A;A;A;A;A;A;A;A;A;A;A;A;A;A;A;A;A;A;A;A;A;A;A;A;A;A;A;A;A;R;A;A;A;A;A;A;A;A;A;A;…
NOS_WW_SNP_279;C;C;A;C;A;A;A;C;C;A;C;C;C;C;C;C;C;C;C;C;C;A;failed;A;C;M;C;C;A;C;C;C;C;C;C;C;C;C;C;C;C;C;C;C;A;A;failed;A;C;A;M;C;A;C;A;C;M;C;C;failed;C;A;A;C;A;A;A;A;A;A;A;A;A;C;C;C;C;C;C;C;C;C;M;C;failed;C;C;A;A;A;C;A;A;C;C;A;C;failed;A;C;C;C;C;A;failed;A;A;C;A;A;A;A;A;A;A;C;A;A;C;C;C;C;C;C;C;C;C;C;C;C;C;C;C;C;C;C;C;A;A;A;C;A;C;C;A;A;A;A;C;A;A;A;A;A;A;C;A;A;A;C;A;C;C;A;M;A;A;C;C;C;C;C;C;A;A;C;A;…
NOS_WW_SNP_280;T;T;T;T;T;T;T;T;T;T;T;T;T;T;T;T;T;T;T;T;T;T;T;T;T;T;T;T;G;T;T;T;T;T;T;T;T;T;T;T;T;T;T;T;T;T;T;T;T;T;T;T;T;T;T;T;T;T;T;T;T;T;T;T;T;T;T;T;T;T;T;T;T;T;T;T;T;T;T;T;T;T;T;T;T;T;T;T;T;T;T;T;T;T;T;T;T;T;T;T;T;T;T;T;T;T;T;T;T;T;T;T;T;T;T;T;T;T;T;T;T;T;T;T;T;T;T;T;T;T;T;T;T;T;T;T;T;T;T;T;T;T;T;T;T;T;T;T;T;T;T;T;T;T;T;T;T;T;T;T;T;T;T;T;T;T;T;T;T;T;T;T;T;T;G;T;G;T;T;T;T;T;T;T;T;T;T;T;T;T;T;T;…
NOS_WW_SNP_281;C;C;C;C;C;C;C;C;C;T;T;T;T;C;C;T;T;T;T;T;C;T;T;C;C;C;T;T;C;C;C;C;C;C;C;C;C;C;C;C;C;C;C;C;C;C;T;C;C;T;T;C;T;T;C;C;C;C;C;C;C;C;C;C;C;T;T;C;C;T;failed;C;C;C;C;C;C;C;C;C;C;C;C;C;C;C;C;C;C;T;C;C;C;C;C;C;C;C;C;C;C;C;C;T;C;T;T;C;C;failed;T;C;T;C;T;C;C;C;C;C;C;C;C;C;C;C;C;C;T;C;C;C;C;C;T;C;C;T;C;C;C;T;failed;C;C;C;C;T;C;C;T;C;Y;T;C;C;T;Y;T;C;T;C;T;T;C;C;C;Y;T;T;T;T;T;C;C;T;C;C;failed;T;C;fa…
NOS_WW_SNP_282;T;T;T;T;T;T;T;T;T;C;C;C;C;T;T;C;C;C;C;C;T;C;C;T;T;T;C;C;T;T;T;T;T;T;T;T;T;T;T;T;T;T;T;T;T;T;C;T;T;C;C;T;C;C;T;T;T;T;T;T;T;T;T;T;T;C;C;T;T;C;Y;T;T;T;T;T;T;T;T;T;T;T;T;T;T;T;T;T;T;C;T;T;T;T;T;T;T;T;T;T;T;T;T;C;T;C;C;T;T;Y;C;T;C;T;C;T;T;T;T;T;T;T;T;T;T;T;T;T;C;T;T;T;T;T;C;T;T;C;T;T;T;C;failed;T;T;T;T;C;T;T;C;T;Y;Y;T;T;C;Y;C;T;C;T;C;C;T;T;T;Y;C;C;C;C;C;T;T;C;T;T;Y;C;T;failed;C;T;C;C;C;…
NOS_WW_SNP_283;G;G;G;G;G;G;G;G;G;G;G;G;G;G;G;G;G;G;G;G;G;G;G;G;G;G;G;G;A;G;G;G;G;G;G;G;G;G;G;G;G;G;G;G;A;G;G;G;G;G;G;G;G;G;G;G;G;G;G;G;G;A;A;G;G;G;G;A;A;G;G;A;A;G;G;G;G;G;G;G;G;G;G;G;G;G;G;G;A;G;G;G;G;G;G;G;G;G;G;G;G;G;G;G;G;A;A;G;A;failed;A;G;G;G;G;G;G;G;G;G;G;G;G;G;G;G;A;G;A;G;G;G;G;G;G;G;G;G;A;G;G;G;G;G;G;G;G;G;G;G;G;G;G;G;G;G;G;G;G;G;G;G;G;G;G;A;G;G;G;G;G;G;G;A;A;G;A;G;G;G;G;G;G;G;G;G;G;G;R;G…
NOS_WW_SNP_284;C;C;C;C;C;C;C;C;C;C;C;C;C;C;C;C;C;C;C;C;C;C;C;C;C;C;C;C;C;C;C;C;C;C;C;C;C;C;C;C;C;C;C;C;C;C;C;C;C;C;C;C;C;C;C;C;C;C;C;C;C;C;C;C;C;C;C;C;C;C;C;C;C;C;C;C;C;C;C;C;C;C;C;C;C;C;C;C;C;C;C;C;C;C;C;C;C;C;C;C;C;C;C;C;C;C;C;C;C;C;C;C;C;C;C;C;C;C;C;C;C;C;C;C;C;C;C;C;C;C;C;C;C;C;C;C;C;C;C;C;C;C;C;C;C;C;C;C;C;C;C;C;C;C;C;C;C;C;C;C;C;C;C;C;C;C;C;C;C;C;C;C;C;C;C;C;C;C;C;C;C;C;C;C;C;C;C;C;C;C;C;C;…
NOS_WW_SNP_285;failed;failed;failed;failed;failed;failed;failed;failed;failed;failed;failed;failed;failed;failed;failed;failed;failed;failed;failed;failed;failed;failed;failed;failed;failed;failed;failed;failed;failed;failed;failed;failed;failed;failed;failed;failed;failed;failed;failed;failed;failed;failed;failed;failed;failed;failed;failed;failed;failed;failed;failed;failed;failed;failed;failed…
NOS_WW_SNP_286;A;A;A;C;A;A;A;A;A;A;A;A;A;A;A;failed;C;C;C;A;A;A;A;C;C;C;C;C;C;C;M;C;C;C;C;C;C;C;C;C;C;C;C;C;C;C;C;C;M;A;A;failed;C;C;C;C;C;A;C;M;A;C;C;C;C;C;C;M;C;C;C;C;C;M;C;C;C;C;C;C;C;C;C;C;C;C;C;C;C;A;C;C;C;C;C;C;C;C;C;C;C;C;C;C;C;C;C;C;C;C;C;C;C;C;C;C;C;C;C;C;C;C;C;A;A;A;A;C;A;C;C;C;C;C;A;A;A;C;C;A;C;A;C;C;M;C;C;A;C;C;C;M;A;M;C;A;failed;A;A;C;C;A;C;C;A;C;C;C;A;A;A;A;C;C;C;A;C;A;A;C;A;A;A;A;A…
NOS_WW_SNP_287;C;C;C;C;C;C;C;C;C;C;C;C;C;C;C;C;C;C;C;C;C;C;C;C;C;C;C;C;A;A;M;C;A;A;C;M;A;C;C;A;A;C;A;C;A;C;C;A;C;C;C;C;C;C;C;A;C;C;C;C;C;A;A;C;C;C;C;A;A;C;C;A;A;C;C;C;C;C;C;A;A;C;C;failed;A;C;A;A;A;C;C;C;A;A;A;C;C;A;C;C;C;C;C;C;C;C;C;C;C;C;C;C;C;C;C;C;C;C;C;C;C;C;C;C;C;C;C;C;C;C;A;C;C;C;C;C;C;C;A;C;C;C;C;C;C;A;C;C;C;C;C;M;C;C;A;C;C;C;C;C;C;C;C;C;C;C;C;C;A;A;A;C;A;A;C;C;C;A;A;M;C;failed;A;C;C;A;C;…
NOS_WW_SNP_288;C;C;C;failed;C;failed;T;C;C;C;C;C;C;C;C;C;C;C;C;C;C;C;C;C;C;C;T;Y;C;T;T;C;C;T;T;C;C;C;Y;C;T;C;C;C;C;C;C;T;T;T;C;C;C;C;C;C;C;C;C;C;C;C;C;C;T;T;T;C;C;T;T;C;C;failed;T;C;Y;T;T;C;C;C;C;C;C;T;C;C;C;C;C;C;T;C;T;C;C;C;C;C;C;C;C;C;C;C;C;C;C;C;C;C;C;C;C;C;C;T;T;C;C;C;T;C;C;C;C;C;C;T;C;T;C;C;C;C;C;C;C;C;C;C;failed;C;C;C;T;C;C;C;T;T;Y;T;T;T;T;T;T;C;T;C;C;C;C;C;C;C;C;C;C;C;C;C;C;T;C;C;T;C;T;T;…
NOS_WW_SNP_289;C;C;T;T;T;T;T;C;T;T;T;T;T;T;T;T;T;T;T;T;T;T;T;T;C;T;C;T;T;T;T;C;T;T;T;T;T;T;T;T;T;T;T;T;T;C;T;C;C;C;C;T;T;T;T;C;T;C;T;T;T;T;T;T;C;C;C;T;T;C;C;T;T;T;C;T;C;T;C;T;C;T;C;C;C;T;C;T;T;T;T;C;C;C;C;C;T;T;T;C;T;C;T;T;Y;T;C;T;T;C;Y;T;T;C;T;T;T;T;T;C;T;T;T;C;C;C;C;C;C;T;T;C;Y;T;T;T;T;T;T;T;T;T;T;T;T;Y;C;T;T;T;failed;T;T;C;C;C;C;C;C;C;T;C;C;C;C;C;C;C;C;T;T;T;C;T;T;C;T;T;T;C;T;T;T;T;T;T;T;T;T;T…
NOS_WW_SNP_290;G;G;G;G;G;G;G;G;G;G;G;G;G;G;G;G;G;G;G;G;G;G;G;G;G;G;G;A;G;G;G;A;G;G;G;G;G;G;G;G;G;G;G;G;G;G;G;G;G;G;G;G;G;G;G;G;G;G;G;G;G;G;G;G;G;G;G;G;G;G;G;G;G;G;G;G;G;G;G;G;G;G;G;G;G;G;G;G;G;G;G;G;G;G;G;G;G;G;G;G;G;G;G;G;G;G;G;G;G;G;G;G;G;G;G;G;G;G;G;G;G;G;G;G;G;G;G;G;G;G;G;G;G;G;G;G;G;G;G;G;G;G;G;G;G;G;G;G;G;G;G;G;G;G;G;G;G;G;G;G;G;G;G;G;G;G;G;G;G;G;G;G;G;G;G;R;G;G;G;G;G;R;G;G;G;G;G;G;G;G;G;G;…
NOS_WW_SNP_291;C;C;C;failed;C;C;T;C;T;C;T;T;T;T;T;T;C;T;T;T;T;C;T;T;C;T;C;C;T;T;C;T;T;T;T;C;T;T;C;C;C;C;T;C;T;C;C;T;C;C;C;failed;C;C;C;T;T;C;T;T;C;T;T;T;T;T;T;T;T;T;T;T;T;C;C;T;T;T;T;T;T;C;T;C;C;C;T;T;T;T;C;C;T;C;C;C;T;C;T;T;T;T;T;T;T;failed;C;T;T;C;T;C;T;T;C;T;failed;T;T;T;T;T;C;C;C;T;C;C;T;T;T;T;T;T;C;T;C;C;T;T;T;T;failed;T;T;T;T;T;T;T;C;C;T;C;C;C;C;C;C;C;C;C;C;T;C;C;C;T;C;C;C;C;C;T;T;C;T;C;C;T…
NOS_WW_SNP_292;T;T;C;C;T;C;C;T;T;T;T;T;T;T;T;T;T;T;T;T;T;T;T;T;T;C;T;Y;T;T;T;C;T;T;T;T;T;T;T;T;T;T;T;T;T;T;T;T;C;T;T;T;T;T;T;C;T;T;T;T;T;T;T;T;C;C;C;T;T;C;C;T;T;T;Y;C;C;C;C;T;T;T;T;T;T;C;C;C;T;T;C;C;C;C;C;C;C;C;C;C;C;C;C;C;C;C;T;C;C;T;T;T;C;C;T;C;C;C;T;C;T;C;T;C;C;C;C;C;C;T;C;T;C;failed;T;C;T;C;T;T;C;T;T;T;T;Y;C;T;T;T;C;T;C;T;C;T;T;C;C;T;T;T;C;C;T;T;T;T;T;T;T;T;T;T;C;T;C;T;T;T;C;T;T;T;T;T;T;C;C;C…
NOS_WW_SNP_293;G;G;G;G;G;G;G;G;G;G;G;G;G;G;G;G;G;G;G;G;G;G;G;G;G;G;G;G;G;G;G;G;G;G;G;G;G;G;G;G;G;G;G;G;G;G;G;G;G;G;G;G;G;G;G;G;G;G;G;G;G;G;G;G;G;G;G;G;G;G;G;G;G;G;G;G;G;G;G;G;G;G;G;G;G;G;G;G;G;G;G;G;G;G;G;G;G;G;G;G;G;G;G;G;G;G;G;G;G;G;G;G;G;G;G;G;G;G;G;G;G;G;G;G;G;G;G;G;G;G;G;G;G;G;G;G;G;G;G;G;G;G;G;G;G;G;G;G;G;G;G;G;G;G;G;G;G;G;G;G;G;G;G;G;G;G;G;G;G;G;G;G;G;G;G;G;G;G;G;G;G;G;G;G;G;G;G;G;G;G;G;G;…
NOS_WW_SNP_294;C;C;C;C;C;C;C;C;C;C;C;C;C;C;C;C;C;C;C;C;C;C;C;C;T;T;T;T;C;C;C;C;C;C;C;C;C;C;C;C;C;C;C;C;T;T;C;C;Y;T;T;C;C;C;C;C;C;C;C;C;C;T;T;C;C;C;C;T;T;C;C;T;T;C;C;C;C;C;C;C;C;C;C;C;C;C;C;C;T;C;C;C;C;C;C;C;C;C;C;C;C;C;C;C;C;C;C;C;T;C;T;C;C;C;C;C;T;T;T;C;C;C;C;C;C;C;C;C;C;C;failed;C;C;C;T;C;C;T;T;C;C;C;T;C;C;C;C;C;C;C;C;C;C;T;C;C;failed;C;C;T;T;T;C;C;C;C;C;C;C;C;C;C;C;T;T;C;T;C;C;C;C;failed;Y;T;C…
NOS_WW_SNP_295;C;C;C;Y;C;C;C;C;T;Y;C;C;C;C;C;C;C;C;C;C;C;T;C;T;C;C;C;C;C;C;C;C;C;C;C;C;C;C;C;C;C;C;C;C;C;T;T;C;C;C;T;T;T;T;T;T;T;C;T;T;T;C;C;T;T;C;C;C;C;C;T;C;C;C;C;C;C;C;C;C;C;C;C;C;C;C;C;C;C;C;T;C;C;T;failed;C;T;C;T;C;C;C;C;C;C;C;C;C;C;C;C;C;C;C;C;C;C;C;C;T;C;C;C;C;C;C;C;C;C;T;T;T;T;C;C;T;T;C;C;C;T;T;Y;T;C;C;C;C;T;C;C;C;C;T;C;Y;C;C;T;C;T;C;C;C;C;C;C;T;T;T;T;T;T;C;C;failed;C;T;C;Y;C;C;C;C;C;C;C;…
NOS_WW_SNP_296;T;T;T;T;T;T;T;T;T;T;Y;T;T;T;T;T;T;T;T;T;T;T;T;C;T;T;T;T;C;T;T;C;C;T;T;T;T;T;failed;T;T;T;C;T;T;T;T;T;T;T;T;T;T;T;T;T;T;T;T;T;T;T;T;T;T;T;T;T;T;T;T;T;T;T;T;T;T;T;T;T;T;T;T;T;T;T;T;T;T;T;T;T;T;T;T;T;T;T;T;T;T;T;T;T;T;T;T;T;T;T;T;T;T;T;T;T;T;T;T;T;T;T;T;T;T;T;T;T;T;T;T;T;T;T;T;T;T;T;T;T;T;T;T;T;T;T;T;T;T;T;T;T;T;T;T;T;T;T;T;T;T;T;T;T;T;T;T;T;T;T;T;T;T;T;T;T;T;T;T;T;T;T;T;T;T;T;T;T;T;T…
NOS_WW_SNP_297;G;G;G;G;G;G;G;G;A;G;A;A;A;A;A;G;A;A;G;G;A;G;G;G;G;G;G;G;G;G;G;G;G;G;G;G;G;G;G;G;G;G;G;G;G;G;G;G;G;G;G;R;A;G;A;G;G;G;G;G;G;G;G;G;G;G;G;G;G;G;G;G;G;G;G;G;G;G;G;G;G;G;G;G;G;G;G;G;G;A;G;G;G;G;G;G;G;G;G;G;G;G;G;G;G;A;G;G;A;G;G;G;G;A;A;G;G;G;G;G;G;G;G;G;G;G;G;G;G;G;G;G;G;G;G;G;G;A;G;G;G;A;R;A;G;G;G;G;A;A;G;A;A;G;G;G;G;G;G;G;A;G;G;G;G;G;G;G;G;G;G;A;G;G;G;G;G;A;G;G;G;G;G;G;G;G;G;G;R;A;R;G;…
NOS_WW_SNP_298;C;C;C;C;C;C;C;C;C;C;C;C;C;C;C;C;C;C;C;C;C;C;C;C;C;C;C;C;C;C;C;C;C;C;C;C;C;C;C;C;C;C;C;C;C;C;C;C;C;C;C;C;C;C;C;C;C;C;C;C;C;C;C;C;C;C;C;C;C;C;C;C;C;C;C;C;C;C;C;C;C;C;C;C;C;C;C;C;C;C;C;C;C;C;C;C;C;C;C;C;C;C;C;C;C;C;C;C;C;C;C;C;C;C;C;C;C;C;C;C;C;C;C;C;C;C;C;C;C;C;C;C;C;C;C;C;C;C;C;C;C;C;C;C;C;C;C;C;C;C;C;C;C;C;C;C;C;C;C;C;C;C;C;C;C;C;C;C;C;C;C;C;C;C;C;C;C;C;C;C;C;C;C;C;C;C;C;C;C;C;C;C;…
NOS_WW_SNP_299;A;A;A;A;A;A;A;A;A;A;A;A;R;G;A;A;A;A;A;A;A;G;failed;A;A;G;A;A;A;A;A;A;A;A;A;A;A;A;A;A;A;A;A;A;A;A;A;A;A;A;A;A;A;A;A;A;A;A;A;A;A;A;A;A;A;A;A;A;A;A;A;A;A;A;A;A;A;A;A;A;A;A;A;A;A;A;A;G;A;G;A;A;A;A;A;A;A;A;A;G;A;A;A;A;A;A;A;A;A;R;A;A;A;A;A;A;A;A;A;A;A;A;A;A;A;A;A;A;A;A;A;A;A;A;A;G;A;G;A;A;A;A;A;A;A;A;A;A;A;A;A;A;A;A;A;A;A;A;A;A;A;A;A;A;A;A;A;R;A;A;G;G;A;A;A;A;A;G;G;A;A;A;A;A;A;A;A;A;A;A…
NOS_WW_SNP_300;C;C;C;C;C;C;C;C;C;C;C;C;C;C;C;C;C;C;C;C;C;C;C;C;C;C;C;C;C;C;C;C;C;C;C;C;C;C;C;C;C;C;C;C;C;C;C;C;C;C;C;C;C;C;C;C;C;C;C;C;C;C;C;C;C;C;C;C;C;C;C;C;C;C;C;C;C;C;C;C;C;C;C;C;C;C;C;C;C;C;C;C;C;C;C;C;C;C;C;C;C;C;C;C;C;C;C;C;C;C;C;C;C;C;C;C;C;C;C;C;C;C;C;C;C;C;C;C;C;C;C;C;C;C;C;C;C;C;C;C;C;C;C;C;C;C;C;C;C;C;C;C;C;C;C;C;C;C;C;C;C;C;C;C;C;C;C;C;C;C;C;C;C;C;C;C;C;C;C;C;C;C;C;C;C;C;C;C;C;C;C;C;…
NOS_WW_SNP_301;T;T;T;T;T;T;T;T;T;T;T;T;T;T;T;T;T;T;T;T;T;T;T;T;T;T;T;T;T;T;T;T;T;T;T;T;T;T;T;T;T;T;T;T;T;T;T;T;T;T;T;T;T;T;T;T;T;T;T;T;T;T;T;T;T;T;T;T;T;T;T;T;T;T;T;T;T;T;T;T;T;T;T;T;T;T;T;T;T;T;T;T;T;T;T;T;T;T;T;T;T;T;T;T;T;T;T;T;T;T;T;T;T;T;T;T;T;T;T;T;T;T;T;T;T;T;T;T;T;T;T;T;T;T;T;T;T;T;T;T;T;T;T;T;T;T;T;T;T;T;T;T;T;T;T;T;T;T;T;T;T;T;T;T;T;T;T;T;T;T;T;T;T;T;T;T;T;T;T;T;T;T;T;T;T;T;T;T;T;T;T;T;…
NOS_WW_SNP_302;G;G;G;G;G;G;G;G;G;G;G;G;G;G;G;G;G;G;G;G;G;G;G;G;G;G;G;G;G;G;G;G;G;G;G;G;G;G;G;G;G;G;G;G;G;G;G;G;G;G;G;G;G;G;G;G;G;G;G;G;G;G;G;G;G;G;G;G;G;G;G;G;G;G;G;G;G;G;G;G;G;G;G;G;G;G;G;G;G;G;G;G;G;G;G;G;G;G;G;G;G;G;G;G;G;G;G;G;G;G;G;G;G;G;G;G;G;G;G;G;G;G;G;G;G;G;G;G;G;G;G;G;G;G;G;G;G;G;G;G;G;G;G;G;G;G;G;G;G;G;G;G;G;G;G;G;G;G;G;G;G;G;G;G;G;G;G;G;G;G;G;G;G;G;G;G;G;G;G;G;G;G;G;G;G;G;G;G;G;G;G;G;…
NOS_WW_SNP_303;C;C;C;C;C;C;C;C;C;C;C;C;C;C;C;C;C;C;C;C;C;C;C;C;C;C;C;C;C;C;C;C;C;C;C;C;C;C;C;C;C;C;C;C;C;C;C;C;C;C;C;C;C;C;C;C;C;C;C;C;C;C;C;C;C;C;C;C;C;C;C;C;C;C;C;C;C;C;C;C;C;C;C;C;C;C;C;C;C;C;C;C;C;C;C;C;C;C;C;C;C;C;C;C;C;C;C;C;C;C;C;C;C;C;C;C;C;C;C;C;C;C;C;C;C;C;C;C;C;C;C;C;C;C;C;C;C;C;C;C;C;C;C;C;C;C;C;C;C;C;C;C;C;C;C;C;C;C;C;C;C;C;C;C;C;C;C;C;C;C;C;C;C;C;C;C;C;C;C;C;C;C;C;C;C;C;C;C;C;C;C;C;…
NOS_WW_SNP_304;G;G;G;G;G;G;G;G;G;A;G;A;G;G;G;G;G;G;G;G;G;G;G;G;A;A;A;G;A;A;A;A;A;A;A;A;A;A;A;A;A;A;A;A;G;G;G;G;G;G;G;A;G;G;G;A;G;A;G;G;G;G;G;G;G;G;G;G;G;G;G;G;G;A;G;G;A;A;G;A;A;A;A;A;A;G;A;G;G;G;G;A;G;G;A;A;G;A;G;G;G;G;G;G;G;G;G;G;G;G;G;G;G;G;G;failed;G;G;G;A;G;A;G;G;G;G;G;G;G;A;G;G;A;G;G;G;G;G;G;G;G;A;A;G;G;R;G;G;G;G;G;R;G;G;G;A;G;G;G;A;G;G;G;G;G;G;G;G;A;G;G;A;R;G;A;G;A;G;G;G;G;G;G;G;G;G;G;A;G;A…
NOS_WW_SNP_305;A;G;A;A;A;A;A;A;A;A;A;A;A;A;A;A;A;A;A;A;A;A;A;A;G;G;A;A;G;G;G;G;G;G;G;G;G;G;G;G;G;G;G;G;A;G;G;A;A;A;A;A;G;G;G;G;G;A;A;A;A;A;A;G;A;A;A;A;A;A;A;A;A;R;G;G;G;G;G;G;G;G;A;G;G;A;A;G;A;A;G;G;G;G;G;G;G;G;G;G;G;G;G;G;G;A;G;A;A;G;G;A;A;G;A;A;G;G;G;failed;G;A;A;G;G;G;G;G;G;G;R;A;R;A;A;A;A;A;A;R;G;A;failed;A;A;R;A;A;A;A;A;A;A;R;A;G;R;G;G;G;R;A;G;G;G;G;G;A;G;A;A;A;G;A;G;G;G;A;A;A;A;R;G;R;G;G;A;…
NOS_WW_SNP_306;G;G;G;G;G;G;G;G;R;A;G;A;A;A;A;A;G;A;A;A;G;G;A;G;A;G;G;A;A;G;A;G;A;G;G;A;A;A;A;A;A;A;A;A;G;G;G;G;G;G;A;failed;A;A;A;G;G;G;G;G;A;G;G;A;G;G;G;G;G;G;G;G;G;G;G;G;G;G;G;G;A;A;A;A;A;G;A;A;G;G;G;G;G;G;G;G;G;G;G;A;A;A;A;A;A;G;G;G;G;G;G;G;G;G;G;G;G;G;G;G;G;G;G;G;G;A;G;G;G;G;G;G;G;G;R;A;G;A;G;A;G;G;G;G;A;R;G;G;G;G;G;G;A;G;G;G;G;G;G;G;G;A;G;A;A;A;A;G;A;A;A;A;A;G;G;G;G;A;A;R;A;G;G;G;G;G;G;G;A;A…
NOS_WW_SNP_307;T;T;T;Y;T;failed;C;T;C;C;C;C;C;C;C;C;C;C;C;C;C;C;C;C;T;C;T;T;C;C;C;C;C;C;C;C;C;C;C;C;C;C;C;C;C;T;Y;C;T;T;C;C;C;C;C;C;C;T;C;C;C;C;C;C;C;C;C;C;C;C;C;C;C;C;C;C;C;C;C;C;C;T;C;T;T;C;C;C;C;C;T;T;C;T;T;T;C;T;C;C;C;C;C;C;C;Y;T;C;C;T;C;T;C;C;T;C;C;C;C;C;C;C;C;T;T;C;T;T;C;C;C;C;C;C;C;C;C;C;C;C;C;C;C;C;C;C;C;C;C;C;C;C;C;T;T;T;T;T;T;T;T;T;T;C;T;T;T;C;C;Y;T;C;T;C;C;T;C;C;C;Y;T;failed;T;C;Y;C;C;…
NOS_WW_SNP_308;C;C;C;C;C;C;C;C;C;C;C;C;C;C;C;C;C;C;C;C;C;C;C;C;C;C;C;C;C;C;C;C;C;C;C;C;C;C;C;C;C;C;C;C;C;C;C;C;C;C;C;C;C;C;C;C;C;C;C;C;C;C;C;C;C;C;C;C;C;C;C;C;C;C;C;C;C;C;C;C;C;C;C;C;C;C;C;C;C;C;C;C;C;C;C;C;C;C;C;C;C;C;C;C;C;C;C;C;C;C;C;C;C;C;C;C;C;C;C;C;C;C;C;C;C;C;C;C;C;C;C;C;C;C;C;C;C;C;C;C;C;C;C;C;C;C;C;C;C;C;C;C;C;C;C;C;C;C;C;C;C;C;C;C;C;C;C;C;C;C;C;C;C;C;C;C;C;C;C;C;C;C;C;C;C;C;C;C;C;C;C;C;…
NOS_WW_SNP_309;G;G;G;G;G;G;G;G;G;G;G;G;G;G;G;G;G;G;G;G;G;G;G;G;R;G;G;G;G;G;G;G;G;G;G;G;G;G;G;G;G;G;G;G;A;G;G;G;G;G;G;G;G;G;G;G;G;G;G;G;failed;A;A;G;G;G;G;A;A;G;G;A;A;G;G;G;G;G;G;G;G;G;G;G;G;G;G;G;A;G;G;G;G;G;G;G;G;G;G;G;G;G;G;G;G;G;G;G;G;G;G;G;G;G;G;G;G;G;G;G;G;G;G;G;G;G;G;G;G;A;G;R;G;A;G;G;G;G;A;G;G;A;R;G;G;G;G;G;G;G;G;G;G;G;G;G;G;G;G;G;G;G;G;G;G;G;G;G;G;G;G;G;G;A;G;G;G;G;G;G;G;G;G;G;G;G;G;G;G;G…
NOS_WW_SNP_310;A;A;A;A;A;A;A;A;A;A;A;A;A;A;A;A;A;A;A;A;A;A;A;A;A;A;A;A;A;A;A;A;A;A;A;A;A;A;A;A;A;A;A;A;A;A;A;A;A;A;A;A;A;A;A;A;A;A;A;A;A;A;A;A;A;A;A;A;A;A;A;A;A;A;A;A;A;A;A;A;A;A;A;A;A;A;A;A;A;A;A;A;A;A;A;A;A;A;A;A;A;A;A;A;A;A;A;A;A;A;A;A;A;A;A;A;A;A;A;A;A;A;A;A;A;A;A;A;A;A;A;A;A;A;A;A;A;A;A;A;A;A;A;A;A;A;A;A;A;A;A;A;A;A;A;A;A;A;A;A;A;A;A;A;A;A;A;A;A;A;A;A;A;A;A;A;A;A;A;A;A;A;A;A;A;A;A;A;A;A;A;A;…
NOS_WW_SNP_311;G;G;G;G;G;G;G;G;G;G;G;G;G;G;G;G;G;G;G;G;G;G;G;G;K;G;G;G;G;G;G;G;G;G;G;G;G;G;G;G;G;G;G;G;G;G;G;G;K;G;G;G;G;G;G;G;G;G;G;G;G;G;G;G;G;G;G;G;G;G;G;G;G;G;G;G;T;G;G;G;G;G;G;G;G;G;G;G;G;G;G;G;G;G;G;G;G;G;G;G;G;G;G;G;G;G;G;G;G;G;G;G;G;G;G;G;G;G;G;G;G;G;G;G;G;G;G;G;G;G;G;G;G;G;G;G;G;G;G;G;G;G;T;G;G;G;G;G;G;G;G;G;G;T;G;G;T;G;G;G;T;G;G;G;G;G;G;G;T;G;G;G;K;G;G;G;G;G;G;G;G;G;G;failed;G;K;G;G;G;G…
NOS_WW_SNP_312;T;T;T;T;T;T;T;T;T;T;T;T;T;T;T;T;T;T;T;T;T;T;T;T;T;T;T;T;T;T;T;T;T;T;T;T;T;T;T;T;T;T;T;T;T;T;T;T;T;T;T;T;T;T;T;C;T;T;T;T;T;T;T;T;T;T;T;T;T;T;T;T;T;T;T;T;T;T;T;T;T;T;T;T;T;T;T;T;T;T;T;T;T;T;Y;T;T;C;C;T;T;T;T;T;T;T;C;T;T;C;T;T;T;T;T;T;T;T;T;failed;T;T;T;T;Y;T;Y;T;C;T;C;Y;C;T;T;T;T;T;T;T;T;T;T;T;T;T;T;T;T;T;T;T;T;T;T;T;T;T;T;T;T;T;failed;T;C;C;T;T;C;C;Y;C;T;T;C;T;C;T;T;T;T;failed;T;T;T…
NOS_WW_SNP_313;C;C;C;C;C;C;C;C;C;C;C;C;C;C;C;C;C;C;C;C;failed;C;C;C;C;C;C;C;C;C;C;C;C;C;C;C;C;C;C;C;C;C;C;C;C;C;C;C;C;C;C;C;C;C;C;C;C;C;C;C;C;C;C;C;C;C;C;C;C;C;C;C;C;C;C;C;C;C;C;C;C;C;C;C;C;C;C;C;C;C;C;C;C;C;C;C;C;C;C;C;C;C;C;C;C;C;C;C;C;C;C;C;C;C;C;C;C;C;C;C;C;C;C;C;C;C;C;C;C;C;C;C;C;C;C;C;C;C;C;C;C;C;C;C;C;C;C;C;C;C;C;C;C;C;C;C;C;C;C;C;C;C;C;C;C;C;C;C;C;C;C;C;C;C;C;T;C;C;C;C;C;C;C;T;C;Y;C;C;C;C…
NOS_WW_SNP_314;G;R;G;G;G;G;G;A;G;G;G;G;G;G;G;G;G;G;G;G;G;G;R;R;G;G;A;G;G;G;A;G;G;R;G;A;A;A;R;G;G;A;G;R;G;G;G;G;G;G;G;R;G;G;A;G;G;A;G;G;A;G;G;G;G;G;G;G;G;G;G;G;G;R;R;A;G;G;G;G;G;G;G;G;G;A;G;G;G;G;G;G;G;G;G;G;G;G;G;G;A;G;R;A;G;A;G;G;G;G;G;G;G;G;G;G;A;G;A;G;G;G;A;G;G;G;G;G;G;G;G;G;G;G;A;G;A;G;G;G;G;G;R;G;G;G;G;G;G;G;A;A;R;G;G;G;G;A;G;R;G;G;G;G;G;G;G;G;A;A;G;A;G;G;G;failed;G;G;G;G;A;R;G;A;G;G;G;A;A;G…
NOS_WW_SNP_315;T;T;T;T;T;T;T;T;T;C;T;T;T;T;T;T;T;T;T;T;T;T;Y;C;T;T;T;T;C;T;T;T;T;T;T;T;T;T;T;T;T;T;T;T;T;T;C;T;T;C;C;T;C;C;C;T;C;T;C;C;T;T;T;C;T;T;T;T;T;T;T;T;T;T;T;T;T;T;T;T;T;T;T;T;T;T;T;T;T;T;T;T;T;T;T;T;T;T;T;T;T;T;T;T;T;T;T;T;T;T;T;T;T;T;T;T;T;T;T;C;T;T;T;T;T;T;T;T;T;T;T;C;T;failed;T;T;T;T;T;T;T;T;T;T;T;T;T;T;T;T;T;T;T;T;T;T;C;T;T;T;T;T;T;T;T;T;T;C;C;T;T;C;C;T;C;T;C;C;T;Y;Y;T;T;T;T;T;T;T;T;T…
NOS_WW_SNP_316;G;G;K;T;G;G;G;G;G;G;G;G;G;G;G;G;G;G;G;G;G;G;G;G;G;G;G;G;G;G;G;G;G;G;G;G;G;G;G;G;G;G;G;G;G;G;G;G;G;G;G;G;G;G;G;G;G;G;G;G;G;G;G;G;K;T;G;G;G;G;T;G;G;T;G;T;T;G;G;G;G;G;G;G;G;T;T;T;G;T;G;T;T;G;K;T;T;T;T;T;K;G;G;T;T;T;G;T;G;G;T;T;G;T;T;T;G;T;G;T;T;T;G;G;T;T;K;T;G;T;G;G;G;G;G;T;T;G;G;G;T;T;T;G;G;K;T;T;G;K;G;G;G;T;G;G;G;G;G;G;K;G;T;G;T;T;T;G;G;G;G;G;G;G;G;G;G;G;G;G;G;G;G;G;G;G;G;G;G;G;G;G;…
NOS_WW_SNP_317;G;G;G;G;G;G;G;G;G;G;G;G;G;G;G;G;G;G;G;G;G;G;G;G;G;G;G;G;G;G;G;G;G;G;G;G;G;G;G;G;G;G;G;G;G;G;G;G;G;G;G;G;G;G;G;G;G;G;G;G;G;G;G;G;G;G;G;G;G;G;G;G;G;G;G;G;G;G;G;G;G;G;G;G;G;G;G;G;G;G;G;G;G;G;G;G;G;G;G;G;G;G;G;G;G;G;G;G;G;G;G;G;G;G;G;G;G;G;G;G;G;G;G;G;G;G;G;G;G;G;G;G;G;G;G;G;G;G;G;G;G;G;G;G;G;G;G;G;G;G;G;G;G;G;G;G;G;G;G;G;G;G;G;G;G;G;G;G;G;G;G;G;G;G;G;G;G;G;G;G;G;G;G;G;G;G;G;G;G;G;G;G;…
NOS_WW_SNP_318;T;T;T;T;T;T;T;T;T;T;T;T;T;T;T;T;T;T;T;T;T;T;T;T;T;T;T;T;T;T;T;T;T;T;T;T;T;T;T;T;T;T;T;T;T;T;T;T;T;T;T;T;T;T;T;T;T;T;T;T;T;T;T;T;T;T;T;T;T;T;T;T;T;T;T;T;T;T;T;T;T;T;T;T;T;T;T;T;T;T;T;T;T;T;T;T;T;T;T;T;T;T;T;T;T;C;T;T;C;T;C;C;C;C;C;T;C;T;T;T;Y;T;T;T;T;T;T;T;T;T;T;T;T;T;C;T;T;T;T;T;T;T;T;T;T;T;T;T;T;T;T;T;T;T;T;T;T;T;T;T;T;T;T;T;T;T;T;T;T;T;T;T;T;T;C;T;C;T;T;T;T;T;T;T;T;T;T;T;T;T;T;T;…
NOS_WW_SNP_319;G;G;G;G;G;G;G;G;G;G;G;G;G;G;G;G;G;G;G;G;G;G;G;G;G;G;G;G;G;G;G;G;G;G;G;G;G;G;G;G;G;G;G;G;G;G;G;G;G;G;G;G;G;G;G;G;G;G;G;G;G;G;G;G;G;G;G;G;G;G;G;G;G;G;G;G;G;G;G;G;G;G;G;G;G;G;G;G;G;G;G;G;G;G;G;G;G;G;G;G;G;G;G;G;G;G;G;G;G;A;G;G;G;G;G;G;G;G;G;G;G;G;G;G;A;G;A;A;A;G;G;G;G;G;G;G;G;G;G;G;G;G;G;G;G;G;G;G;G;G;G;G;G;A;G;G;A;G;A;R;R;G;G;G;A;G;G;G;G;G;G;G;G;G;G;G;G;G;G;G;G;G;G;G;G;G;G;G;G;G;G;G;…
NOS_WW_SNP_320;C;C;failed;T;T;C;T;C;T;T;T;T;T;T;T;T;T;T;T;T;T;T;T;T;C;C;T;C;C;C;C;C;C;C;C;C;C;C;C;C;C;C;C;C;T;C;T;C;T;T;T;T;C;C;C;T;T;T;T;T;T;T;T;T;T;T;T;T;T;T;T;T;T;T;T;T;T;T;C;T;C;C;Y;C;T;C;T;T;T;T;T;T;T;T;T;T;T;T;T;T;T;T;T;T;T;C;C;C;C;C;C;T;T;T;T;T;T;T;C;T;T;T;C;T;C;T;T;C;T;T;T;T;T;T;T;T;T;T;T;T;T;T;C;T;T;T;T;T;T;T;T;T;T;C;C;C;C;C;C;C;C;T;T;T;C;T;C;C;C;C;T;C;T;T;C;C;C;T;T;C;C;C;T;T;Y;Y;C;C;T;T…
NOS_WW_SNP_321;T;T;T;T;T;T;T;T;T;T;T;T;T;T;T;T;T;T;T;T;T;T;T;T;T;T;T;T;T;T;T;T;T;T;T;T;T;T;T;T;T;T;T;T;T;T;T;T;T;T;T;T;T;T;T;T;T;T;T;T;T;T;T;T;T;T;T;T;T;T;T;T;T;T;T;T;T;T;T;T;T;T;T;T;T;T;T;T;T;T;T;T;T;T;T;T;T;T;T;T;T;T;T;T;T;T;T;T;T;T;T;T;T;T;T;T;T;T;T;T;T;T;T;T;T;T;T;T;T;T;T;T;T;T;T;T;T;T;T;T;T;T;T;T;T;T;T;T;T;T;T;T;T;T;T;T;T;T;T;T;T;T;T;T;T;T;T;T;T;T;T;T;T;T;T;T;T;T;T;T;T;Y;T;T;T;T;T;T;T;T;T;T;…
NOS_WW_SNP_322;failed;failed;failed;failed;failed;failed;failed;failed;failed;failed;failed;failed;failed;failed;failed;failed;failed;failed;failed;failed;failed;failed;failed;failed;failed;failed;failed;failed;failed;failed;failed;failed;failed;failed;failed;failed;failed;failed;failed;failed;failed;failed;failed;failed;failed;failed;failed;failed;failed;failed;failed;failed;failed;failed;failed…
NOS_WW_SNP_323;C;C;C;C;C;C;C;C;A;A;C;C;A;A;A;A;A;A;A;A;A;A;M;A;A;A;C;A;A;A;A;A;A;A;A;A;A;A;A;A;A;A;A;A;C;C;C;C;A;C;C;A;C;C;C;failed;C;C;C;C;C;C;C;C;C;C;C;C;C;C;C;C;C;A;A;A;A;A;A;A;A;A;A;C;C;A;C;C;C;C;C;C;C;C;C;C;C;C;C;failed;C;C;A;C;A;C;A;A;C;A;C;C;C;C;C;A;A;C;A;C;A;A;C;C;A;A;M;A;A;C;C;C;C;C;A;C;A;M;C;A;C;A;A;A;C;A;C;A;A;A;C;A;A;A;C;A;C;C;C;C;M;A;A;C;A;C;A;C;A;A;C;C;C;C;C;C;C;C;A;C;A;C;C;C;C;C;C;…
NOS_WW_SNP_324;C;C;Y;Y;C;C;C;T;T;C;C;T;T;T;T;T;T;T;T;T;T;T;T;T;T;T;T;T;T;T;T;T;T;T;T;T;T;T;T;T;T;T;T;T;C;T;C;T;T;Y;T;T;C;C;C;C;C;T;C;C;C;C;C;C;C;T;T;C;C;C;Y;C;C;C;T;C;T;T;C;T;T;T;T;T;T;C;T;T;C;T;C;T;C;T;T;C;C;C;C;T;T;T;T;T;T;T;T;T;T;T;T;T;T;T;T;T;T;C;T;C;Y;T;T;C;C;C;T;Y;C;C;C;C;C;C;T;C;C;failed;C;T;C;T;C;T;T;T;C;T;T;T;C;C;C;T;T;T;T;T;T;T;Y;T;T;T;T;C;C;C;T;C;T;C;T;C;C;C;C;T;T;Y;T;Y;T;T;T;T;C;C;T;C…
NOS_WW_SNP_325;C;C;C;C;C;C;C;C;C;C;C;C;C;C;C;C;C;C;C;C;C;C;C;C;C;C;C;C;C;C;C;C;C;C;C;C;C;C;C;C;C;C;C;C;C;C;C;C;C;C;C;C;C;C;C;C;C;C;C;C;C;C;C;C;C;C;C;C;C;C;C;C;C;C;C;C;C;C;C;C;C;C;C;C;C;C;C;C;C;C;C;C;C;C;C;C;C;C;C;C;C;C;C;C;C;C;C;C;C;C;C;C;C;C;C;C;C;C;C;C;C;C;C;C;C;C;C;C;C;C;C;C;C;C;C;C;C;C;C;C;C;C;C;C;C;C;C;C;C;C;C;C;C;C;C;C;C;C;C;C;C;C;C;C;C;C;C;C;C;C;C;C;C;C;C;C;C;C;C;C;C;C;C;C;C;C;C;C;C;C;C;C;…
NOS_WW_SNP_326;C;C;C;C;C;C;C;C;C;C;C;C;C;C;C;C;C;C;C;C;C;C;C;C;C;C;C;C;C;C;C;C;C;C;C;C;C;C;C;C;C;C;C;C;C;C;C;C;C;C;C;C;C;C;C;C;C;C;C;C;C;C;C;C;C;C;C;C;C;C;C;C;C;C;C;C;C;C;C;C;C;C;C;C;C;C;C;C;C;C;C;C;C;C;C;C;C;C;C;C;C;C;C;C;C;C;C;C;Y;C;T;C;failed;C;T;C;C;C;C;C;C;C;C;C;C;C;C;C;C;C;C;C;C;C;C;C;C;C;C;C;C;C;C;C;C;C;C;C;C;C;C;C;C;C;C;C;C;C;C;C;C;C;C;C;C;C;C;C;C;C;C;C;C;C;C;C;C;C;C;C;C;C;C;C;C;C;C;C;T;C…
NOS_WW_SNP_327;A;A;A;A;A;A;A;A;A;A;A;A;A;A;A;A;A;A;A;A;A;A;A;A;A;A;A;A;A;A;A;A;A;A;A;A;A;A;A;A;A;A;A;A;A;A;A;A;A;A;A;A;A;A;A;A;A;A;A;A;A;A;A;A;A;A;A;A;A;A;A;A;A;A;A;A;A;A;A;A;A;A;A;A;A;A;A;A;A;A;A;A;A;A;A;A;A;A;A;A;A;A;A;A;A;A;A;A;R;A;G;A;A;A;G;A;A;A;A;A;A;A;A;A;A;A;A;A;A;A;A;A;A;A;A;A;A;A;A;A;A;A;A;A;A;A;A;A;A;A;A;A;A;A;A;A;A;A;A;A;A;A;A;A;A;A;A;A;A;A;A;A;A;A;A;A;A;A;A;A;A;A;A;A;A;A;A;A;G;A;A;A;…
NOS_WW_SNP_328;C;T;C;C;C;C;C;C;C;C;C;T;C;C;C;C;T;C;C;C;T;C;T;T;C;C;T;C;T;C;C;C;C;C;C;C;C;C;C;C;C;C;C;C;C;C;C;C;C;C;C;T;C;C;C;C;C;C;C;C;T;C;C;C;T;T;T;C;C;T;T;C;C;T;failed;T;T;C;C;C;C;T;T;T;C;C;C;C;C;T;C;C;T;C;C;failed;T;T;T;C;T;C;C;C;C;T;C;C;C;C;C;T;T;C;T;C;T;C;T;C;T;T;T;C;C;C;C;C;C;C;C;T;T;T;T;T;T;T;C;C;T;T;C;C;T;C;C;T;C;T;T;T;T;C;T;T;C;C;C;C;T;C;C;C;C;C;C;C;C;T;T;T;C;C;C;C;C;T;C;C;C;C;C;C;C;C;C;…
NOS_WW_SNP_329;T;T;C;C;C;C;C;T;T;T;T;T;T;T;T;T;T;T;T;T;T;T;T;T;T;T;Y;C;T;T;T;T;T;T;T;T;T;T;T;T;T;T;T;T;T;T;C;C;T;C;T;Y;T;T;T;T;T;C;T;T;T;T;T;T;C;C;C;T;T;C;C;T;T;T;C;T;T;failed;C;C;T;T;Y;T;failed;C;T;T;T;C;T;T;C;C;C;C;T;T;Y;T;T;T;C;T;T;C;T;T;C;T;C;C;C;C;C;C;T;T;C;C;C;C;C;T;T;T;T;T;T;Y;C;C;C;T;T;T;C;T;T;T;C;C;Y;T;C;T;C;T;T;failed;C;T;C;C;T;T;Y;T;T;T;failed;T;T;T;T;T;T;Y;C;T;T;T;C;T;T;T;T;T;T;T;Y;T;…
NOS_WW_SNP_330;C;C;C;C;C;C;C;C;C;C;C;C;T;C;T;T;Y;T;T;Y;T;C;T;Y;C;C;C;C;C;C;C;C;C;C;C;C;C;C;C;C;C;C;C;C;C;T;T;C;T;C;failed;C;C;C;C;C;C;T;C;C;C;C;C;C;C;C;C;C;C;C;C;C;C;C;C;C;C;C;C;C;C;C;C;C;C;C;C;C;C;C;C;C;C;C;C;C;C;C;C;C;C;C;C;C;C;C;C;C;T;C;C;T;C;T;T;C;C;C;C;C;C;C;C;C;C;C;C;C;C;C;C;C;C;C;C;T;C;Y;C;C;C;C;T;C;C;C;C;C;C;C;C;C;C;C;C;failed;T;C;C;C;C;C;C;C;C;C;C;C;C;C;T;C;C;C;C;C;C;T;C;C;C;Y;C;C;T;T;T;…
NOS_WW_SNP_331;G;G;G;T;G;K;G;G;G;G;G;G;G;G;G;G;G;G;G;G;G;G;G;G;G;G;G;G;G;G;G;G;G;G;G;G;G;G;G;G;G;G;G;G;T;G;G;T;G;G;G;G;G;G;G;T;G;G;G;G;G;T;T;G;T;T;T;T;T;T;T;T;T;G;G;T;T;G;T;G;G;G;G;G;G;T;G;G;T;G;T;T;T;T;G;T;T;T;K;G;G;G;G;G;G;T;G;T;T;G;G;G;G;G;G;T;T;G;G;G;G;T;G;G;G;G;G;G;G;T;G;K;G;T;G;T;G;G;T;G;T;T;K;G;G;G;T;G;G;G;T;T;G;G;T;G;G;G;G;G;G;G;G;G;G;G;G;G;T;T;K;T;G;T;G;T;G;G;G;G;G;failed;G;G;G;G;G;G;G;G…
NOS_WW_SNP_332;T;T;Y;failed;T;C;C;T;T;C;T;failed;C;C;C;C;C;C;C;C;C;C;C;C;T;T;T;T;T;T;T;T;T;T;T;T;T;T;T;T;T;T;T;T;T;T;T;T;T;T;T;T;T;T;T;T;T;T;C;C;failed;T;T;C;C;T;T;T;T;T;C;T;T;T;T;T;T;T;T;T;T;T;T;T;T;T;T;T;T;T;T;T;T;T;T;T;T;T;T;T;T;T;T;T;T;T;C;T;C;T;T;C;C;C;failed;T;T;T;T;T;T;T;T;T;Y;C;T;T;T;T;T;T;C;C;T;C;T;Y;T;T;C;T;T;T;T;T;T;T;T;T;T;T;T;T;T;T;T;T;T;T;C;T;T;T;T;T;C;T;T;T;C;T;T;T;C;T;C;C;T;T;T;T;…
NOS_WW_SNP_333;A;G;G;A;A;A;G;A;G;G;A;G;G;G;G;G;G;G;G;G;G;G;G;G;A;A;G;A;G;G;A;A;R;R;G;G;G;G;R;A;A;A;failed;A;G;G;G;A;G;G;G;R;G;A;G;G;G;G;G;G;A;G;G;G;A;G;A;G;G;A;A;G;G;G;failed;A;A;G;A;A;G;R;G;A;A;A;G;A;G;G;G;G;G;G;G;G;G;G;G;G;G;G;G;G;G;G;G;G;G;G;G;G;G;G;G;G;G;G;G;G;G;G;G;A;G;G;A;G;A;G;G;G;G;G;G;G;G;G;G;A;G;A;A;R;A;failed;G;G;G;G;G;G;A;G;G;G;G;G;G;G;G;G;A;A;A;A;A;G;G;G;G;G;G;G;G;G;G;G;G;G;G;G;G;G;G…
NOS_WW_SNP_334;G;G;G;G;G;G;G;G;G;G;G;G;G;G;G;G;G;G;G;G;G;G;G;G;G;G;G;G;G;G;G;G;G;G;G;G;G;G;G;G;G;G;G;G;G;G;G;G;R;G;G;G;G;G;G;A;G;G;G;G;G;G;G;G;G;G;G;G;G;G;G;G;G;G;G;G;G;G;G;G;G;G;G;G;G;G;G;A;G;G;G;G;G;G;failed;G;G;G;G;G;G;R;G;G;G;G;G;G;G;R;G;G;G;G;G;G;G;G;G;G;G;G;G;A;A;G;A;A;A;A;A;A;G;A;G;G;G;G;G;G;G;G;G;G;G;G;G;G;G;G;G;G;G;A;G;G;R;G;G;G;G;G;A;G;G;G;G;G;A;A;G;G;A;G;G;G;G;G;G;G;G;G;G;G;G;G;G;A;G;G…
NOS_WW_SNP_335;T;T;T;T;T;T;T;T;T;T;T;T;C;C;C;C;C;C;C;C;C;C;Y;C;C;T;C;T;C;C;C;T;C;C;C;C;C;C;C;C;C;C;C;C;T;T;C;T;C;T;T;T;T;T;T;C;T;failed;T;T;T;T;T;T;T;T;T;T;T;T;T;T;T;Y;T;T;C;C;C;C;C;C;C;C;C;C;T;T;T;T;T;T;T;T;T;T;T;T;T;C;T;T;T;T;C;T;T;C;T;T;T;T;T;T;T;C;C;T;C;T;Y;C;T;T;C;C;failed;C;C;T;T;T;T;T;T;T;T;Y;T;C;T;T;failed;C;T;Y;T;C;C;C;T;T;T;T;T;T;T;T;T;T;Y;C;C;T;C;T;C;T;C;C;C;T;C;T;T;T;T;T;C;Y;C;Y;C;T;T…
NOS_WW_SNP_336;G;G;G;G;G;G;G;G;G;G;G;G;G;G;G;G;G;G;G;G;G;G;G;G;G;G;G;G;G;G;G;G;G;G;G;G;G;G;G;G;G;G;G;G;G;G;G;G;G;G;G;G;G;G;G;G;G;G;G;G;G;G;G;G;G;G;G;G;G;G;G;G;G;G;G;G;G;G;G;G;G;G;G;G;G;G;G;G;G;G;G;G;G;G;G;G;G;G;G;G;G;G;G;G;G;G;G;G;G;G;G;G;G;G;G;G;G;G;G;G;G;G;G;G;G;G;G;G;G;G;G;G;G;G;G;G;G;G;G;G;G;G;G;G;G;G;G;G;G;G;G;G;G;G;G;G;G;G;G;G;G;G;G;G;G;G;G;G;G;G;G;G;G;G;G;G;G;G;G;G;G;G;G;G;G;G;G;G;G;G;G;G;…
NOS_WW_SNP_337;G;G;A;G;A;A;A;G;G;G;G;G;G;G;G;G;G;G;G;G;G;G;G;G;G;G;G;G;G;G;G;G;G;G;G;G;G;G;G;G;G;G;G;G;G;G;G;G;G;G;G;G;G;G;G;G;G;G;G;G;G;G;G;G;A;A;A;G;G;failed;failed;G;G;failed;A;A;failed;G;G;A;G;A;G;A;G;failed;G;G;G;G;G;G;A;R;R;G;A;A;A;G;A;G;G;A;G;A;G;G;failed;G;G;A;A;G;A;G;G;G;A;G;A;A;A;G;G;G;G;G;G;G;G;A;G;A;A;G;G;A;G;G;G;G;G;G;G;G;A;G;G;G;G;G;G;G;G;G;G;G;G;G;G;G;G;G;G;G;G;G;G;G;G;G;G;G;A;G;A;…
NOS_WW_SNP_338;T;T;T;T;T;T;T;T;T;T;T;T;T;T;T;T;T;T;T;T;T;T;T;T;T;T;T;T;T;T;T;T;T;T;T;T;T;T;T;T;T;T;T;T;T;C;C;T;T;C;T;T;C;T;failed;T;Y;T;failed;Y;T;T;T;T;T;T;T;T;T;T;T;T;T;T;T;T;T;T;T;T;T;T;T;T;T;T;T;T;T;T;T;T;T;T;T;T;T;T;T;T;T;T;T;T;T;T;T;T;T;C;T;T;T;T;T;C;T;C;failed;T;C;C;T;T;C;T;C;T;C;T;T;T;T;T;C;T;T;T;T;T;T;T;T;T;T;T;T;T;T;T;T;T;T;T;T;T;T;T;T;T;T;T;T;T;C;T;T;T;failed;C;C;T;T;T;Y;T;failed;T;T;Y…
NOS_WW_SNP_339;A;A;A;A;A;A;A;A;A;A;A;A;A;A;A;A;A;A;A;A;A;A;A;A;G;G;A;A;G;G;G;G;G;G;G;G;G;G;G;G;G;G;G;G;A;G;G;A;A;A;A;A;G;G;G;G;G;A;A;A;A;A;A;G;A;A;A;A;A;A;A;A;A;A;G;G;G;G;G;G;G;G;A;G;G;A;A;G;A;A;G;G;G;G;G;G;G;G;G;G;G;G;G;G;G;A;G;A;A;G;A;A;A;A;A;A;G;G;G;G;G;A;A;G;G;G;G;G;G;G;failed;A;R;A;A;A;A;A;A;A;G;A;A;A;A;A;A;A;A;A;A;A;A;A;A;A;R;A;G;A;failed;A;G;G;G;G;G;A;G;A;A;A;G;A;G;G;G;A;A;A;A;G;G;A;G;G;A;…
NOS_WW_SNP_340;C;C;C;C;C;C;C;C;C;C;C;C;C;C;C;C;C;C;C;C;C;C;C;C;C;C;C;C;C;C;C;C;C;C;C;C;C;C;C;C;C;C;C;C;C;C;C;C;C;C;C;C;C;C;C;C;C;C;C;C;C;C;C;C;C;C;C;C;C;C;C;C;C;C;C;C;C;C;C;C;C;C;C;C;C;C;C;C;C;C;C;C;C;C;C;C;C;C;C;C;C;C;C;C;C;C;C;C;C;C;C;C;C;C;C;C;C;C;C;C;C;C;C;C;C;C;C;C;C;C;C;C;C;C;C;C;C;C;C;C;C;C;C;C;C;C;C;C;C;C;C;C;C;C;C;C;C;C;C;C;C;C;C;C;C;C;C;C;C;C;C;C;C;C;C;C;C;C;C;C;C;C;C;C;C;C;C;C;C;C;C;C;…
NOS_WW_SNP_341;A;A;A;A;A;A;A;A;A;A;A;A;A;A;A;A;A;A;A;A;A;A;A;A;A;A;A;A;A;A;A;A;A;A;A;A;A;A;A;A;A;A;A;A;A;A;A;A;A;A;A;A;A;A;A;A;A;A;A;A;A;A;A;A;A;A;A;A;A;A;A;A;A;A;A;A;A;A;A;A;A;A;A;A;A;A;A;A;A;A;A;A;A;A;A;A;A;A;A;A;A;A;A;A;A;A;A;A;A;A;A;A;A;A;A;A;A;A;A;A;A;A;A;A;A;A;A;A;A;A;A;A;A;A;A;A;A;A;A;A;A;A;A;A;A;A;A;A;A;A;A;A;A;A;A;A;A;A;A;A;A;A;A;A;A;A;A;A;A;A;A;A;A;A;A;A;A;A;A;A;A;A;A;A;A;A;A;A;A;A;A;A;…
NOS_WW_SNP_342;C;C;C;C;C;C;C;C;A;M;C;C;C;C;C;C;C;C;C;C;C;A;C;A;C;C;C;A;C;C;C;C;C;C;C;C;C;C;C;C;C;C;C;C;C;C;C;failed;A;A;A;A;C;C;C;A;C;C;C;C;C;C;C;C;C;C;C;C;C;C;C;C;C;C;C;C;C;C;C;C;C;C;C;C;C;C;C;C;C;C;A;C;C;A;C;C;A;C;A;C;C;C;C;C;C;A;C;C;A;C;A;A;A;A;A;C;A;A;A;A;A;C;C;C;C;C;C;C;C;A;A;A;A;C;A;A;A;A;C;C;C;failed;M;A;C;C;C;C;A;C;C;C;C;failed;C;A;M;C;C;C;failed;A;C;C;C;C;C;C;C;C;M;A;A;C;A;C;A;A;C;C;C;C;…
NOS_WW_SNP_343;A;A;A;A;A;A;A;A;A;A;A;A;A;A;A;A;A;A;A;A;A;A;A;A;A;G;A;A;A;A;A;A;A;A;A;A;A;A;A;A;A;A;A;A;A;A;A;A;A;A;A;A;A;A;A;A;A;A;A;A;A;A;A;A;A;A;A;A;A;A;A;A;A;A;A;A;A;A;A;A;A;A;A;A;A;A;A;A;A;A;A;A;A;A;A;A;A;A;A;A;A;A;A;A;A;A;A;A;A;A;A;A;A;A;A;A;A;A;A;A;A;A;A;A;A;A;A;A;A;A;A;A;A;A;A;A;A;A;A;A;A;A;A;A;A;A;A;A;A;A;A;A;A;A;A;A;A;A;A;A;A;A;A;A;A;A;A;A;A;A;A;A;A;A;G;A;A;A;A;A;A;A;A;A;A;A;A;A;A;G;A;A;…
NOS_WW_SNP_344;G;G;G;G;G;G;G;G;G;G;G;G;G;G;G;G;G;G;G;G;G;G;G;G;G;G;G;G;G;G;G;G;G;G;G;G;G;G;G;G;G;G;G;G;G;G;G;G;G;G;G;G;G;G;G;G;G;G;G;G;G;G;G;G;G;G;G;G;G;G;G;G;G;G;G;G;G;G;G;G;G;G;G;G;G;G;G;G;G;G;G;G;G;G;G;G;G;G;G;G;G;G;G;G;G;G;G;G;G;G;G;G;G;G;G;G;G;G;G;G;G;G;G;G;G;G;G;G;G;G;G;G;G;G;G;G;G;G;G;G;G;G;G;G;G;G;G;G;G;G;G;G;G;G;G;G;G;G;G;G;G;G;G;G;G;G;G;G;G;G;G;G;G;G;G;G;G;G;G;G;G;G;G;G;G;G;G;G;G;G;G;G;…
NOS_WW_SNP_345;T;T;T;T;T;T;T;T;T;T;T;T;T;T;T;T;T;T;T;T;T;T;T;T;T;T;T;T;T;T;T;T;T;T;T;T;T;T;T;T;T;T;T;T;T;T;T;T;T;T;T;T;T;T;T;T;T;T;T;T;T;T;T;T;T;T;T;T;T;T;T;T;T;T;T;T;T;T;T;T;T;T;T;T;T;T;T;T;T;T;T;T;T;T;T;T;T;T;T;T;T;T;T;T;T;T;T;T;T;T;T;T;T;T;T;T;T;T;T;T;T;T;T;T;T;T;T;T;T;T;T;T;T;T;T;T;T;T;T;T;T;T;T;T;T;T;T;T;T;T;T;T;T;T;T;T;T;T;T;T;T;T;T;T;T;T;T;T;T;T;T;T;T;T;T;T;T;T;C;T;T;T;T;T;T;T;T;T;T;T;T;T;…
NOS_WW_SNP_346;T;T;T;T;T;T;T;T;C;T;T;C;T;Y;C;T;T;C;T;Y;T;C;failed;T;T;T;T;T;T;T;T;T;T;T;T;T;T;T;T;T;T;T;T;T;C;T;T;T;T;T;T;T;T;T;T;T;T;T;T;C;T;C;C;T;C;C;C;C;C;C;C;C;C;T;T;T;T;T;T;T;T;T;T;T;T;T;T;T;C;T;T;T;T;T;T;T;T;T;T;T;T;T;T;T;T;C;T;T;Y;T;C;T;T;C;T;T;T;T;T;T;T;T;T;T;T;T;T;T;T;T;T;T;T;T;T;T;T;T;C;T;T;T;T;T;T;T;C;T;T;T;T;T;T;T;failed;T;T;T;T;T;T;T;T;T;T;T;T;T;Y;T;C;failed;C;C;T;T;T;T;T;T;T;T;T;T;T…
NOS_WW_SNP_347;C;C;C;C;C;C;C;C;C;C;C;C;C;C;C;C;C;C;C;C;C;C;C;C;C;C;C;C;C;C;C;C;C;C;C;C;C;C;C;C;C;C;C;C;C;C;C;C;C;C;C;C;C;C;C;C;C;C;C;C;C;C;C;C;C;C;C;C;C;C;C;C;C;C;C;C;C;C;C;C;C;C;C;C;C;C;C;C;C;C;C;C;C;C;C;C;C;C;C;C;C;C;C;C;C;C;C;C;C;C;C;C;C;C;C;C;C;C;C;C;C;C;C;C;C;C;C;C;C;C;C;C;C;C;C;C;C;C;C;Y;C;C;C;C;C;C;C;C;C;C;C;C;C;C;C;C;C;C;C;C;C;C;C;C;C;C;C;C;C;C;C;C;C;C;C;C;C;C;C;C;C;C;C;C;C;C;C;C;C;C;C;C;…
NOS_WW_SNP_348;A;A;A;A;A;A;A;A;A;A;A;A;A;A;A;A;A;A;A;A;A;A;A;A;A;A;A;A;A;A;A;A;A;A;A;A;A;A;A;A;A;A;A;A;A;A;A;A;A;A;A;A;A;A;A;A;A;A;A;A;A;A;A;A;A;A;A;A;A;A;A;A;A;A;A;A;A;A;A;A;A;A;A;A;A;A;A;A;A;A;A;A;A;A;A;A;A;A;A;A;A;A;A;A;A;A;A;A;A;A;A;A;A;A;A;A;A;A;A;A;A;A;A;A;A;A;A;A;A;A;A;A;A;A;A;A;A;A;A;A;A;A;A;A;A;A;A;A;A;A;A;A;A;A;A;A;A;A;A;A;A;A;A;A;A;A;A;A;A;A;A;A;A;A;A;A;A;A;A;A;A;A;A;A;A;A;A;A;A;A;A;A;…
NOS_WW_SNP_349;G;G;G;G;G;G;G;G;G;G;G;G;G;G;G;G;G;G;G;G;G;G;G;G;G;G;G;G;G;G;G;G;G;G;G;G;G;G;G;G;G;G;G;G;A;G;G;A;G;G;G;G;G;G;G;G;G;G;G;G;G;A;A;G;G;G;G;A;A;G;G;A;A;G;G;G;G;G;G;G;G;G;G;G;G;G;G;G;A;G;G;G;G;G;G;G;G;G;G;G;G;G;G;G;G;G;G;G;G;G;A;A;A;A;A;G;G;G;G;G;G;G;G;G;G;G;G;G;G;G;G;G;G;G;G;G;G;G;A;G;G;G;R;G;G;G;G;G;G;G;G;G;G;A;G;G;A;A;A;G;R;G;G;G;G;G;G;R;G;G;G;G;G;A;G;G;G;G;A;A;G;G;G;G;G;G;G;G;G;G;G;G;…
NOS_WW_SNP_350;C;C;C;C;C;C;C;C;T;T;T;T;T;T;T;T;T;T;T;T;T;T;T;T;T;C;C;T;C;C;C;T;C;C;C;C;T;C;C;C;C;C;C;C;C;C;Y;T;C;C;C;T;C;C;C;T;T;C;T;C;T;C;C;T;C;T;Y;C;C;C;C;C;C;failed;T;C;C;failed;T;C;T;C;T;C;C;T;failed;T;C;T;T;T;T;T;T;T;T;T;T;T;T;T;T;T;T;T;T;C;T;T;T;T;T;T;T;C;T;C;T;T;T;C;T;T;Y;T;Y;T;T;T;T;T;T;T;T;T;T;T;C;T;T;T;C;T;T;T;T;T;T;T;C;C;C;T;C;T;T;T;C;C;T;T;T;C;C;T;T;C;T;T;Y;T;T;C;T;C;T;T;T;Y;C;T;C;T;Y…
NOS_WW_SNP_351;T;T;T;T;T;T;T;T;T;T;T;T;T;T;T;T;T;T;T;T;T;T;T;T;T;T;T;T;T;T;T;T;T;T;T;T;T;T;T;T;T;T;T;T;T;T;T;T;T;T;T;T;T;C;C;T;T;T;T;T;T;T;T;T;T;T;T;T;T;T;T;T;T;T;T;T;T;T;T;T;T;T;T;T;T;T;T;T;T;T;T;T;T;T;T;T;T;T;T;T;T;T;T;T;T;T;T;T;T;T;T;T;T;T;T;T;T;T;T;T;T;T;T;T;T;T;T;T;T;T;T;T;T;T;T;T;T;T;T;T;T;T;T;T;T;T;T;T;T;T;T;T;T;T;C;T;T;T;T;T;T;T;T;T;T;T;T;T;T;T;T;T;T;T;T;T;T;T;T;T;T;T;T;T;T;T;T;T;T;T;T;T;…
NOS_WW_SNP_352;G;G;G;G;G;G;G;G;G;G;G;G;G;G;G;G;G;G;G;G;G;G;G;G;G;G;G;G;G;G;G;G;G;G;G;G;G;G;G;G;G;G;G;G;G;G;G;G;A;G;A;G;G;G;G;G;G;G;G;G;G;G;G;G;G;G;G;G;G;G;G;G;G;G;G;G;G;G;G;G;G;G;G;G;G;G;G;G;G;G;G;G;G;G;G;G;G;G;G;G;G;G;G;G;G;G;G;G;G;G;G;G;G;G;G;R;G;G;G;G;A;A;G;G;G;G;G;G;G;G;G;G;G;G;G;G;G;G;G;G;A;G;G;G;G;G;G;G;G;G;G;G;G;G;G;G;G;G;G;G;G;G;G;G;G;G;G;G;G;G;G;G;G;G;A;G;A;G;G;G;G;G;A;G;A;A;A;G;G;G;G;A;…
NOS_WW_SNP_353;C;C;C;C;C;C;C;C;C;C;C;C;C;C;C;C;C;C;C;C;C;C;C;C;C;C;C;C;C;C;C;C;C;C;C;C;C;C;C;C;C;C;C;C;C;C;C;C;C;C;C;C;C;C;C;C;C;C;C;C;C;C;C;C;C;C;C;C;C;C;C;C;C;C;C;C;C;C;C;C;C;C;C;C;C;C;C;C;C;C;C;C;C;C;C;C;C;C;C;C;C;C;C;C;C;T;C;C;C;C;C;T;T;T;C;C;C;C;C;C;C;C;C;C;C;C;C;C;C;C;C;C;C;C;C;C;C;C;C;C;C;C;C;C;C;C;C;C;C;C;C;C;C;C;C;C;C;C;C;C;C;C;C;C;C;C;C;C;C;C;C;C;C;C;C;C;C;C;C;C;C;C;C;C;C;C;C;C;T;T;C;C;…
NOS_WW_SNP_354;A;A;A;A;A;A;A;A;A;G;G;A;A;A;A;A;G;A;A;A;A;G;failed;A;A;A;A;A;A;A;G;A;A;A;A;G;A;A;G;G;G;G;A;G;A;A;R;A;A;A;G;G;G;G;G;A;A;A;A;A;G;A;A;A;A;A;A;A;A;A;A;A;A;G;G;A;A;A;A;A;A;A;A;A;A;G;A;A;A;A;A;A;A;A;A;A;A;A;A;A;A;A;A;A;A;A;A;A;A;A;A;A;A;A;A;A;G;A;A;A;A;A;G;A;A;A;A;A;A;A;A;A;A;A;G;A;G;G;A;A;A;A;G;A;A;A;A;A;A;A;G;G;A;A;A;A;A;A;A;A;A;A;A;A;A;A;A;A;G;R;A;G;A;A;A;A;A;G;G;A;A;A;A;G;R;G;G;G;A;A…
NOS_WW_SNP_355;T;T;T;T;T;T;T;T;G;T;T;G;G;G;T;G;T;T;G;K;G;G;K;G;T;T;T;T;T;T;T;T;T;T;T;T;T;T;T;T;T;T;T;T;G;G;T;T;T;T;T;T;T;T;T;T;T;T;K;G;G;G;G;T;T;T;T;G;G;T;T;G;G;T;T;T;T;T;T;T;T;T;T;T;T;T;T;T;G;T;T;T;T;T;T;T;T;T;T;T;T;T;T;T;T;T;T;T;T;T;T;T;T;T;T;T;T;T;T;T;T;T;T;T;T;T;T;T;T;T;T;T;T;T;T;T;T;T;G;T;T;T;failed;T;T;T;T;T;T;T;T;T;T;G;T;G;G;T;T;T;T;T;T;T;T;T;T;T;T;T;T;T;T;G;T;T;T;G;T;T;T;T;T;T;T;T;T;T;T;T…
NOS_WW_SNP_356;T;T;T;T;T;T;T;T;T;T;T;T;T;T;T;T;Y;T;T;T;failed;T;Y;T;C;T;T;T;T;T;T;T;T;T;T;T;T;T;T;T;T;T;T;T;T;C;T;T;T;C;T;T;T;T;T;T;T;T;T;T;T;T;T;T;T;T;T;T;T;T;T;T;T;T;T;T;T;T;T;T;T;T;T;T;T;T;T;T;T;C;T;T;T;T;T;T;T;T;T;T;T;T;T;T;T;T;T;T;T;T;T;T;T;C;T;T;T;T;T;T;T;T;T;T;T;T;T;T;T;T;T;T;T;T;C;T;failed;T;T;failed;T;Y;Y;C;C;C;T;C;C;C;T;T;T;T;T;C;failed;C;T;T;C;T;T;T;T;T;T;T;C;C;C;C;T;T;T;C;T;T;Y;T;T;C;…
NOS_WW_SNP_357;C;C;C;C;C;C;C;C;C;C;C;C;C;C;C;C;C;C;C;C;C;C;C;C;C;C;C;C;C;C;C;C;C;C;C;C;C;C;C;C;C;C;C;C;C;C;C;C;C;C;C;C;C;C;T;C;C;C;C;C;C;C;C;C;C;C;C;C;C;C;C;C;C;C;C;C;C;C;C;C;C;C;C;C;C;C;C;C;C;C;C;C;C;C;C;C;C;C;C;T;T;C;T;C;C;C;C;C;C;C;T;T;T;Y;T;C;C;C;C;C;C;C;C;C;C;C;C;C;C;C;C;C;C;C;C;C;C;C;C;C;C;C;C;C;C;C;C;C;C;C;C;C;C;C;T;C;C;C;C;C;C;C;C;C;C;C;C;C;C;C;C;C;C;C;C;C;C;C;C;C;C;failed;C;C;C;C;C;T;T;T…
NOS_WW_SNP_358;C;C;C;C;C;C;C;C;C;C;C;C;C;C;C;C;C;C;C;C;C;C;C;C;C;C;C;C;C;C;C;C;C;C;C;C;C;C;C;C;C;C;C;C;C;C;C;C;C;C;C;C;C;C;C;C;C;C;C;C;C;C;C;C;C;C;C;C;C;C;C;C;C;C;C;C;C;C;C;C;C;C;C;C;C;C;C;C;C;C;C;C;C;C;C;C;C;C;C;C;C;C;C;C;C;C;C;C;C;C;C;C;C;C;C;C;C;C;C;C;C;C;C;C;C;C;C;C;C;C;C;C;C;C;C;C;C;C;C;C;C;C;C;C;C;C;C;C;C;C;C;C;C;C;C;C;C;C;C;C;C;C;C;C;C;C;C;C;C;C;C;C;C;C;C;C;C;C;C;C;C;C;C;C;C;C;C;C;C;C;C;C;…
NOS_WW_SNP_359;T;T;T;T;T;T;T;T;T;T;T;T;T;T;T;T;T;T;T;T;T;T;T;T;T;T;T;T;T;T;T;T;T;T;T;T;T;T;T;T;T;T;T;T;T;T;T;T;T;T;T;T;T;T;T;T;T;T;T;T;T;T;T;T;T;T;T;T;T;T;T;T;T;T;T;T;T;T;T;T;T;T;T;T;T;T;T;T;T;T;T;T;T;T;T;T;T;T;T;T;T;T;T;T;T;T;T;T;T;T;T;T;T;T;T;T;T;T;T;T;T;T;T;T;T;T;T;T;T;T;T;T;T;T;T;T;T;T;T;T;T;T;T;T;T;T;T;T;T;T;T;T;T;T;T;T;T;T;T;T;T;T;T;T;T;T;T;T;T;T;T;T;T;T;T;T;T;T;T;T;T;T;T;T;T;T;T;T;T;T;T;T;…
NOS_WW_SNP_360;A;A;A;A;A;A;A;A;A;A;A;A;A;A;A;A;A;A;A;A;A;A;A;A;A;A;A;A;A;A;A;A;A;A;A;A;A;A;A;A;A;A;A;A;A;A;A;A;A;A;A;A;A;A;A;A;A;A;A;A;A;A;A;A;A;A;A;A;A;A;A;A;A;A;A;A;A;A;A;A;A;A;A;A;A;A;A;A;A;A;A;A;A;A;A;A;A;A;A;A;A;A;A;A;A;A;A;A;A;A;A;A;A;A;A;A;A;A;A;A;A;A;A;A;A;A;A;A;A;A;A;A;A;A;A;A;A;A;A;A;A;A;A;A;A;A;A;A;A;A;A;A;A;A;A;A;A;A;A;A;A;A;A;A;A;A;A;A;A;A;A;A;A;A;A;A;A;A;A;A;A;A;A;A;A;A;A;A;A;A;A;A;…
NOS_WW_SNP_361;T;T;T;T;T;T;T;T;T;T;T;T;T;T;T;T;T;T;T;T;T;T;T;T;T;T;T;T;T;T;T;T;T;T;T;T;T;T;T;T;T;T;T;T;T;T;T;T;T;T;T;T;T;T;T;T;T;T;T;T;T;T;T;T;T;T;T;T;T;T;T;T;T;T;T;T;T;T;T;T;T;T;T;T;T;T;T;T;T;T;T;T;T;T;T;T;T;T;T;T;T;T;T;T;T;T;T;T;T;T;T;T;T;T;T;T;T;T;T;T;T;T;T;T;T;T;T;T;T;T;T;T;T;T;T;T;T;T;T;T;T;T;T;T;T;T;T;T;T;T;T;T;T;T;T;T;T;T;T;T;T;T;T;T;T;T;T;T;T;T;T;T;T;T;T;T;T;T;T;T;T;T;T;T;T;T;T;T;T;T;T;T;…
NOS_WW_SNP_362;C;C;C;C;C;C;C;C;C;C;C;C;C;C;C;C;C;C;C;C;C;C;C;C;C;C;C;C;C;C;C;C;C;C;C;C;C;C;C;C;C;C;C;C;C;C;C;C;C;C;C;C;C;C;C;C;C;C;C;C;C;C;C;C;C;C;C;C;C;C;C;C;C;C;C;C;C;C;C;C;C;C;C;C;C;C;C;C;C;C;C;C;C;C;C;C;C;C;C;C;C;C;C;C;C;C;C;C;C;C;C;C;C;C;C;C;C;C;C;C;C;C;C;C;C;C;C;C;C;C;C;C;C;C;C;C;C;C;C;C;C;C;C;C;C;C;C;C;C;C;C;C;C;C;C;C;C;C;C;C;C;C;C;C;C;C;C;C;C;C;C;C;C;C;C;C;C;C;C;C;C;C;C;C;C;C;C;C;C;C;C;C;…
NOS_WW_SNP_363;G;G;G;G;G;G;G;G;G;G;G;G;G;G;G;G;G;G;G;G;G;G;G;G;G;G;G;G;G;G;G;G;G;G;G;G;G;G;G;G;G;G;G;G;G;G;G;G;G;G;G;G;G;G;G;G;G;G;G;G;G;G;G;G;G;G;G;G;G;G;G;G;G;G;G;G;G;G;G;G;G;G;G;G;G;G;G;G;G;G;G;G;G;G;G;G;G;G;G;G;G;G;G;G;G;G;G;G;G;G;G;G;G;G;G;G;G;G;G;G;G;G;G;G;G;G;G;G;G;G;G;G;G;G;G;G;G;G;G;G;G;G;G;G;G;G;G;G;G;G;G;G;G;G;G;G;G;G;G;G;G;G;G;G;G;G;G;G;G;G;G;G;G;G;G;G;G;G;G;G;G;G;G;G;G;G;G;G;G;G;G;G;…
NOS_WW_SNP_364;G;K;T;T;T;T;T;T;G;G;G;G;G;G;G;G;G;G;G;G;G;G;G;G;T;G;T;K;G;G;G;G;G;G;G;G;G;G;G;G;G;G;G;G;G;G;T;G;T;G;G;G;G;G;G;T;G;K;G;G;G;G;G;G;G;failed;G;G;G;G;T;G;G;G;G;G;G;G;G;G;G;G;G;G;G;G;G;G;G;G;T;T;T;T;G;G;G;K;T;G;G;G;G;G;G;T;G;T;T;G;T;T;T;T;T;T;G;T;G;T;K;T;G;T;K;G;G;T;T;T;T;T;T;T;G;G;G;G;G;G;G;G;G;G;G;G;G;G;G;G;T;G;G;T;T;G;failed;G;G;G;G;T;T;G;G;T;K;K;G;G;G;G;G;G;G;T;G;G;G;T;G;K;T;T;T;T;T;…
NOS_WW_SNP_365;C;C;C;C;C;C;C;C;C;C;C;C;C;C;C;C;C;C;C;C;C;C;C;C;C;C;C;C;T;T;T;C;T;T;T;T;T;T;T;T;T;T;T;T;C;T;T;C;C;C;C;C;T;T;T;T;T;C;C;C;C;C;C;T;C;C;C;C;C;C;C;C;C;failed;T;T;T;T;T;T;T;T;C;T;T;C;C;T;C;C;T;T;T;T;T;T;T;T;T;T;T;T;T;T;T;C;C;C;C;C;C;C;C;C;C;C;T;T;T;T;T;C;C;failed;C;T;C;C;T;T;T;C;T;C;C;C;C;C;C;C;C;C;C;C;C;T;C;C;C;C;C;C;C;Y;C;C;Y;C;T;C;C;C;C;C;T;C;T;C;C;C;C;C;C;C;C;T;C;C;C;C;C;C;T;failed;T…
NOS_WW_SNP_366;C;C;C;C;C;C;C;C;C;C;C;C;C;C;C;C;C;C;C;C;C;C;C;C;C;C;C;C;C;C;C;C;C;C;C;C;C;C;C;C;C;C;C;C;C;C;C;C;C;C;C;C;C;C;C;C;C;C;C;C;C;C;C;C;C;C;C;C;C;C;C;C;C;C;C;C;Y;C;C;C;C;C;C;C;C;C;C;C;C;C;C;C;C;C;C;C;C;C;C;C;C;C;C;C;C;C;C;C;C;C;C;C;C;C;C;C;C;C;C;C;C;C;C;C;C;C;C;C;C;C;C;C;C;C;C;C;C;C;C;C;C;C;T;C;C;C;C;C;C;C;C;C;C;T;C;C;T;C;C;C;T;C;C;C;C;C;C;C;T;C;C;C;Y;C;C;C;C;C;C;C;C;C;C;C;C;C;C;C;C;C;C;C;…
NOS_WW_SNP_367;A;G;R;R;A;G;G;A;G;G;G;G;G;G;G;G;G;G;G;G;G;G;G;G;G;G;G;G;G;G;G;G;G;G;G;G;G;G;G;G;G;G;G;G;G;G;G;failed;G;G;G;G;G;A;G;A;G;G;G;G;G;G;G;G;G;G;G;G;G;G;G;G;G;G;G;G;G;G;G;G;G;G;G;G;G;G;G;G;G;G;G;A;G;G;failed;G;G;G;G;G;G;G;G;G;G;G;G;G;G;G;G;G;G;G;G;G;G;G;G;R;G;G;G;G;G;G;G;G;G;A;G;A;A;G;G;G;G;G;G;G;G;G;G;G;G;G;G;G;G;G;G;G;G;G;A;G;G;G;G;G;G;G;G;G;G;G;G;R;G;G;G;G;G;G;G;G;G;G;G;A;G;G;G;G;G;G;G;…
NOS_WW_SNP_368;G;A;R;A;G;A;A;G;G;G;G;G;G;G;G;G;G;G;G;G;G;G;G;G;R;G;G;A;G;G;G;G;G;G;G;G;G;G;G;G;G;G;G;G;G;G;G;A;G;G;G;G;G;G;G;G;G;G;G;G;G;G;G;G;A;A;A;G;G;A;A;G;G;G;A;G;A;A;A;G;G;G;G;G;G;G;G;G;G;G;G;G;G;G;G;G;G;G;G;G;G;G;G;G;G;A;G;A;A;G;A;A;A;A;A;A;A;A;A;R;A;A;G;G;G;A;G;R;G;G;A;G;G;A;A;G;A;G;G;G;A;G;G;G;G;G;A;G;G;G;A;G;R;G;G;R;R;A;G;G;R;G;G;A;failed;G;G;R;A;A;A;G;G;G;A;G;A;G;G;G;A;R;G;G;G;G;G;G;G;G…
NOS_WW_SNP_369;C;C;T;C;T;T;failed;C;C;C;C;C;C;C;C;C;C;C;C;C;C;C;C;C;Y;T;C;failed;T;C;C;C;C;T;C;T;failed;C;failed;C;T;C;T;C;T;C;C;C;C;C;C;C;C;C;C;T;C;C;C;C;C;T;T;C;T;failed;T;Y;T;C;T;T;T;C;C;T;C;C;C;T;T;T;T;T;T;T;T;T;T;T;T;T;T;T;T;T;T;T;T;C;T;T;T;T;failed;T;C;T;T;C;T;T;T;T;T;T;T;failed;C;Y;C;T;T;C;C;T;Y;C;T;T;T;C;T;T;T;T;T;T;T;T;T;T;C;T;T;T;Y;failed;T;T;C;C;C;C;C;C;C;C;C;C;C;C;T;C;C;T;C;C;C;C;C;C;…
NOS_WW_SNP_370;C;C;C;C;C;C;C;C;C;C;C;C;C;C;C;C;C;C;C;C;C;C;C;C;C;C;C;C;C;C;C;C;C;C;C;C;C;C;C;C;C;C;C;C;C;C;C;C;C;C;C;C;C;C;C;C;C;C;C;C;C;C;C;C;C;C;C;C;C;C;C;C;C;C;C;C;C;C;C;C;C;C;C;C;C;C;C;C;C;C;C;C;C;C;C;C;C;C;C;C;C;C;C;C;C;C;C;C;C;C;C;C;C;C;C;C;C;C;C;C;C;C;C;C;C;C;C;C;C;C;C;C;C;C;C;C;C;C;C;C;C;C;C;C;C;C;C;C;C;C;C;C;C;C;C;C;C;C;C;C;C;C;C;C;C;C;C;C;C;C;C;C;C;C;C;C;C;C;C;C;C;C;C;C;C;C;C;C;C;C;C;C;…
NOS_WW_SNP_371;G;A;A;A;A;A;A;G;G;G;G;G;G;G;G;G;G;G;G;G;G;G;G;G;G;G;G;A;G;G;G;G;G;G;G;G;G;G;G;G;G;G;G;G;G;G;A;G;A;A;G;G;G;G;G;A;G;A;G;G;G;G;G;G;A;A;A;G;G;A;A;G;G;G;failed;G;G;A;G;A;A;A;A;A;A;G;G;G;G;A;A;A;A;A;A;A;A;A;A;G;G;A;G;G;A;G;G;G;G;G;A;A;A;R;A;G;G;G;G;G;G;G;G;G;G;G;G;G;G;failed;G;A;G;A;G;G;G;G;G;G;G;G;A;G;A;failed;A;G;G;A;A;A;A;A;G;G;G;G;G;G;G;A;A;G;A;G;G;G;G;G;G;G;G;G;A;A;A;G;G;G;A;failed;…
NOS_WW_SNP_372;G;G;G;G;G;G;G;G;G;G;G;G;G;G;G;G;G;G;G;G;G;G;G;G;G;G;G;G;G;G;G;G;G;G;G;G;G;G;G;G;G;G;G;G;G;G;G;G;G;G;G;G;G;G;G;G;G;G;G;G;G;G;G;G;G;G;G;G;G;G;G;G;G;G;G;G;G;G;G;G;G;G;G;G;G;G;G;G;G;G;G;G;G;G;G;G;G;G;G;G;G;G;G;G;G;G;G;G;G;G;G;G;G;G;G;G;G;G;G;G;G;G;G;G;G;G;G;G;G;G;G;G;G;G;G;G;G;G;G;G;G;G;G;G;G;G;G;G;G;G;G;G;G;G;G;G;G;G;G;G;G;G;G;G;G;G;G;G;G;G;G;G;G;G;G;G;G;G;G;G;G;G;G;G;G;G;G;G;G;G;G;G;…
NOS_WW_SNP_373;C;C;C;C;C;C;C;C;A;A;A;A;C;C;C;C;C;C;C;C;C;A;failed;A;C;M;C;A;C;C;C;A;C;C;C;C;C;C;C;C;C;C;C;C;A;A;C;A;A;C;C;failed;C;C;C;A;M;C;A;A;A;A;A;A;C;C;C;A;A;C;C;A;A;C;C;C;C;C;C;C;C;C;C;C;C;C;C;C;A;C;C;A;C;A;A;A;M;A;failed;C;C;C;C;C;C;C;A;C;C;A;A;M;C;A;C;C;C;C;C;A;C;C;C;C;A;M;C;A;C;A;A;A;A;A;C;C;C;C;A;A;A;C;C;C;C;C;C;C;C;C;A;A;A;A;C;A;A;C;A;A;A;C;C;A;C;C;C;C;M;A;C;A;A;A;A;A;A;A;A;C;M;M;C;A;C…
NOS_WW_SNP_374;C;C;C;C;C;C;C;C;failed;T;T;T;C;T;T;C;C;T;C;T;C;C;T;T;C;C;C;T;C;C;C;C;C;C;C;C;C;C;C;C;C;C;C;C;C;T;C;C;C;C;failed;C;C;T;T;T;C;C;T;C;C;C;C;T;T;C;T;C;C;T;failed;C;C;C;C;C;C;C;Y;C;C;C;C;C;C;T;C;C;C;C;C;T;C;C;T;C;T;C;T;C;C;C;C;C;C;C;C;C;C;C;C;C;C;C;C;C;C;C;C;C;C;C;C;C;C;C;C;C;C;T;C;T;Y;failed;C;C;C;C;C;C;C;C;failed;C;C;C;C;C;C;C;C;C;C;C;T;C;Y;T;C;T;T;C;C;C;C;C;C;C;C;C;C;C;C;C;C;C;C;C;C;C…
NOS_WW_SNP_375;A;A;G;G;G;A;A;A;A;A;A;A;A;A;A;A;A;A;A;A;A;A;A;A;A;A;G;R;A;A;A;G;A;A;A;A;A;A;A;A;A;A;A;A;A;G;A;A;A;A;A;A;A;A;A;A;A;G;A;A;A;A;A;A;A;A;A;A;A;A;A;A;A;G;A;G;G;A;A;A;A;A;A;A;A;R;A;A;A;A;G;G;G;G;A;G;G;G;G;A;A;A;A;A;A;A;A;A;A;A;A;G;A;A;G;A;A;A;A;G;G;A;A;A;A;A;A;A;A;A;G;A;G;A;A;A;G;A;A;A;G;A;A;A;A;A;A;A;A;A;A;A;A;A;A;G;A;A;G;A;G;A;A;A;A;A;A;A;G;A;A;A;A;A;A;G;A;A;A;A;A;A;G;G;G;G;G;A;A;A;A;A;…
NOS_WW_SNP_376;T;T;failed;C;C;C;C;T;T;C;C;T;T;T;T;T;T;T;T;T;T;T;T;T;T;C;T;C;C;T;C;C;C;C;C;C;C;C;C;C;C;C;C;C;T;T;T;T;T;T;T;C;C;T;failed;T;T;T;T;T;T;T;T;T;T;T;T;T;T;T;T;T;T;C;C;T;T;C;T;T;T;T;T;T;T;C;T;T;T;T;T;T;T;T;T;T;T;T;T;T;T;T;T;T;T;T;C;C;T;C;C;C;C;T;T;T;C;T;C;T;C;T;failed;C;C;C;C;C;C;C;T;C;T;C;T;T;T;T;T;C;T;C;C;T;T;T;T;T;T;T;C;C;C;C;C;C;C;C;C;C;C;C;C;C;C;C;C;C;C;T;T;T;C;T;C;T;C;T;T;T;C;T;T;T;T…
NOS_WW_SNP_377;A;A;A;R;A;failed;G;A;G;A;failed;A;A;A;A;A;G;A;A;A;G;G;A;G;A;G;G;G;A;G;G;A;A;G;G;A;A;A;R;A;G;A;A;A;A;A;A;G;G;G;A;A;A;A;A;G;A;A;A;A;A;A;A;A;G;G;G;A;A;G;G;A;A;failed;G;A;R;G;G;A;A;A;A;A;A;G;A;A;A;G;A;A;G;A;G;A;A;A;A;R;G;R;G;G;G;G;G;A;A;G;A;A;A;A;A;A;A;G;G;A;A;A;G;A;G;G;R;G;A;G;A;G;A;A;A;A;A;A;A;A;A;G;G;G;A;R;G;G;G;G;G;G;R;G;G;G;G;G;G;A;G;A;G;A;A;A;G;R;A;A;A;A;A;A;A;G;A;A;G;A;G;G;G;G;G…
NOS_WW_SNP_378;G;G;G;G;G;G;G;G;A;G;R;G;G;G;G;G;A;G;G;G;A;A;G;A;G;G;G;G;G;G;G;G;G;G;G;G;G;G;G;G;G;G;G;G;G;G;G;R;G;G;G;G;G;G;G;G;G;G;G;G;G;G;G;G;G;G;G;G;G;G;G;G;G;G;G;G;G;G;G;G;G;G;G;G;G;G;G;G;G;G;G;G;G;G;G;G;G;G;G;G;G;G;G;G;G;G;G;G;G;G;G;G;G;G;G;G;G;G;G;G;G;G;G;G;G;G;G;G;G;G;G;G;G;G;G;G;G;G;G;G;G;G;G;G;G;G;G;G;G;G;G;G;G;G;G;G;G;G;G;G;G;G;G;G;G;G;G;G;G;G;G;G;G;G;G;G;G;G;A;G;G;G;G;G;G;G;G;G;G;G;G;G;…
NOS_WW_SNP_379;A;A;R;A;G;A;A;A;G;G;G;G;A;A;A;A;A;A;A;A;G;A;A;G;G;A;failed;A;A;A;A;R;A;A;A;A;A;A;A;A;A;A;A;A;G;G;A;failed;G;G;A;A;A;A;A;G;G;A;G;G;A;G;G;G;A;A;A;G;G;A;A;G;G;A;A;A;A;A;A;A;A;A;A;A;A;A;A;A;G;A;G;G;G;A;G;G;G;G;G;A;A;A;A;A;A;R;G;G;G;G;G;G;G;A;G;G;G;G;G;A;G;G;A;G;G;G;G;G;G;A;G;A;G;A;A;G;G;G;G;failed;G;G;A;A;G;A;A;G;A;G;A;A;A;A;G;G;A;G;A;A;failed;G;G;G;G;G;G;R;A;A;A;A;A;G;G;A;G;A;A;A;A;A;…
NOS_WW_SNP_380;T;T;T;T;T;T;T;T;T;T;T;T;T;T;T;T;T;T;T;T;T;T;T;T;T;T;T;T;T;T;T;T;T;T;T;T;T;T;T;T;T;T;T;T;T;T;T;T;T;T;T;T;T;T;T;T;T;T;T;T;T;T;T;T;T;T;T;T;T;T;T;T;T;T;T;T;T;T;T;T;T;T;T;T;T;T;T;T;T;T;T;T;T;T;T;T;T;T;T;T;T;T;T;T;T;T;T;T;T;T;T;T;T;T;T;T;T;T;T;T;T;T;T;T;T;T;T;T;T;T;T;T;T;T;T;T;T;T;T;T;T;T;T;T;T;T;T;T;T;T;T;T;T;T;T;T;T;T;T;T;T;T;T;T;T;T;T;T;T;T;T;T;T;T;T;T;T;T;T;T;T;T;T;T;T;T;T;T;T;T;T;T;…
NOS_WW_SNP_381;C;C;T;T;T;T;T;C;Y;C;C;C;C;C;C;C;T;C;C;C;T;T;C;T;C;T;T;C;C;T;C;T;C;T;T;C;C;C;C;C;C;C;C;C;T;Y;T;C;T;T;C;C;C;C;C;T;C;T;C;C;C;T;T;C;T;T;T;T;T;T;T;T;T;T;T;T;T;T;T;C;C;C;C;C;C;T;C;C;T;T;C;C;C;C;failed;C;C;C;C;C;C;C;C;C;C;C;C;C;C;C;C;C;C;C;C;C;C;T;C;C;C;C;Y;C;C;C;C;C;C;T;T;T;C;T;C;C;C;C;T;C;C;T;T;T;C;Y;T;T;T;T;T;T;C;T;T;T;T;C;T;C;T;C;C;C;C;C;C;T;C;C;C;C;C;T;C;C;C;C;C;Y;C;failed;T;C;T;C;T;…
NOS_WW_SNP_382;T;C;Y;failed;C;T;T;T;C;C;C;C;C;C;C;C;C;C;C;C;C;C;C;C;C;C;C;C;C;C;C;C;C;C;C;C;C;C;C;C;C;C;C;C;C;C;C;C;C;C;C;C;C;C;C;C;C;C;C;C;C;C;C;C;C;C;C;C;C;C;C;C;C;C;C;C;C;C;C;C;C;C;C;C;C;C;C;C;C;C;C;C;C;C;C;C;C;C;C;C;C;C;C;C;C;C;C;C;C;C;C;C;C;C;C;C;C;C;C;C;C;C;C;C;C;C;C;C;C;C;C;C;C;C;C;C;C;C;C;C;C;C;C;C;C;C;C;C;C;C;C;C;C;C;C;C;C;C;C;C;C;C;C;C;C;C;C;C;C;C;T;T;C;C;C;C;C;C;C;C;C;C;C;C;C;C;C;C;C;C…
NOS_WW_SNP_383;C;C;C;C;C;C;C;C;C;C;C;C;C;C;C;C;C;C;C;C;C;C;C;C;C;C;C;C;C;C;C;C;C;C;C;C;C;C;C;C;C;C;C;C;C;C;C;C;C;C;C;C;C;C;C;C;C;C;C;C;C;C;C;C;C;C;C;C;C;C;C;C;C;C;C;C;C;C;C;C;C;C;C;C;C;C;C;C;C;C;C;C;C;C;C;C;C;C;C;C;C;C;C;C;C;C;C;C;C;C;C;C;C;C;C;C;C;C;C;C;C;C;C;C;C;C;C;C;C;C;C;C;C;C;C;C;C;C;C;C;C;C;C;C;C;C;C;C;C;C;C;C;C;C;C;C;C;C;C;C;C;C;C;C;C;C;C;C;C;C;C;C;C;C;C;C;C;C;C;C;C;C;C;C;C;C;C;C;C;C;C;C;…
NOS_WW_SNP_384;G;G;G;R;G;G;G;G;G;G;G;G;G;G;G;G;G;G;G;G;G;G;G;G;A;G;G;G;A;A;G;G;G;G;A;G;G;G;R;G;G;G;A;G;G;G;G;G;G;G;G;G;G;G;A;G;G;G;G;G;G;G;G;G;A;A;A;G;G;A;A;G;G;A;G;A;G;G;G;A;A;A;A;A;A;A;A;A;G;A;A;A;G;G;R;R;G;G;A;A;A;A;A;A;A;A;A;G;A;A;A;G;G;A;A;G;A;G;G;G;G;G;A;G;A;R;A;A;G;A;A;G;A;G;G;G;A;failed;G;G;A;A;G;G;A;A;A;R;A;G;G;G;G;A;A;G;R;G;G;G;R;G;G;A;G;G;G;R;G;G;G;G;G;G;G;A;G;A;A;R;A;R;G;G;G;A;G;A;A;G…
NOS_WW_SNP_385;A;A;A;A;A;A;A;A;A;A;A;A;A;A;A;A;A;A;A;A;A;A;A;A;A;G;A;A;G;A;A;A;A;A;A;A;A;A;A;A;A;A;A;A;A;A;A;A;A;A;A;A;A;A;A;A;A;A;A;A;A;A;A;A;A;A;A;A;A;A;A;A;A;A;A;A;A;A;A;A;A;A;A;A;A;A;A;A;A;A;A;A;A;A;A;A;A;A;A;A;A;A;A;A;A;A;G;A;G;G;G;A;A;G;A;A;R;A;G;A;A;A;A;G;R;G;R;A;A;A;G;A;A;A;A;G;G;A;A;A;G;A;A;A;A;A;A;A;A;A;A;A;A;A;A;A;A;A;A;A;A;A;A;G;G;G;G;A;A;A;A;A;A;A;A;A;A;A;A;A;A;A;A;A;A;A;A;A;A;A;A;A;…
NOS_WW_SNP_386;G;G;G;G;G;G;G;G;A;G;A;G;G;G;A;A;A;G;A;G;A;A;R;A;G;G;G;G;G;G;G;G;G;G;G;G;G;G;G;G;G;G;G;G;A;G;G;G;G;G;G;G;G;G;G;A;G;G;G;A;A;A;A;G;G;G;G;A;A;G;G;A;A;G;G;G;G;G;G;G;G;G;G;G;G;G;G;G;A;G;A;G;R;G;A;G;G;G;A;G;G;G;G;G;G;A;G;A;A;G;A;A;A;A;A;A;G;G;A;G;A;A;A;A;A;A;A;A;A;G;A;failed;G;G;G;G;A;G;A;G;A;G;G;G;G;G;G;G;G;G;G;G;G;A;G;G;G;G;G;G;G;G;A;A;A;A;A;G;G;A;A;A;A;A;A;G;A;G;A;R;A;G;G;G;G;G;G;A;G;G…
NOS_WW_SNP_387;T;C;Y;C;C;C;C;T;T;C;T;C;C;C;T;T;T;C;T;C;T;T;C;T;T;T;T;C;T;T;T;T;T;C;C;C;C;C;C;T;T;C;C;T;T;T;T;T;C;T;T;T;C;C;T;T;T;Y;T;T;T;T;T;T;T;T;T;T;T;T;T;T;T;C;C;T;T;C;C;T;T;T;T;T;T;T;T;T;T;C;T;T;T;T;T;T;T;T;T;T;T;T;T;T;T;T;T;T;T;T;T;T;T;T;T;T;C;C;T;T;T;T;T;T;T;T;T;T;T;T;T;T;T;T;C;C;T;C;T;T;T;T;T;C;T;T;T;T;C;T;C;C;T;T;T;T;T;T;T;T;T;C;T;T;T;T;T;T;C;T;T;T;T;T;T;Y;T;C;T;T;T;T;C;C;C;C;C;T;T;T;T;T;…
NOS_WW_SNP_388;C;C;C;C;C;C;C;C;C;T;Y;T;T;T;T;T;C;T;T;T;C;C;T;C;T;C;C;C;T;C;C;T;T;C;T;T;T;C;Y;T;C;T;T;T;T;T;T;C;C;C;T;T;T;T;T;C;T;C;T;T;T;T;T;T;C;C;C;T;T;C;C;T;T;C;C;C;C;C;C;T;T;T;T;T;T;C;T;T;T;C;C;C;C;C;C;C;C;C;C;C;C;Y;failed;T;C;C;C;C;C;C;C;C;C;C;C;C;C;C;C;C;C;C;C;C;C;T;C;C;C;C;C;C;C;C;C;T;C;T;T;T;C;C;C;C;T;Y;C;C;C;C;C;C;Y;C;C;C;C;C;C;C;C;T;C;T;T;T;C;Y;C;T;T;T;T;T;T;C;T;T;C;T;C;C;C;C;C;C;C;C;T;T…
NOS_WW_SNP_389;Y;C;C;C;T;T;failed;T;T;T;T;T;T;T;T;failed;T;T;T;T;T;T;failed;T;T;C;T;T;T;T;T;C;T;T;T;T;T;T;T;T;T;T;T;T;C;T;T;T;T;T;T;T;T;T;T;T;C;T;C;T;T;C;C;C;T;T;T;C;C;T;T;C;C;T;T;T;T;T;T;T;T;T;T;T;T;T;T;T;C;T;T;T;T;T;T;T;T;T;T;T;T;T;T;T;T;failed;T;T;T;T;T;T;failed;failed;T;T;T;T;T;T;T;T;T;T;T;T;T;T;T;T;T;T;T;T;T;T;T;T;C;T;T;T;T;T;T;T;T;T;T;T;T;T;T;T;T;T;T;T;T;T;T;T;T;T;T;T;T;T;T;T;T;T;T;C;T;T;T;…
NOS_WW_SNP_390;C;C;C;C;C;C;C;C;C;C;C;C;C;C;C;C;C;C;C;C;C;C;C;C;C;C;C;C;C;C;C;C;C;C;C;C;C;C;C;C;C;C;C;C;C;C;C;C;C;C;C;C;C;C;C;C;C;C;C;C;C;C;C;C;C;C;C;C;C;C;C;C;C;C;C;C;C;C;C;C;C;C;C;C;C;C;C;C;C;C;C;C;C;C;C;C;C;C;C;C;C;C;C;C;C;C;C;C;C;C;C;C;C;C;C;C;C;C;C;C;C;C;C;C;C;C;C;C;C;C;C;C;C;C;C;C;C;C;C;C;C;C;C;C;C;C;C;C;C;C;C;C;C;C;C;C;C;C;C;C;C;C;C;C;C;C;C;C;C;C;C;C;C;C;C;C;C;C;C;C;C;C;C;C;C;C;C;C;C;C;C;C;…
NOS_WW_SNP_391;A;A;R;R;G;A;A;A;G;G;G;A;G;G;G;G;A;G;G;G;G;A;R;A;A;A;A;G;A;A;A;A;A;A;A;A;A;A;A;A;A;A;A;A;A;A;A;A;A;A;A;A;A;A;A;A;A;A;A;A;A;A;A;A;A;A;A;A;A;A;A;A;A;A;A;A;A;A;A;A;A;A;A;A;A;A;A;A;A;A;A;A;A;A;A;A;A;A;A;A;A;A;A;A;A;G;A;A;failed;A;A;A;G;G;A;A;A;A;A;G;A;A;A;A;A;A;A;A;A;R;A;A;A;failed;A;A;A;A;A;A;G;A;A;A;A;A;A;A;A;A;A;A;A;A;A;A;R;A;A;A;A;A;A;A;A;A;A;A;A;A;A;A;A;A;G;A;G;A;A;A;G;R;A;A;A;A;A;…
NOS_WW_SNP_392;C;C;C;C;C;C;C;C;C;C;C;C;C;C;C;C;C;C;C;C;C;C;C;C;C;C;C;C;C;C;C;C;C;C;C;C;C;C;C;C;C;C;C;C;C;C;T;C;T;T;failed;C;C;C;C;C;C;C;C;C;C;C;C;C;C;C;C;C;C;C;C;C;C;C;C;C;C;C;C;C;C;C;C;C;C;C;C;C;C;C;C;C;C;C;C;C;C;C;C;C;C;C;C;C;C;C;C;C;C;C;C;C;C;C;C;C;C;C;C;C;C;C;C;C;C;C;C;C;C;C;C;C;C;C;C;C;C;C;C;C;C;C;C;C;C;C;C;C;C;C;C;C;C;C;C;C;C;C;C;C;C;C;C;C;C;C;C;C;C;C;C;C;C;C;C;C;C;C;C;C;C;C;C;C;C;C;C;C;C;C…
NOS_WW_SNP_393;G;G;G;G;G;G;G;G;G;G;G;G;G;G;G;G;G;G;G;G;G;G;G;G;G;G;G;G;G;G;G;G;G;G;G;G;G;G;G;G;G;G;G;G;G;G;G;G;G;G;G;G;G;G;G;G;G;G;G;G;G;G;G;G;G;G;G;G;G;G;G;G;G;G;G;G;G;G;G;G;G;G;G;G;G;G;G;G;G;G;G;G;G;G;G;G;G;G;G;G;G;G;G;G;G;G;G;G;G;G;G;G;G;G;G;G;G;G;G;G;G;G;G;G;G;G;G;G;G;G;G;G;G;G;G;G;G;G;G;G;G;G;G;G;G;G;G;G;G;G;G;G;G;G;G;G;G;G;G;G;G;G;G;G;G;G;G;G;G;G;G;G;G;G;G;G;G;G;G;G;G;G;G;G;G;G;G;G;G;G;G;G;…
NOS_WW_SNP_394;T;C;C;C;C;C;C;T;C;C;Y;C;C;C;C;C;C;C;C;C;C;C;C;T;C;C;T;C;T;T;T;C;C;C;C;C;Y;T;C;C;Y;C;C;C;C;C;C;C;C;C;C;C;C;C;C;C;C;T;C;C;C;C;C;C;C;C;C;C;C;C;C;C;C;C;C;C;C;C;C;C;C;C;C;C;C;C;C;T;C;C;C;C;C;C;C;C;C;C;C;C;C;C;C;C;C;C;C;C;C;C;C;C;C;C;C;C;C;C;C;C;C;C;C;T;T;C;C;C;C;C;C;C;C;C;C;C;C;C;C;C;C;C;C;C;C;C;C;C;C;C;C;C;C;C;C;C;C;T;T;C;C;T;T;T;C;C;C;C;C;C;C;C;C;C;C;C;C;C;C;C;C;C;C;C;C;C;C;C;C;C;C;C;…
NOS_WW_SNP_395;C;T;C;C;C;C;C;C;failed;C;T;C;C;C;C;C;C;C;C;C;C;C;C;C;C;C;C;C;C;T;C;C;T;C;T;T;C;T;Y;C;T;C;C;C;C;C;T;T;C;C;C;T;T;C;T;C;T;C;T;T;C;C;C;T;C;C;C;C;C;C;C;C;C;C;T;T;T;T;C;C;C;C;C;C;C;C;C;C;C;C;C;C;C;C;C;C;C;C;C;C;C;C;T;C;T;C;T;T;C;T;C;C;T;C;C;T;T;T;T;C;C;C;T;C;C;C;C;C;C;C;C;C;C;C;C;C;C;C;C;C;C;C;C;C;C;C;C;C;C;C;C;T;T;C;C;T;C;Y;T;T;C;C;C;C;C;C;C;Y;C;C;C;C;C;C;C;Y;C;C;C;C;C;T;T;T;C;T;T;T;T;C…
NOS_WW_SNP_396;C;C;C;Y;C;failed;T;C;T;T;T;T;T;T;T;T;T;T;T;T;T;T;T;T;C;T;C;C;T;T;T;T;T;T;T;T;T;T;T;T;T;T;T;T;T;C;C;T;C;C;T;T;T;T;T;T;T;C;T;T;T;T;T;T;T;T;T;T;T;T;T;T;T;T;T;T;T;T;T;T;T;C;T;C;C;T;T;T;T;T;C;C;T;C;C;C;T;C;T;T;T;T;T;T;T;failed;C;T;T;C;T;C;T;T;C;T;T;T;T;T;T;T;T;C;C;T;failed;C;T;T;T;T;T;T;T;T;T;T;T;T;T;T;T;T;T;T;T;T;T;T;T;T;T;C;C;C;C;C;C;C;C;C;C;T;C;C;C;T;T;T;T;T;C;T;T;C;T;T;T;T;C;C;C;C;C…
NOS_WW_SNP_397;C;C;T;failed;T;T;T;C;C;C;C;C;C;C;C;C;C;C;C;C;C;C;C;C;C;C;C;C;C;T;T;C;C;C;T;Y;C;T;Y;T;T;C;T;C;T;T;C;C;C;C;C;C;T;T;T;T;T;C;C;C;C;T;T;T;C;C;C;T;T;C;C;T;T;T;T;C;C;C;C;C;C;C;C;C;C;C;C;C;T;C;C;C;C;C;C;C;C;C;C;C;failed;C;failed;C;C;C;C;C;C;C;C;C;C;C;C;T;C;T;C;C;C;C;T;C;C;T;C;C;C;C;C;C;C;C;C;C;C;C;T;C;C;C;C;C;C;C;C;C;C;C;T;T;T;C;T;C;Y;T;T;C;Y;C;C;C;T;C;T;Y;C;C;C;C;C;T;T;C;T;C;T;Y;T;C;C;C;C…
NOS_WW_SNP_398;C;C;C;C;C;C;C;C;C;C;C;C;C;C;C;C;C;C;C;C;C;C;C;C;C;C;C;C;C;C;C;C;C;C;C;C;C;C;C;C;C;C;C;C;C;C;C;C;C;C;C;C;C;C;C;C;C;C;C;C;C;C;C;C;C;C;C;C;C;C;C;C;C;C;C;C;C;C;C;C;C;C;C;C;C;C;C;C;C;C;C;C;C;C;C;C;C;C;C;C;C;C;C;C;C;C;C;C;C;C;C;C;C;C;C;C;C;C;C;C;C;C;C;C;C;C;C;C;C;C;C;C;C;C;C;C;C;C;C;C;C;C;C;C;C;C;C;C;C;C;C;C;C;C;C;C;C;C;C;C;C;C;C;C;C;C;C;C;C;C;C;C;C;C;C;C;C;C;C;C;C;C;C;C;C;C;C;C;T;C;C;C;…
NOS_WW_SNP_399;A;A;A;A;A;A;A;A;A;A;A;A;A;A;A;A;A;A;A;A;A;A;A;A;A;A;A;G;A;A;A;G;A;A;A;A;A;A;A;A;A;A;A;A;A;A;A;A;A;A;A;A;A;A;A;A;A;A;A;A;A;A;A;A;A;A;A;A;A;A;A;A;A;A;A;A;A;A;A;A;A;A;A;A;A;A;A;A;A;A;A;A;A;A;A;A;A;A;A;A;A;A;A;A;A;A;A;A;A;A;A;A;A;A;A;A;A;A;A;A;A;A;A;A;A;A;A;A;A;A;A;A;A;A;A;A;A;A;A;A;A;A;A;A;A;A;A;A;A;A;A;A;A;A;A;A;A;A;A;A;A;A;A;A;A;A;A;A;A;A;A;A;A;A;A;A;A;A;A;A;A;A;A;A;A;A;A;A;A;A;A;A;…
NOS_WW_SNP_400;G;G;failed;R;G;G;A;G;G;G;G;G;G;G;G;G;G;G;G;G;G;G;G;G;G;G;G;G;G;G;G;G;G;G;G;G;G;G;G;G;G;G;G;G;G;G;G;G;G;G;G;G;G;G;G;G;G;G;G;G;G;G;G;G;A;A;G;G;G;R;A;G;G;G;G;G;G;G;G;G;G;G;G;G;G;G;G;G;G;G;G;G;G;G;G;G;G;G;G;G;G;G;G;G;G;G;G;G;G;G;G;G;G;G;G;G;G;G;G;A;G;G;G;G;G;G;G;G;G;G;G;A;R;A;G;G;G;G;G;G;G;G;G;G;A;G;A;G;G;G;G;G;G;G;G;G;G;G;G;G;G;G;G;G;G;G;G;G;G;G;G;G;G;G;G;G;G;A;G;R;G;G;G;G;G;G;G;G;G;G…
NOS_WW_SNP_401;C;C;C;C;C;C;C;C;C;C;C;C;C;C;C;C;C;C;C;C;C;C;C;C;C;C;C;C;C;C;C;C;C;C;C;C;C;C;C;C;C;C;C;C;C;C;C;C;C;C;C;C;C;C;C;C;C;C;C;C;C;C;C;C;C;C;C;C;C;C;C;C;C;C;C;C;C;C;C;C;C;C;C;C;C;C;C;C;C;C;C;C;C;C;C;C;C;C;C;C;C;C;C;C;C;C;C;C;C;C;C;C;C;C;C;C;C;C;C;C;C;C;C;C;C;C;C;C;C;C;C;C;C;C;C;C;C;C;C;C;C;C;C;C;C;C;C;C;C;C;C;C;C;C;C;C;C;C;C;C;C;C;C;C;C;C;C;C;T;T;Y;T;C;C;C;C;C;C;C;C;C;C;C;C;C;C;C;C;C;C;C;C;…
NOS_WW_SNP_402;G;G;G;G;G;G;G;G;G;G;G;G;G;G;G;G;G;G;G;G;G;G;G;G;G;G;G;G;G;G;G;G;G;G;G;G;G;G;G;G;G;G;G;G;G;G;G;G;G;G;G;G;G;G;G;G;G;G;G;G;G;G;G;G;G;G;G;G;G;G;G;G;G;G;G;G;G;G;G;G;G;G;G;G;G;G;G;G;G;G;G;G;G;G;G;G;G;G;G;G;G;G;G;G;G;G;G;G;A;G;A;A;G;G;A;G;G;G;G;G;G;G;G;G;G;G;G;G;G;G;G;G;G;G;G;G;G;G;G;G;G;G;G;G;G;G;G;G;G;G;G;G;G;G;G;G;G;G;G;G;G;G;G;G;G;G;G;G;G;G;G;G;G;G;G;G;G;G;G;G;G;G;G;G;G;G;G;G;G;G;G;G;…
NOS_WW_SNP_403;T;T;T;T;T;T;T;T;T;T;T;T;T;T;T;T;T;T;T;T;T;T;T;T;T;T;T;T;T;T;T;T;T;T;T;T;T;T;T;T;T;T;T;T;C;T;T;T;T;T;T;T;T;T;T;T;T;T;T;T;T;C;C;T;T;T;T;C;C;T;T;C;C;T;T;T;T;T;T;T;T;T;T;T;T;T;T;T;C;T;T;T;T;T;T;T;T;T;T;T;T;T;T;T;T;T;T;T;T;T;T;T;T;T;T;T;T;T;T;C;T;T;T;T;T;T;T;T;T;Y;T;C;T;T;T;T;T;T;C;T;T;T;T;T;T;T;T;T;T;T;T;T;T;T;T;T;T;T;T;T;T;T;T;T;T;T;T;T;T;T;T;T;T;C;T;T;T;C;Y;T;failed;T;T;T;T;T;T;T;T;T…
NOS_WW_SNP_404;R;A;R;R;R;A;A;A;A;A;A;A;A;A;A;A;A;A;A;A;A;A;A;A;A;A;A;A;A;A;A;G;A;A;A;A;A;A;A;A;A;A;A;A;A;R;A;G;A;A;G;R;A;A;G;A;A;A;G;G;A;A;A;G;A;A;A;A;A;A;A;A;A;A;A;A;A;A;A;A;A;A;A;A;A;A;A;A;A;A;A;A;A;A;A;A;A;A;A;A;A;A;A;A;A;A;G;A;A;G;A;A;A;A;A;A;A;A;A;A;A;A;A;A;G;G;A;R;A;A;A;A;A;A;A;A;A;A;A;A;A;A;A;A;A;A;A;A;A;A;A;A;A;A;A;A;A;A;A;A;A;G;A;A;G;G;A;G;A;A;A;A;A;A;A;A;A;A;A;G;A;A;A;A;A;A;A;A;A;A;A;A;…
NOS_WW_SNP_405;C;C;C;C;C;C;C;C;C;C;C;C;C;C;C;C;C;C;C;C;C;C;C;C;C;C;C;C;C;C;C;C;C;C;C;C;C;C;C;C;C;C;C;C;C;C;C;C;C;C;C;C;C;C;C;C;C;C;C;C;C;C;C;C;C;C;C;C;C;C;C;C;C;C;C;C;C;C;C;C;C;C;C;C;C;C;C;C;C;C;C;C;C;C;C;C;C;C;C;C;C;C;C;C;C;C;C;C;C;C;C;C;C;C;C;C;C;C;C;C;C;C;C;C;C;C;C;C;C;C;C;C;C;C;C;C;C;C;C;C;C;C;C;C;C;C;C;C;C;C;C;C;C;C;C;C;C;C;C;C;C;C;C;C;C;C;C;C;C;C;C;C;C;C;C;C;C;C;C;C;C;C;C;C;C;C;C;C;C;C;C;C;…
NOS_WW_SNP_406;G;G;G;G;G;G;G;G;G;G;G;G;G;G;G;G;G;G;G;G;G;A;R;A;G;G;G;A;G;G;G;A;G;G;G;G;G;G;G;G;G;G;G;G;G;A;G;failed;G;G;G;G;G;G;G;A;failed;G;A;A;G;G;G;G;G;G;G;G;G;G;G;G;G;G;G;G;G;G;G;G;G;G;G;G;G;G;G;G;G;G;G;A;G;A;A;A;R;A;A;A;A;A;A;G;A;A;A;G;A;A;A;A;A;A;A;G;A;A;R;G;G;G;G;G;A;G;G;A;G;A;A;A;A;A;G;G;G;A;G;A;A;A;A;G;G;R;G;A;G;G;G;G;G;A;A;A;A;G;A;A;A;G;G;A;G;A;A;G;G;G;G;G;G;G;A;G;A;A;A;G;R;G;G;G;G;G;G;…
NOS_WW_SNP_407;T;T;T;T;T;T;T;T;T;T;T;T;T;T;T;T;T;T;T;T;T;T;T;T;T;T;T;T;T;T;T;T;T;T;T;T;T;T;T;T;T;T;T;T;T;T;T;T;T;T;T;T;T;T;T;T;T;T;T;T;T;T;T;T;T;T;T;T;T;T;T;T;T;T;T;T;T;T;T;T;T;T;T;T;T;T;T;T;T;T;T;T;T;T;T;T;T;T;T;T;T;T;T;T;T;T;T;T;T;T;T;T;T;T;T;T;T;T;T;T;T;T;T;T;T;T;T;T;T;T;T;T;T;T;T;T;T;T;T;T;T;T;T;T;T;T;T;T;T;T;T;T;T;T;T;T;T;T;T;T;T;T;T;T;T;T;T;T;T;T;T;T;T;T;T;T;T;T;T;T;T;T;T;T;T;T;T;T;T;T;T;T;…
NOS_WW_SNP_408;T;T;G;T;G;G;G;T;T;T;T;T;T;T;T;T;T;T;T;T;T;T;T;T;T;T;T;T;T;T;T;T;T;T;T;T;T;T;T;T;T;T;T;T;T;T;T;T;T;T;T;T;T;T;T;T;T;T;T;T;T;T;T;T;G;G;G;T;T;G;G;T;T;T;T;T;T;T;T;T;T;T;G;T;T;G;G;T;T;T;T;T;T;T;T;T;T;T;T;T;T;T;T;T;T;G;T;G;G;T;T;G;G;T;G;G;T;T;T;T;T;G;G;T;T;T;T;T;T;T;T;T;K;G;G;T;T;T;T;T;T;T;T;T;T;T;G;T;T;T;G;G;G;T;G;T;T;T;T;T;T;T;T;T;T;T;T;K;T;T;T;T;T;T;T;T;T;T;G;K;G;T;T;T;T;T;T;T;T;T;T;T;…
NOS_WW_SNP_409;A;G;A;A;A;A;A;A;G;G;G;G;G;G;G;A;A;G;A;G;A;A;A;A;G;A;A;G;G;G;G;A;G;G;G;G;G;G;G;G;G;G;G;G;G;G;G;A;G;G;G;G;G;G;G;A;A;G;G;G;G;G;G;R;A;A;A;G;G;A;A;G;G;A;R;A;A;G;A;G;G;G;G;G;G;G;G;G;G;A;G;G;G;G;G;G;G;G;G;G;G;G;G;G;G;A;A;G;A;G;G;G;G;A;R;G;A;A;A;G;G;G;G;A;A;A;A;A;A;G;G;G;G;G;A;A;A;A;G;A;A;G;R;A;A;A;A;A;A;A;G;G;G;G;G;G;A;G;G;G;G;A;A;A;A;A;A;G;A;A;A;A;A;G;G;A;G;A;A;G;A;A;G;A;A;A;A;G;G;G;G;G;…
NOS_WW_SNP_410;C;C;C;C;C;C;C;C;C;C;C;C;C;C;C;C;C;C;C;C;C;C;C;C;C;C;C;C;C;C;C;C;C;C;C;C;C;C;C;C;C;C;C;C;C;C;C;C;C;C;C;C;C;C;C;C;C;C;C;C;C;C;C;C;C;C;C;C;C;C;C;C;C;C;C;C;C;C;C;C;C;C;C;C;C;C;C;C;C;C;C;C;C;C;C;C;C;C;C;C;C;C;C;C;C;C;C;C;C;C;C;C;C;C;C;C;C;C;C;C;C;C;C;C;C;C;C;C;C;C;C;C;C;C;C;C;C;C;C;C;C;C;C;C;C;C;C;C;C;C;C;C;C;C;C;C;C;C;C;C;C;C;C;C;C;C;C;C;C;C;C;C;C;C;C;C;C;C;C;C;C;C;C;C;C;C;C;C;C;C;C;C;…
NOS_WW_SNP_411;T;T;T;T;T;T;T;T;T;C;T;T;C;C;C;C;C;C;C;C;C;C;T;C;C;C;T;T;C;C;C;T;C;C;C;C;C;C;C;C;C;C;C;C;T;T;T;T;C;T;T;C;T;T;T;C;T;T;T;T;T;T;T;T;T;T;T;T;T;T;T;T;T;T;C;C;C;C;C;C;C;C;C;C;C;T;T;T;T;T;T;T;T;T;T;T;T;T;T;failed;T;T;T;T;C;C;T;C;T;C;T;T;C;T;failed;C;C;T;C;T;C;C;T;T;C;C;T;C;C;T;T;T;T;T;C;T;T;failed;T;C;T;C;C;C;T;C;T;C;C;C;T;C;C;T;T;C;T;T;T;T;failed;C;C;T;C;T;C;failed;C;C;C;C;C;T;T;T;T;T;C;T…
NOS_WW_SNP_412;A;A;A;A;A;A;A;A;A;A;A;A;A;A;A;A;A;A;A;A;A;A;A;A;A;A;A;A;A;A;A;A;A;A;A;A;A;A;A;A;A;A;A;A;A;G;A;A;A;A;A;A;A;A;A;A;A;A;A;A;A;A;A;A;A;A;A;A;A;A;A;A;A;A;A;A;A;A;A;A;A;A;A;A;A;A;A;A;A;A;A;A;A;A;A;A;A;A;A;A;A;A;A;A;A;A;A;A;A;A;A;A;A;A;A;A;A;A;A;A;A;A;A;A;A;A;A;A;A;A;A;A;A;A;A;A;A;A;A;A;A;A;A;A;A;A;A;A;A;A;A;A;A;A;A;A;failed;A;A;A;A;A;A;A;A;A;A;A;A;A;A;A;A;A;A;A;A;A;A;A;A;A;A;A;A;A;A;A;A;A…
NOS_WW_SNP_413;G;G;G;G;G;G;G;G;G;G;G;G;G;G;G;G;G;G;G;G;G;G;G;G;G;G;G;A;G;G;G;G;G;G;G;G;G;G;G;G;G;G;G;G;A;G;G;G;G;G;G;G;G;G;G;G;G;G;G;G;G;A;A;G;G;G;G;A;A;G;G;A;A;G;G;G;G;G;G;G;G;G;G;G;G;G;G;G;A;G;G;G;G;G;G;G;G;G;G;G;G;G;G;G;G;A;A;G;A;failed;A;G;G;A;G;G;G;G;G;G;G;G;G;G;G;G;A;A;A;G;G;G;G;G;G;G;G;G;A;G;G;G;G;G;G;G;G;G;G;G;G;G;G;G;G;G;G;G;G;G;G;G;G;G;G;A;G;G;G;G;G;G;G;A;G;G;G;A;A;R;A;R;G;G;G;G;G;G;G;G…
NOS_WW_SNP_414;G;G;G;G;G;G;G;G;G;G;G;G;G;G;G;G;G;G;G;G;G;G;G;G;G;G;G;G;G;G;G;G;G;G;G;G;G;G;G;G;G;G;G;G;G;G;G;G;G;G;G;G;G;G;G;G;G;G;G;G;G;G;G;G;G;T;G;G;G;G;G;G;G;G;G;G;G;G;G;G;G;G;G;G;G;G;G;G;G;G;G;G;G;G;G;G;G;G;G;G;G;G;G;G;G;G;G;G;G;G;G;G;G;G;G;G;G;G;G;G;G;G;G;G;G;G;G;G;G;G;G;G;G;G;G;G;G;G;G;G;G;G;T;G;G;G;T;G;G;G;G;G;G;G;G;T;G;G;G;G;G;G;G;G;G;G;G;G;G;G;G;G;G;G;G;G;G;G;G;G;G;G;G;G;G;G;G;G;G;G;G;G;…
NOS_WW_SNP_415;G;G;G;G;G;G;G;G;G;G;G;G;G;G;G;G;G;G;G;G;G;G;G;G;G;G;A;G;G;G;G;G;G;G;G;G;G;G;G;G;G;G;G;G;G;G;G;G;G;G;G;G;G;G;G;A;G;A;G;G;G;G;G;G;G;G;G;G;G;G;G;G;G;G;G;G;G;G;G;G;G;G;G;G;G;G;G;G;G;G;A;G;G;R;A;G;A;A;G;G;G;G;G;G;G;G;G;G;G;G;A;A;G;A;G;G;G;G;G;G;G;G;G;G;G;G;G;G;G;A;A;A;G;G;G;G;G;G;G;G;G;G;G;G;G;G;G;G;G;G;G;G;G;G;G;G;G;G;G;G;G;A;G;G;G;G;G;G;G;G;G;G;G;G;G;G;G;G;G;G;G;G;G;G;G;G;G;A;G;G;G;G;…
NOS_WW_SNP_416;T;T;T;T;T;T;T;T;T;T;T;T;T;T;T;T;T;T;T;T;T;T;T;T;T;T;T;T;T;T;T;T;T;T;T;T;T;T;T;T;T;T;T;T;T;T;T;T;T;T;T;T;T;T;T;T;T;T;T;T;T;T;T;T;T;T;T;T;T;T;T;T;T;T;T;T;T;T;T;T;T;T;T;T;T;T;T;T;T;T;T;T;T;T;T;T;T;T;T;T;T;T;T;T;T;T;T;T;T;T;T;T;T;T;T;T;T;T;T;T;T;T;T;T;T;T;T;T;T;T;T;T;T;T;T;T;T;T;T;T;T;T;T;T;T;T;T;T;T;T;T;T;T;T;T;T;T;T;T;T;T;T;T;T;T;T;T;T;T;T;T;T;T;T;T;T;T;T;T;T;T;T;T;T;T;T;T;T;T;T;T;T;…
NOS_WW_SNP_417;G;G;G;G;G;G;G;G;G;G;G;G;G;G;G;G;G;G;G;G;G;G;G;G;G;G;G;G;G;G;G;G;G;G;G;G;G;G;G;G;G;G;G;G;G;G;G;G;G;G;G;G;G;G;G;G;G;G;G;G;G;G;G;G;G;G;G;G;G;G;G;G;G;G;G;G;G;G;G;G;G;G;G;G;G;G;G;G;G;G;G;G;G;G;G;G;G;G;G;G;G;G;G;G;G;G;G;G;G;G;G;G;G;G;G;G;G;G;G;G;G;G;G;G;G;G;G;G;G;G;G;G;G;G;G;G;G;G;G;G;G;G;G;G;G;G;G;G;G;G;G;G;G;G;G;G;G;G;G;G;G;G;G;G;G;G;G;G;G;G;G;G;G;G;G;G;G;G;G;G;G;G;G;G;G;G;G;G;G;G;G;G;…
NOS_WW_SNP_418;G;G;G;G;G;G;G;G;R;G;G;A;G;A;A;A;A;A;G;G;G;G;R;A;G;G;G;A;G;G;G;G;G;G;G;G;G;G;G;G;G;G;G;G;G;G;G;G;G;G;G;G;G;G;G;G;G;G;G;G;A;G;G;G;G;G;G;G;G;G;G;G;G;G;G;G;G;G;G;G;G;G;G;G;G;G;G;G;G;G;G;G;G;G;G;G;G;G;G;G;G;G;G;G;G;G;G;G;G;G;G;G;G;G;G;G;G;G;G;G;G;G;G;G;G;G;G;G;G;G;G;G;A;G;G;G;G;G;G;G;G;G;G;G;G;G;G;G;G;G;G;A;G;G;A;G;G;G;G;G;G;G;G;G;G;G;G;failed;G;G;G;G;G;G;G;A;G;A;A;R;G;R;G;G;G;G;G;G;G;G…
NOS_WW_SNP_419;G;G;G;G;G;G;G;G;G;G;G;G;G;G;G;G;G;G;G;G;G;G;G;G;G;G;G;G;A;G;G;G;G;G;G;G;G;G;G;G;G;G;G;G;G;G;G;G;G;G;G;G;G;G;G;G;G;G;G;G;G;G;G;G;G;G;G;G;G;G;G;G;G;G;G;G;G;G;G;G;G;G;G;G;G;G;G;G;G;G;G;G;G;G;G;G;G;G;G;G;G;G;G;G;G;G;G;G;G;G;G;G;G;G;G;G;G;G;G;G;G;G;G;G;G;G;G;G;G;G;G;G;G;G;G;G;G;G;G;G;G;G;G;G;G;G;G;G;G;G;G;G;G;G;G;G;G;G;G;G;G;G;G;G;G;G;G;G;G;G;G;G;G;G;A;G;A;G;G;G;G;G;G;G;G;G;G;G;G;G;G;G;…
NOS_WW_SNP_420;A;A;G;G;A;G;G;A;A;A;A;A;A;A;A;A;A;A;A;A;A;A;A;A;A;A;A;A;A;A;A;A;A;A;A;A;A;A;A;A;A;A;A;A;A;A;A;A;A;A;A;A;A;A;A;A;A;A;A;A;A;A;A;A;G;G;G;A;A;R;R;A;A;A;A;A;A;R;A;G;A;G;A;A;R;A;A;G;A;A;A;A;G;A;G;G;A;A;G;R;A;G;A;G;G;G;A;A;R;A;A;A;A;A;A;A;A;A;A;A;A;A;G;A;A;A;A;A;A;G;G;A;A;A;A;A;G;A;A;A;A;A;R;A;A;A;A;A;A;A;A;A;A;R;A;A;R;A;A;A;A;A;A;A;A;A;A;A;A;A;A;A;A;A;A;G;A;A;G;G;A;A;A;R;A;A;A;G;A;A;A;A;…
NOS_WW_SNP_421;G;G;G;G;G;G;G;G;G;G;G;G;G;G;G;G;G;G;G;G;G;G;G;G;G;G;G;G;G;G;G;G;G;G;G;G;G;G;G;G;G;G;G;G;G;G;G;G;G;G;G;G;G;G;G;G;G;G;G;G;G;G;G;G;G;G;G;G;G;G;G;G;G;G;G;G;G;G;G;G;G;G;G;G;G;G;G;G;G;G;G;G;G;G;G;G;G;G;G;G;G;G;G;G;G;G;G;G;G;G;G;G;G;G;G;G;G;G;G;G;G;G;G;G;A;A;A;A;G;G;G;G;G;G;G;G;G;G;G;G;G;G;G;G;G;G;G;G;G;G;G;G;G;G;G;G;G;G;G;G;G;G;A;G;G;G;G;G;A;A;G;R;A;G;G;G;G;G;G;G;G;G;G;G;G;G;G;G;G;G;G;G;…
NOS_WW_SNP_422;T;T;T;T;T;T;T;T;T;T;T;T;T;T;T;T;T;T;T;T;T;T;T;T;T;C;T;T;T;T;T;C;T;T;T;T;T;T;T;T;T;T;T;T;T;T;T;T;T;T;T;T;T;T;T;C;T;T;T;T;T;T;T;T;T;T;C;T;T;C;C;T;T;C;T;T;T;C;T;T;T;T;T;T;T;T;T;T;T;T;T;T;T;T;T;T;T;T;T;T;T;T;T;T;T;C;C;T;C;C;C;Y;C;T;C;T;T;T;T;T;T;T;T;C;T;T;T;Y;T;T;T;T;T;T;T;T;T;T;T;T;T;T;T;T;T;T;C;T;T;T;T;T;T;T;T;T;C;T;T;T;T;T;T;T;T;C;C;T;T;T;T;T;T;T;T;T;T;T;T;T;T;T;T;T;T;T;T;T;T;T;T;T;…
NOS_WW_SNP_423;C;C;C;C;C;C;C;C;C;C;C;C;C;C;C;C;C;C;C;C;C;C;C;C;C;C;C;C;C;C;C;C;C;C;C;C;C;C;C;C;C;C;C;C;C;C;C;C;C;C;C;C;C;C;C;C;C;C;C;C;C;C;C;C;T;T;T;C;C;T;T;C;C;T;T;T;C;C;C;C;C;C;T;C;C;T;T;C;C;C;C;C;C;C;C;C;C;C;C;C;C;C;C;C;C;T;C;T;T;C;C;T;T;C;T;T;C;C;C;C;C;T;T;C;C;C;C;C;C;C;C;C;C;C;T;C;C;failed;C;C;T;C;C;C;C;C;Y;C;C;C;C;C;C;C;C;C;C;C;C;C;C;C;C;C;C;C;C;C;C;C;C;C;C;C;C;C;C;C;C;C;C;C;C;C;C;C;C;C;C;C…
NOS_WW_SNP_424;T;T;T;K;T;T;T;G;T;T;T;T;T;T;T;T;T;T;T;T;T;T;T;T;T;G;G;G;T;T;T;G;T;T;T;T;T;T;T;T;T;T;T;T;T;G;T;failed;G;T;T;T;T;T;T;G;T;G;T;T;T;T;T;T;G;G;G;T;T;G;G;T;T;G;G;G;G;T;G;G;K;T;G;G;G;G;G;G;T;T;G;G;G;G;G;G;G;G;G;G;G;G;G;G;G;G;G;G;G;G;G;G;G;T;G;G;G;T;G;G;G;G;T;T;K;failed;T;K;G;G;G;G;G;G;T;G;T;G;T;failed;G;T;K;T;T;T;G;T;T;T;G;K;T;G;G;G;G;G;G;G;K;T;G;G;T;G;G;K;T;T;T;T;G;T;G;T;G;T;T;T;T;T;T;T;G…
NOS_WW_SNP_425;T;T;T;T;T;T;T;T;T;T;T;T;T;T;T;T;T;T;T;T;T;T;T;T;T;T;T;T;T;T;T;T;T;T;T;T;T;T;T;T;T;T;T;T;T;T;T;T;T;T;T;T;T;T;T;T;T;T;T;T;T;T;T;T;T;T;T;T;T;T;T;T;T;T;T;T;T;T;T;T;T;T;T;T;T;T;T;T;T;T;T;T;T;T;T;T;T;T;T;T;T;T;T;T;T;T;T;T;T;T;T;T;T;T;T;T;T;T;T;T;T;T;T;T;T;T;T;T;T;T;T;T;T;T;T;T;T;T;T;T;T;T;T;T;T;T;T;T;T;T;T;T;T;T;T;T;T;T;T;T;T;T;T;T;T;T;T;T;T;T;T;T;T;T;T;T;T;T;T;T;T;T;T;T;T;T;T;T;T;T;T;T;…
NOS_WW_SNP_426;A;C;M;A;A;C;failed;failed;C;C;C;C;C;C;C;C;C;C;C;C;C;C;C;C;A;A;C;A;A;A;M;A;A;A;A;A;A;A;M;A;A;A;A;A;C;C;C;A;C;C;C;C;A;A;A;C;C;C;C;C;C;C;C;C;C;C;A;C;C;A;A;C;C;M;A;A;A;A;A;A;A;A;A;A;A;A;A;A;C;C;A;A;M;A;C;A;A;C;C;A;A;A;C;A;A;A;A;A;A;A;A;A;A;A;A;A;A;A;A;C;A;A;A;C;A;C;C;A;C;C;A;C;C;C;C;C;C;C;C;C;C;C;C;C;C;C;C;C;C;C;A;A;A;C;A;A;M;C;C;C;C;C;C;C;A;C;A;A;A;A;C;A;C;C;A;A;A;C;C;failed;A;M;C;C;M…
NOS_WW_SNP_427;C;C;C;C;C;C;C;C;C;C;C;C;T;T;T;T;T;T;T;T;T;T;T;T;Y;T;C;C;C;C;C;T;C;T;T;Y;C;C;T;C;C;T;T;T;C;T;C;C;C;C;C;C;T;C;T;T;C;C;C;C;C;C;C;C;C;C;C;C;C;C;C;C;C;C;C;C;C;C;C;T;T;T;T;T;T;C;T;C;C;T;C;C;C;C;C;C;C;C;C;C;C;C;C;C;T;C;Y;C;C;C;C;C;C;C;C;C;C;C;C;C;C;C;C;T;T;T;T;T;T;C;C;C;C;C;C;C;C;T;C;T;C;C;Y;C;C;failed;C;C;C;T;C;C;C;T;C;T;T;T;T;T;T;T;T;T;T;T;C;Y;T;C;C;C;C;C;T;T;T;T;T;Y;C;Y;T;Y;T;C;T;T;T;T…
NOS_WW_SNP_428;C;C;C;C;C;C;C;C;C;C;C;C;C;C;C;C;C;C;C;C;C;C;C;C;C;C;C;C;C;C;C;C;C;C;C;C;C;C;C;C;C;C;C;C;C;C;C;C;C;C;C;C;C;C;C;C;C;C;C;C;C;C;C;C;C;C;C;C;C;C;C;C;C;C;C;C;C;C;C;C;C;C;C;C;C;C;C;C;C;C;C;C;C;C;C;C;C;C;C;C;C;C;C;C;C;C;C;C;C;C;C;C;C;C;C;C;C;C;C;C;C;C;C;C;C;C;C;C;C;C;C;C;C;C;C;C;C;C;C;C;C;C;C;C;C;C;C;C;C;C;C;C;C;C;C;C;C;C;C;C;C;C;C;C;C;C;C;C;C;C;C;C;C;C;C;C;C;C;C;C;C;C;C;C;C;C;C;C;C;C;C;C;…
NOS_WW_SNP_429;C;C;C;C;C;C;C;C;C;C;C;C;C;C;C;C;C;C;C;C;C;C;C;C;C;C;C;C;C;C;C;C;C;C;C;C;C;C;C;C;C;C;C;C;C;C;C;C;C;C;C;C;C;C;C;C;C;C;C;C;C;C;C;C;C;C;C;C;C;C;C;C;C;C;C;C;C;C;C;C;C;C;C;C;C;C;C;C;C;C;C;C;C;C;C;C;C;C;C;C;C;C;C;C;C;C;C;C;C;C;C;C;C;C;C;C;C;C;C;C;C;C;C;C;C;C;C;C;C;C;C;C;C;C;C;C;C;C;C;C;C;C;C;C;C;C;C;C;C;C;C;C;C;C;C;C;C;C;C;C;C;C;C;C;C;C;C;C;C;C;C;C;C;C;C;C;C;C;C;C;C;C;C;C;C;C;C;C;C;C;C;C;…
NOS_WW_SNP_430;G;G;G;G;G;G;G;G;G;G;G;G;G;G;G;G;G;G;G;G;G;G;G;G;G;G;G;G;G;G;G;G;G;G;G;G;G;G;G;G;G;G;G;G;G;G;G;G;G;G;G;G;G;G;G;G;G;G;G;G;G;G;G;G;G;G;G;G;G;G;G;G;G;G;G;G;G;G;G;G;G;G;G;G;G;G;G;G;G;G;G;G;G;G;G;G;G;G;G;G;G;G;G;G;G;G;G;G;G;G;G;G;G;G;G;G;G;G;G;G;G;G;G;G;G;G;G;G;G;G;G;G;G;G;G;G;G;G;G;G;G;G;G;G;G;G;G;G;G;G;G;G;G;G;G;G;G;G;G;G;G;G;G;G;G;G;G;G;G;G;G;G;G;G;G;G;G;G;G;G;G;K;G;G;G;G;G;G;G;G;G;G;…
NOS_WW_SNP_431;A;A;A;A;A;A;A;A;G;A;A;G;A;A;A;A;A;A;A;A;A;G;R;G;A;G;A;A;R;G;G;A;G;G;G;G;G;G;G;G;G;G;G;G;A;A;A;A;A;A;A;G;A;G;G;A;A;A;A;A;G;A;A;A;A;A;A;A;A;A;A;A;A;A;A;G;G;G;G;A;A;A;A;A;A;R;A;A;A;G;A;A;A;A;A;A;A;A;A;A;A;A;A;A;A;A;G;G;A;G;A;A;A;A;A;G;G;G;A;A;G;G;G;A;G;A;A;G;A;A;A;A;A;A;A;R;A;failed;A;R;A;G;R;A;A;A;A;A;A;G;A;A;G;A;A;A;A;A;A;A;R;A;G;G;A;G;G;failed;G;G;G;G;G;A;A;G;A;failed;G;A;A;A;R;A;G…
NOS_WW_SNP_432;G;G;R;R;G;G;A;G;A;G;A;A;A;A;A;G;G;A;G;G;A;G;G;G;G;G;G;G;G;G;G;G;G;G;G;G;G;G;G;G;G;G;G;G;G;A;G;G;G;G;G;G;G;G;G;G;G;G;G;G;G;G;G;G;A;A;A;G;G;A;A;G;G;G;A;R;R;A;G;G;G;G;G;G;G;G;G;G;G;A;G;G;G;G;G;G;G;G;G;G;G;G;G;G;G;G;G;G;G;G;G;G;G;G;G;G;G;G;G;A;G;G;G;G;G;G;G;G;G;A;G;A;G;A;G;G;G;A;G;G;G;A;G;A;A;G;A;A;A;A;G;R;A;A;G;G;A;G;G;A;A;G;G;G;G;G;G;G;G;A;G;A;G;G;G;G;G;A;G;G;A;G;G;G;G;G;G;G;G;G;G;G;…
NOS_WW_SNP_433;C;C;C;C;C;C;C;C;C;C;C;C;C;C;C;C;C;C;C;C;C;C;C;C;C;C;C;C;C;C;C;C;C;C;C;C;C;C;C;C;C;C;C;C;C;C;C;C;C;C;C;C;C;C;C;C;C;C;C;C;C;C;C;C;C;C;C;C;C;C;C;C;C;C;C;C;C;C;C;C;C;C;C;C;C;C;C;C;C;C;C;C;C;C;C;C;C;C;C;C;C;C;C;C;C;C;C;C;C;C;C;C;C;C;C;C;C;C;C;C;C;C;C;C;C;C;C;C;C;C;C;C;C;C;C;C;C;C;C;C;C;C;T;C;C;C;C;C;C;C;C;C;C;T;C;C;T;C;C;C;T;C;C;C;C;C;C;C;T;C;C;C;Y;C;C;C;C;C;C;C;C;C;C;C;C;C;C;C;C;C;C;C;…
NOS_WW_SNP_434;T;T;T;T;T;T;T;T;T;T;T;T;T;T;T;T;T;T;T;T;T;T;T;T;T;T;T;T;T;T;T;T;T;T;T;T;T;T;T;T;T;T;T;T;T;T;T;T;T;T;T;T;T;T;T;T;T;T;T;T;T;T;T;T;T;T;T;T;T;T;T;T;T;T;T;T;T;T;T;T;T;T;T;T;T;T;T;T;T;T;T;T;T;T;T;T;T;T;T;T;T;T;T;T;T;T;T;T;T;T;T;T;T;T;T;T;T;T;T;T;T;T;T;T;T;T;T;T;T;T;T;T;T;T;T;T;T;T;T;T;T;T;T;T;T;T;T;T;T;T;T;T;T;T;T;T;T;T;T;T;T;T;T;T;T;T;T;T;T;T;T;T;T;T;T;T;T;T;T;T;T;T;T;T;T;T;T;T;T;T;T;T;…
NOS_WW_SNP_435;A;A;A;A;A;A;A;A;A;A;A;A;A;A;A;A;A;A;A;A;A;A;A;A;A;A;A;A;A;A;A;G;A;A;A;A;A;A;A;A;A;A;A;A;A;A;A;A;R;A;A;A;A;A;A;G;A;A;A;A;A;A;A;A;A;A;A;A;A;A;A;A;A;A;A;A;A;A;A;A;A;A;A;A;A;A;A;A;A;A;A;A;A;A;G;A;A;A;A;A;A;A;A;A;A;A;A;A;A;A;A;A;A;A;A;A;A;A;A;A;A;A;A;A;A;A;A;A;A;G;G;G;A;G;A;A;A;A;A;A;A;A;A;A;A;A;A;A;A;A;A;A;A;G;G;A;failed;A;A;A;A;A;A;A;A;A;A;A;G;G;A;A;G;A;A;A;A;A;A;A;A;A;A;A;A;A;A;G;G;G…
NOS_WW_SNP_436;A;A;G;G;G;G;G;A;A;A;A;A;A;A;A;A;A;A;A;A;A;A;A;A;G;A;R;G;G;G;G;A;G;G;G;A;A;A;A;G;A;A;A;G;G;G;G;G;G;G;G;R;G;G;A;G;G;G;G;A;A;G;G;G;G;G;G;G;G;G;G;G;G;A;A;A;A;A;A;G;G;G;G;G;G;A;G;G;G;G;A;A;G;G;G;G;G;A;G;A;A;A;G;A;G;A;A;A;A;A;A;A;A;A;A;A;A;A;A;G;A;A;A;G;G;G;R;G;G;R;A;A;G;A;A;A;A;A;G;A;A;G;G;A;G;R;G;A;A;R;G;G;R;G;G;A;A;A;A;A;A;G;A;A;G;G;G;G;G;A;A;A;G;G;A;A;A;G;G;R;G;R;G;G;G;G;G;A;A;A;A;G;…
NOS_WW_SNP_437;T;T;T;T;T;T;T;T;T;T;T;T;T;T;T;T;T;T;T;T;T;T;T;T;T;T;T;T;T;T;T;T;T;T;T;T;T;T;T;T;T;T;T;T;T;T;T;T;T;T;T;T;T;T;T;T;T;T;T;T;T;T;T;T;T;T;T;T;T;T;T;T;T;T;T;T;T;T;T;T;T;T;T;T;T;T;T;T;T;T;T;T;T;T;T;T;T;T;T;T;T;T;T;T;T;T;T;T;T;T;T;T;T;T;T;T;T;T;T;T;T;T;T;T;T;T;T;T;T;T;T;T;T;T;T;T;T;T;T;T;T;T;T;T;T;T;T;T;T;T;T;T;T;T;T;T;T;T;T;T;T;T;T;T;T;T;T;T;T;T;T;T;T;T;T;T;T;T;T;T;T;T;T;T;T;T;T;T;T;T;T;T;…
NOS_WW_SNP_438;A;A;A;A;A;A;A;A;A;A;A;A;A;A;A;A;A;A;A;A;A;A;A;A;R;A;A;A;A;A;A;A;A;A;A;A;A;A;A;A;A;A;A;A;G;A;A;A;A;A;A;A;A;A;A;A;A;A;A;A;R;G;G;A;A;A;A;G;G;A;A;G;G;A;A;A;A;A;A;A;A;A;A;A;A;A;A;A;G;A;A;A;A;A;A;A;A;A;A;A;A;A;A;A;A;A;A;A;A;A;A;A;A;A;A;A;A;A;A;A;A;A;A;A;A;A;A;A;A;G;A;R;A;G;A;A;A;A;G;failed;A;G;G;A;A;A;A;A;A;A;A;A;A;A;A;A;A;A;A;A;A;A;A;A;A;A;A;A;A;A;A;A;A;G;A;A;A;A;A;A;A;A;A;A;A;A;A;A;A;A…
NOS_WW_SNP_439;C;C;C;C;C;C;C;C;C;C;C;C;C;C;C;C;C;C;C;C;C;C;C;C;C;C;C;C;C;C;C;C;C;C;C;C;C;C;C;C;C;C;C;C;C;C;C;C;C;C;C;C;C;C;C;C;C;C;C;C;C;C;C;C;C;C;C;C;C;C;C;C;C;C;C;C;C;C;C;C;C;C;C;C;C;C;C;C;C;C;C;C;C;C;C;C;C;C;C;C;C;C;C;C;C;C;C;C;Y;C;T;C;C;C;T;C;C;C;C;C;C;C;C;C;C;C;C;C;C;C;C;C;C;C;C;C;C;C;C;C;C;C;C;C;C;C;C;C;C;C;C;C;C;C;C;C;C;C;C;C;C;C;C;C;C;C;C;C;C;C;C;C;C;C;C;C;C;C;C;C;C;C;C;C;C;C;C;C;T;C;C;C;…
NOS_WW_SNP_440;C;C;Y;Y;Y;C;C;C;C;C;C;C;T;T;T;T;C;T;T;T;C;failed;Y;C;C;T;C;C;C;C;C;C;C;C;C;C;C;C;C;C;C;C;C;C;C;C;C;C;C;C;C;C;C;C;C;C;T;C;T;C;C;C;C;T;C;T;C;C;C;C;T;C;C;C;C;C;C;C;C;C;C;T;C;T;T;C;C;C;C;C;C;C;C;C;C;C;C;C;C;C;C;C;C;C;C;T;C;T;T;C;T;T;T;T;T;T;C;T;C;T;T;T;T;T;C;C;C;T;T;C;C;T;T;C;C;T;C;C;C;Y;T;C;C;C;C;C;C;C;C;C;T;C;T;C;C;C;T;T;C;C;T;C;T;C;C;T;T;T;T;T;C;T;C;C;T;T;T;C;C;T;C;C;T;C;T;T;T;T;C;C…
NOS_WW_SNP_441;T;T;Y;Y;Y;C;C;C;T;T;T;T;T;T;T;T;T;T;T;T;T;T;T;T;C;C;C;C;T;T;T;T;T;T;T;T;T;T;T;T;T;T;T;T;T;T;C;T;Y;C;T;T;T;T;T;T;T;T;T;T;T;T;T;T;T;T;T;T;T;T;T;T;T;T;T;T;T;T;T;T;T;T;T;T;T;T;C;T;T;T;T;T;T;T;T;T;T;T;T;T;T;T;T;T;T;C;T;C;C;T;T;C;C;T;Y;C;C;C;T;T;C;C;T;T;T;T;T;T;T;T;T;T;T;T;T;T;T;T;T;Y;C;T;T;T;Y;T;T;T;T;C;C;C;C;T;C;T;T;T;T;T;T;T;T;T;T;T;T;T;T;T;T;T;T;T;C;C;C;T;T;T;T;C;C;C;C;C;C;Y;T;T;T;C;…
NOS_WW_SNP_442;G;G;G;G;G;G;G;G;G;G;G;G;G;G;G;G;G;G;G;G;G;G;G;G;G;G;G;G;G;G;G;G;G;G;G;G;G;G;G;G;G;G;G;G;G;G;G;G;G;G;G;G;G;G;G;G;G;G;G;G;G;G;G;G;G;G;G;G;G;G;G;G;G;G;G;G;G;G;G;G;G;G;G;G;G;G;G;G;G;G;G;G;G;G;G;G;G;G;G;G;G;G;G;G;G;G;G;G;G;G;G;G;G;G;G;G;G;G;G;G;G;G;G;G;G;G;G;G;G;G;G;G;G;G;G;G;G;G;G;G;G;G;G;G;G;G;G;G;G;G;G;G;G;G;G;G;G;G;G;G;G;G;G;G;G;G;G;G;G;G;G;G;G;G;G;G;G;G;G;G;G;G;G;G;G;G;G;G;G;G;G;G;…
NOS_WW_SNP_443;C;C;C;C;T;C;T;T;T;T;T;T;T;T;failed;C;C;T;C;T;C;C;T;T;T;T;C;C;C;C;C;failed;C;C;C;C;C;C;C;C;C;C;C;C;C;T;T;failed;C;T;T;C;C;failed;failed;C;C;C;C;C;T;C;C;T;C;C;C;C;C;C;C;C;C;C;C;C;C;C;C;T;C;C;C;C;C;C;C;C;C;C;C;C;C;T;C;T;C;T;C;C;C;T;C;T;C;C;C;C;C;C;C;C;C;C;C;C;C;C;C;C;C;C;C;C;C;C;C;C;C;C;C;C;C;C;C;C;C;C;C;C;C;Y;C;C;C;C;C;C;C;C;C;C;C;C;C;C;C;C;C;C;C;C;C;C;C;C;C;C;C;C;C;C;C;C;C;Y;C;C;C;C…
NOS_WW_SNP_444;A;A;G;A;G;G;G;A;A;A;A;A;A;A;A;A;A;A;A;A;A;A;A;A;G;A;A;A;A;A;A;A;A;A;A;A;A;A;A;A;A;A;A;A;A;A;A;A;A;A;A;A;A;A;A;A;A;A;A;A;A;A;A;A;G;G;G;A;A;G;G;A;A;A;G;A;A;A;G;G;A;A;G;A;A;A;A;A;A;A;A;A;A;A;A;A;A;A;A;A;A;A;A;A;A;G;A;G;G;A;A;G;G;A;G;G;A;A;A;R;A;G;G;A;A;A;A;A;A;A;G;A;A;A;G;A;A;G;A;A;G;A;A;A;A;A;failed;A;A;A;A;A;A;A;A;A;A;A;A;A;A;A;A;A;A;A;A;A;G;A;G;A;A;A;G;A;G;A;A;A;failed;G;A;A;A;A;A;…
NOS_WW_SNP_445;C;C;C;Y;C;C;C;C;C;C;C;T;C;C;C;C;T;C;C;C;T;C;C;T;T;C;C;C;T;T;C;C;C;C;T;C;C;C;Y;C;C;C;T;C;T;C;C;C;C;C;C;C;C;C;T;T;C;C;C;C;T;T;T;T;T;T;T;T;T;T;T;T;T;T;C;T;C;C;C;T;T;T;T;T;T;T;T;T;T;T;T;T;T;T;T;T;T;T;T;C;C;C;C;C;C;T;T;C;T;T;T;T;T;T;T;C;T;C;C;T;C;C;T;C;T;Y;T;T;C;T;T;T;T;T;C;C;T;T;T;C;T;T;C;C;T;T;T;failed;T;C;C;C;C;T;T;C;T;C;C;C;Y;C;C;T;C;C;C;T;C;T;C;T;C;T;T;T;T;T;T;T;T;T;C;C;C;T;C;T;C;C…
NOS_WW_SNP_446;C;C;C;C;C;C;C;C;C;C;C;C;C;C;C;C;C;C;C;C;C;C;C;C;C;C;T;C;C;C;C;C;C;C;C;C;C;C;C;C;C;C;C;C;T;C;C;C;T;C;C;C;C;C;C;C;C;C;C;C;C;T;T;C;C;C;C;T;T;C;C;T;T;C;C;C;C;C;C;C;C;C;C;C;C;C;C;C;T;C;C;C;C;C;C;C;C;C;C;C;C;C;C;C;C;T;C;C;failed;C;T;T;T;T;T;C;C;C;C;C;C;C;C;C;C;C;C;C;C;C;C;C;C;C;C;C;C;C;T;C;C;C;C;C;C;C;C;C;C;C;C;C;C;T;C;C;Y;T;T;C;C;C;C;C;C;C;C;C;C;C;C;C;C;T;C;C;C;C;C;C;C;C;T;T;T;T;T;C;C;C…
NOS_WW_SNP_447;G;G;G;G;G;G;G;G;G;G;G;G;G;G;G;G;G;G;G;G;G;G;G;G;G;A;G;G;G;G;G;G;G;G;G;G;G;G;G;G;G;G;G;G;G;G;G;G;G;G;G;G;G;G;G;G;G;G;G;G;G;G;G;G;G;G;G;G;G;G;G;G;G;G;G;G;G;G;G;G;G;G;G;G;G;G;G;G;G;G;G;G;G;G;G;G;G;G;G;G;G;G;G;G;G;G;G;G;G;G;G;G;G;G;G;G;G;G;G;G;G;G;G;G;G;G;G;G;G;G;G;G;G;G;G;G;G;G;G;G;G;G;G;G;G;G;G;G;G;G;G;G;G;G;G;G;G;G;G;G;G;G;G;G;G;G;G;G;G;G;G;G;G;G;A;G;G;G;G;G;G;G;G;G;G;G;G;G;G;A;G;G;…
NOS_WW_SNP_448;T;T;T;T;T;T;T;T;C;C;C;C;C;C;C;C;C;C;C;C;C;C;C;C;T;C;C;C;T;T;T;C;T;T;T;T;T;T;T;T;T;T;T;T;T;C;C;T;C;C;C;C;C;T;T;C;T;C;C;C;C;T;T;failed;T;T;T;T;T;T;T;T;T;failed;T;T;T;T;T;C;T;T;C;T;T;T;T;C;T;C;C;C;C;C;C;C;C;C;C;C;C;C;C;T;T;C;C;T;C;C;T;T;T;Y;T;T;C;C;C;C;C;T;T;failed;T;T;C;C;failed;C;C;C;T;failed;C;C;C;C;T;C;C;C;C;C;C;Y;T;C;C;C;T;T;C;T;T;T;failed;C;T;C;C;failed;C;C;T;C;T;Y;C;C;C;C;C;T;C…
NOS_WW_SNP_449;C;C;C;C;C;C;C;C;T;T;T;T;T;T;T;T;T;T;T;T;T;T;T;T;C;T;T;T;C;C;C;T;C;C;C;C;C;C;C;C;C;C;C;C;C;T;T;C;T;T;T;T;T;C;C;T;C;T;T;T;T;C;C;T;C;C;C;C;C;C;C;C;C;C;C;C;C;C;C;T;C;C;T;C;C;C;C;T;C;T;T;T;T;T;T;T;T;T;T;T;T;T;T;C;C;T;T;C;T;T;C;C;C;Y;C;C;T;T;T;T;T;C;C;failed;C;C;T;T;failed;T;T;T;C;failed;T;T;T;T;C;T;T;T;T;T;T;T;C;T;T;T;C;C;T;C;C;C;Y;T;C;T;T;failed;T;T;C;T;C;Y;T;T;T;T;T;C;T;C;T;T;T;C;C;C;…
NOS_WW_SNP_450;G;G;G;G;G;G;G;G;T;T;T;failed;T;T;T;T;T;T;T;T;G;T;T;T;T;G;G;G;G;G;G;T;G;G;G;G;G;G;G;G;G;G;G;G;G;G;T;T;T;T;T;G;G;K;T;G;T;G;T;T;T;G;G;T;T;T;G;G;G;G;T;G;G;G;T;G;T;G;G;G;G;G;G;G;G;G;G;G;G;G;G;G;G;G;G;G;G;G;G;G;G;G;G;G;G;G;G;G;G;G;G;G;G;G;G;G;G;G;G;G;G;G;G;G;G;G;G;G;G;G;G;G;G;G;G;G;G;G;G;T;G;G;G;G;G;G;K;G;G;G;G;G;G;G;G;G;G;G;G;G;G;G;G;G;G;G;G;G;G;G;G;G;G;G;T;G;T;T;T;T;G;G;G;G;G;G;G;G;G;G…
NOS_WW_SNP_451;T;T;T;T;T;T;T;T;T;T;T;T;T;T;T;T;T;T;T;T;T;T;T;T;T;T;T;T;T;T;T;T;T;T;T;T;T;T;T;T;T;T;T;T;C;T;T;T;T;T;T;T;C;C;T;T;T;T;T;T;T;C;C;T;T;T;T;C;C;T;T;C;C;T;T;T;T;T;T;C;C;C;failed;C;T;T;C;T;C;T;T;T;T;T;T;T;T;T;T;T;T;T;T;T;T;T;T;T;T;T;T;T;T;T;T;T;T;T;T;T;T;T;T;T;T;T;T;T;T;T;T;T;T;T;T;T;T;T;C;T;T;T;T;T;T;Y;T;T;T;T;T;T;T;T;T;T;T;T;T;T;T;T;T;T;T;T;T;T;T;T;T;T;T;C;T;T;T;T;T;T;T;T;T;T;T;T;T;T;T;T…
NOS_WW_SNP_452;G;G;G;G;G;G;G;G;G;G;G;G;G;G;G;G;G;G;G;G;G;G;G;G;G;A;G;G;G;A;A;G;A;A;A;A;A;A;A;A;A;A;A;A;G;A;G;G;G;G;A;R;A;A;A;G;A;G;A;G;G;G;G;A;G;G;G;G;G;G;G;G;G;G;A;A;A;A;R;G;G;A;A;A;A;A;R;R;G;G;G;G;G;G;G;G;G;G;G;G;R;A;R;A;A;G;A;A;G;A;G;G;G;G;G;A;G;A;A;G;R;A;A;A;G;A;A;A;A;G;G;G;G;G;G;G;G;G;G;A;G;G;G;G;G;G;G;G;G;G;G;G;G;A;G;G;R;A;G;A;A;G;A;G;A;A;G;G;G;G;G;G;G;G;G;G;G;G;G;G;A;G;G;G;G;G;G;G;A;A;A;A;…
NOS_WW_SNP_453;C;C;T;Y;T;C;C;C;C;C;C;C;C;C;C;C;C;C;C;C;C;C;C;C;C;T;C;C;C;T;T;C;T;T;T;T;T;T;T;T;T;T;T;T;C;T;C;T;T;C;T;Y;T;T;T;T;T;C;T;C;C;C;C;T;T;T;T;C;C;T;T;C;C;C;T;T;T;T;failed;T;T;T;T;T;T;T;T;T;C;C;C;T;T;T;T;C;C;C;T;T;T;T;T;T;T;T;T;T;T;T;T;T;C;C;C;T;T;T;T;C;T;T;T;T;C;T;T;T;T;T;T;C;C;Y;C;C;C;C;C;T;T;C;C;C;C;C;T;C;C;C;C;C;C;T;C;C;Y;T;C;T;T;C;T;C;T;T;C;C;C;C;C;C;C;C;C;C;C;C;C;C;T;C;C;C;C;C;C;C;T;T…
NOS_WW_SNP_454;C;C;C;C;C;C;C;C;C;C;C;C;C;C;C;C;C;C;C;C;C;C;C;C;C;C;C;C;C;C;C;C;C;C;C;C;C;C;C;C;C;C;C;C;C;C;C;C;C;C;C;C;C;C;C;C;C;C;C;C;C;C;C;C;C;C;C;C;C;C;C;C;C;C;C;C;C;C;C;C;C;C;C;C;C;C;C;C;C;C;C;C;C;C;C;C;C;C;C;C;C;C;C;C;C;C;C;C;C;C;C;C;C;C;C;C;C;C;C;C;C;C;C;C;failed;A;A;C;C;C;C;C;C;C;C;C;C;C;C;C;C;C;C;C;C;C;C;C;C;C;C;C;C;failed;C;C;A;C;C;C;C;C;C;C;C;C;A;C;C;C;C;C;C;C;C;C;C;C;C;C;C;C;C;C;C;C;C;…
NOS_WW_SNP_455;C;C;C;C;C;C;C;C;T;C;T;C;T;T;T;T;C;T;T;T;C;T;Y;T;C;C;C;T;T;C;C;C;C;C;C;C;C;C;C;C;C;C;C;C;C;C;C;T;T;C;C;C;C;C;C;T;C;T;C;C;T;C;C;C;C;C;T;C;C;T;C;C;C;C;C;C;C;C;C;C;C;C;C;C;C;C;C;C;C;C;C;T;C;T;Y;T;C;T;failed;T;T;T;C;T;C;C;C;C;C;C;C;C;C;C;C;C;C;C;C;T;C;C;C;C;C;C;C;C;C;T;T;T;T;T;C;C;C;C;C;Y;C;C;C;C;C;C;C;C;C;C;C;C;C;C;C;C;T;T;T;T;C;T;C;C;C;C;C;C;C;C;C;C;C;C;T;T;T;C;C;C;C;T;T;T;T;T;T;T;Y;T…
NOS_WW_SNP_456;A;A;A;A;A;A;G;A;G;G;G;G;G;G;G;G;G;G;G;G;G;G;G;G;A;G;A;A;G;G;G;G;G;G;G;G;G;G;G;G;G;G;G;G;G;A;failed;G;A;A;G;G;G;G;G;G;G;A;G;G;G;G;G;G;G;G;G;G;G;G;G;G;G;G;G;G;G;G;G;G;G;A;G;A;A;G;G;G;G;G;A;A;G;A;A;A;G;A;G;G;G;G;G;G;G;R;A;G;G;A;G;A;G;G;A;G;G;G;G;G;G;G;G;A;A;G;A;A;G;G;G;G;G;G;G;G;G;G;G;G;G;G;G;G;G;G;G;G;G;G;G;G;G;A;A;A;A;A;A;A;A;A;A;G;A;A;A;G;G;A;G;A;A;G;G;A;G;G;G;R;A;A;A;R;failed;G;R;…
NOS_WW_SNP_457;G;G;G;G;G;G;G;G;G;G;G;G;G;G;G;G;G;G;G;G;G;G;G;G;G;G;G;G;G;G;G;G;G;G;G;G;G;G;G;G;G;G;G;G;G;G;G;G;G;G;G;G;G;G;G;G;G;G;G;G;G;G;G;G;G;G;G;G;G;G;G;G;G;G;G;G;G;G;G;G;G;G;G;G;G;G;G;G;G;G;G;G;G;G;G;G;G;G;G;G;G;G;G;G;G;G;G;G;G;G;G;G;G;G;G;G;G;G;G;G;G;G;G;G;G;G;G;G;G;G;G;G;G;G;G;G;G;G;G;G;G;G;G;G;G;G;G;G;G;G;G;G;G;G;G;G;G;G;G;G;G;G;G;G;G;G;G;G;G;G;G;G;G;G;G;G;G;G;G;G;G;G;G;G;G;G;G;G;G;G;G;G;…
NOS_WW_SNP_458;C;C;T;Y;T;T;T;C;C;T;Y;C;C;T;T;T;T;C;C;C;T;T;C;C;C;C;C;C;C;C;C;C;C;C;C;C;C;C;C;C;C;C;C;C;T;C;C;C;C;C;C;C;C;C;C;C;C;C;C;C;T;T;T;T;C;T;C;T;T;T;C;T;T;C;C;C;C;C;C;T;C;T;Y;T;T;C;C;T;T;C;C;T;T;T;T;T;C;T;C;C;C;T;T;C;T;C;C;C;C;C;C;T;C;T;T;C;C;C;C;C;C;C;C;C;C;C;C;C;C;C;C;C;T;Y;C;C;C;C;T;C;C;C;Y;C;C;C;C;C;C;C;T;T;T;T;C;C;T;T;T;C;Y;C;C;C;C;C;C;Y;C;C;C;C;C;T;C;C;C;C;T;T;T;C;C;C;C;C;C;C;C;C;C;C;…
NOS_WW_SNP_459;G;A;A;A;A;A;A;G;G;A;R;A;A;A;A;A;A;A;A;A;G;A;R;G;A;A;G;A;G;G;G;A;G;A;A;A;G;G;R;A;A;A;G;A;G;A;G;A;G;G;A;A;A;A;A;A;G;G;G;A;A;G;G;A;A;A;A;G;G;A;A;G;G;A;A;A;A;A;A;A;A;A;A;A;A;A;A;A;G;A;A;A;A;A;A;A;A;A;A;A;A;A;A;A;A;A;A;A;A;A;A;G;A;A;R;A;A;A;A;A;A;A;A;G;R;A;A;A;A;A;A;A;A;A;A;A;A;A;G;A;A;A;A;A;A;A;A;A;A;A;A;A;A;A;A;A;A;G;G;A;A;G;G;G;A;A;A;A;A;A;A;A;A;G;A;A;A;A;A;A;A;failed;A;A;G;A;A;A;A;A…
NOS_WW_SNP_460;C;T;T;T;T;T;T;C;T;T;T;T;T;T;T;T;T;T;T;T;T;T;T;T;T;T;C;C;C;T;C;T;C;T;T;C;C;C;failed;C;C;Y;T;C;T;C;T;T;T;T;C;T;C;C;C;T;T;C;T;T;T;T;T;T;T;T;T;T;T;T;T;T;T;T;C;C;C;C;T;T;T;T;T;T;T;T;T;T;T;T;T;T;T;T;T;T;T;T;T;C;C;T;C;T;T;T;C;C;T;C;T;T;T;T;T;C;T;T;T;T;Y;C;T;T;T;T;T;Y;T;T;T;T;T;T;T;T;T;T;T;T;T;T;Y;T;T;T;T;T;T;T;T;T;T;T;T;C;Y;C;C;C;T;T;C;C;C;C;C;T;T;T;T;T;T;T;T;T;T;T;T;T;T;Y;Y;C;C;C;T;T;C;C…
NOS_WW_SNP_461;G;G;G;G;G;G;G;G;G;G;G;G;G;G;G;G;G;G;G;G;G;G;G;G;G;G;G;G;G;G;G;G;G;G;G;G;G;G;G;G;G;G;G;G;T;G;G;T;G;G;G;G;G;G;G;G;G;G;G;G;G;T;T;G;G;G;G;T;T;G;G;T;T;G;G;G;G;G;G;G;G;G;G;G;G;G;G;G;T;G;G;G;G;G;G;G;G;G;G;G;G;G;G;G;G;G;G;G;G;G;G;T;T;T;T;G;G;G;G;G;G;G;G;G;G;G;G;G;G;G;G;G;G;G;G;G;G;G;T;G;G;G;K;G;G;G;G;G;G;G;G;G;G;G;G;G;failed;T;T;G;K;G;G;G;G;G;G;K;G;G;G;G;G;T;G;G;G;G;T;T;G;G;G;G;G;G;G;G;G;G…
NOS_WW_SNP_462;G;G;A;G;A;A;A;G;G;G;G;G;G;G;G;G;G;G;G;G;G;G;G;G;A;G;G;G;A;G;G;G;A;A;A;R;A;G;R;G;G;A;G;A;A;G;G;A;G;G;G;G;G;G;G;G;G;G;G;G;G;A;A;G;A;A;A;A;A;A;A;A;A;G;G;A;A;A;A;A;A;A;A;A;A;failed;A;A;A;G;A;A;A;A;A;A;A;A;A;A;R;A;G;A;A;A;R;A;A;G;G;A;G;A;G;G;A;G;A;A;A;A;G;A;A;G;A;A;A;A;A;A;A;A;A;G;G;G;A;G;A;G;G;G;G;G;A;G;G;G;A;A;A;G;A;G;G;G;G;G;G;G;A;A;G;A;G;R;A;G;G;G;G;A;A;A;A;G;A;R;A;A;A;G;A;A;G;A;A;A…
NOS_WW_SNP_463;A;A;G;G;G;A;A;A;A;A;A;A;G;G;G;G;A;G;G;G;A;R;failed;A;A;G;A;A;A;A;A;A;A;A;A;A;A;A;A;A;A;A;A;A;A;G;A;R;A;A;G;A;A;G;G;A;G;A;G;G;A;A;A;G;A;G;A;A;A;A;G;A;A;A;A;A;A;A;A;A;A;G;A;G;G;A;G;A;A;A;A;A;A;A;A;A;A;A;A;A;A;A;A;A;A;G;A;G;G;A;G;G;G;G;G;G;A;G;A;G;G;G;G;A;A;A;A;G;G;A;A;G;G;A;A;G;A;A;A;G;G;A;A;A;A;A;A;A;A;A;G;G;G;A;A;A;G;G;A;A;G;A;G;A;R;G;G;G;G;G;A;G;A;A;G;G;G;A;A;G;A;A;G;A;G;G;G;G;A;A…
NOS_WW_SNP_464;A;A;R;G;A;R;R;A;G;G;G;G;G;G;G;G;A;G;G;G;R;G;R;A;A;G;A;A;G;A;A;G;A;A;A;A;A;A;A;A;A;A;A;A;G;A;G;G;G;A;A;A;A;A;A;G;A;G;G;A;G;G;G;G;G;G;G;G;G;G;G;G;G;A;A;G;G;A;failed;G;A;G;A;G;G;G;A;A;G;A;G;G;G;G;A;G;G;G;R;A;A;A;G;G;A;G;G;G;G;G;G;G;G;G;G;G;G;A;A;A;A;G;A;A;R;A;A;A;G;G;A;R;A;G;A;G;A;A;G;failed;G;G;R;A;A;A;G;A;A;A;G;G;G;A;G;A;A;A;A;A;A;A;G;G;G;G;A;A;A;A;A;A;A;G;G;G;G;A;A;A;A;G;G;G;G;G;G;…
NOS_WW_SNP_465;G;G;G;G;G;G;G;G;G;G;G;G;G;G;G;G;G;G;G;G;G;G;G;G;G;G;G;G;G;G;G;G;G;G;G;G;G;G;G;G;G;G;G;G;G;G;G;G;G;G;G;G;G;G;G;G;G;G;G;G;G;G;G;G;G;G;G;G;G;G;G;G;G;G;G;G;G;G;G;G;G;G;G;G;G;G;G;A;G;G;G;G;G;G;G;G;G;G;G;A;G;G;G;G;G;G;G;G;G;G;G;G;G;G;G;G;G;G;G;G;G;G;G;G;G;G;G;G;G;G;G;G;G;G;G;G;G;G;G;G;G;G;G;G;G;G;G;G;G;G;G;G;G;G;G;G;G;G;G;G;G;G;G;G;G;G;G;G;G;G;G;G;G;G;G;G;G;G;G;G;G;G;G;G;G;G;G;G;G;G;G;G;…
NOS_WW_SNP_466;A;A;G;A;G;G;G;A;A;A;A;A;A;A;A;A;A;A;A;A;A;G;R;G;A;failed;A;A;G;A;A;G;A;A;A;A;A;A;A;A;A;A;A;A;G;A;A;G;G;A;A;A;A;A;A;G;A;A;G;G;A;G;G;A;G;G;G;G;G;G;G;G;G;G;A;G;A;G;A;A;A;A;A;A;G;G;A;A;G;G;G;G;G;G;G;G;G;G;G;G;G;G;G;G;G;G;A;A;A;A;A;R;G;G;G;A;G;A;R;G;A;A;A;A;A;A;A;A;A;G;G;G;G;G;A;A;A;G;G;G;G;G;A;G;A;R;G;G;G;G;G;A;G;A;G;A;A;A;A;A;A;A;A;A;A;A;A;A;A;G;A;G;G;G;G;A;G;A;A;A;R;R;A;A;A;A;A;G;G;G…
NOS_WW_SNP_467;A;A;A;A;A;A;A;A;A;A;A;A;A;A;A;A;R;A;A;A;A;A;R;A;G;A;A;A;A;A;A;A;A;A;A;A;A;A;A;A;A;A;A;A;A;G;A;A;A;G;A;A;A;A;A;A;A;A;A;A;A;A;A;A;A;A;A;A;A;A;A;A;A;A;A;A;A;A;A;A;A;A;A;A;A;A;A;A;A;G;A;A;A;A;A;A;A;A;A;A;A;A;A;A;A;A;A;A;A;A;A;A;A;G;A;A;A;A;A;A;A;A;A;A;A;A;A;A;A;A;A;A;A;A;G;A;G;A;A;A;G;R;G;G;G;G;A;G;G;G;A;A;A;A;A;G;G;G;A;A;G;A;A;A;A;A;A;A;G;G;G;G;A;A;A;G;A;A;R;A;A;G;A;A;G;A;G;A;A;A;A;R;…
NOS_WW_SNP_468;G;G;G;G;G;G;G;G;G;G;G;G;G;G;G;G;G;G;G;G;G;G;G;G;T;G;G;G;T;G;G;G;T;T;G;K;T;G;K;G;G;T;T;T;G;G;G;K;G;G;G;G;G;G;G;G;G;G;G;G;G;G;G;G;T;failed;T;G;G;T;T;G;G;G;G;T;T;T;T;T;T;T;T;T;T;T;T;T;G;G;T;T;T;T;T;T;T;T;T;T;K;T;G;T;T;G;G;G;G;G;T;G;T;G;T;G;G;G;G;T;G;G;G;G;G;G;G;G;G;T;G;T;T;T;G;G;G;G;G;G;G;G;G;G;G;T;T;G;G;G;G;G;G;G;G;G;G;G;G;G;G;G;G;G;G;G;G;G;T;G;G;G;G;G;G;T;G;G;G;G;G;K;T;G;T;K;G;T;T;K…
NOS_WW_SNP_469;C;C;C;C;C;C;C;C;C;C;C;C;C;C;C;C;C;C;C;C;C;C;C;C;C;C;C;C;C;C;C;C;C;C;C;C;C;C;C;C;C;C;C;C;C;C;C;C;C;C;C;C;C;C;C;C;C;C;C;C;C;C;C;C;C;C;C;C;C;C;C;C;C;C;C;C;C;C;C;C;C;C;C;C;C;C;C;C;C;C;C;C;C;C;C;C;C;C;C;C;C;C;C;C;C;C;C;C;C;C;C;C;C;C;C;C;C;C;C;C;C;C;C;C;C;C;C;C;C;C;C;C;C;C;C;C;C;C;C;C;C;C;C;C;C;C;C;C;C;C;C;C;C;C;C;C;C;C;C;C;C;C;C;C;C;C;C;C;C;C;C;C;C;C;C;C;C;C;C;C;C;C;C;C;C;C;C;C;C;C;C;C;…
NOS_WW_SNP_470;G;G;G;G;G;G;G;G;A;G;G;G;G;G;G;G;G;G;G;G;G;A;G;A;G;G;A;A;G;G;G;G;G;G;G;G;G;G;G;G;G;G;G;G;G;A;G;G;G;A;G;A;G;G;G;A;G;G;G;G;A;G;G;G;G;G;G;G;G;G;G;G;G;G;G;G;G;G;G;G;G;G;G;G;G;G;G;G;G;G;A;G;G;A;failed;G;A;G;A;G;A;A;G;A;A;G;G;G;G;G;G;G;G;G;G;G;G;G;G;A;G;G;G;G;G;G;G;G;G;A;A;A;A;G;G;A;A;G;G;G;A;A;A;A;G;G;G;G;A;G;G;G;G;A;G;failed;G;G;A;A;A;A;G;G;G;G;G;failed;A;G;G;G;A;G;G;G;G;A;G;G;G;G;A;A;G…
NOS_WW_SNP_471;G;G;G;G;G;G;G;G;G;G;G;G;G;G;G;G;G;G;G;G;G;G;G;G;G;G;G;G;G;G;G;G;G;G;G;G;G;G;G;G;G;G;G;G;A;G;G;G;G;G;G;G;G;G;G;G;G;G;G;A;A;A;A;G;G;G;G;A;A;G;G;A;A;G;G;G;G;G;G;G;G;G;G;G;G;G;G;G;A;G;G;G;G;G;G;G;G;G;G;G;G;G;G;G;G;A;G;A;A;G;A;A;A;A;A;A;G;G;A;G;A;A;A;A;A;A;A;A;A;G;G;G;G;G;G;G;A;G;A;G;A;G;G;G;G;G;G;G;G;G;G;G;G;R;R;G;G;G;G;G;failed;G;A;A;A;A;A;G;G;A;A;A;A;A;A;G;A;G;A;R;A;G;G;G;G;G;G;G;A;A…
NOS_WW_SNP_472;C;C;C;C;C;C;C;C;C;C;C;C;C;C;C;C;C;C;C;C;C;C;C;C;C;C;C;C;C;C;C;C;C;C;C;C;C;C;C;C;C;C;C;C;C;T;C;C;C;C;C;C;C;C;C;C;C;C;C;C;C;C;C;C;C;C;C;C;C;C;C;C;C;C;C;C;C;C;C;C;C;C;C;C;C;C;C;C;C;C;C;C;C;C;C;C;C;C;C;C;C;C;C;C;C;C;C;C;C;C;C;C;C;C;C;C;C;C;C;C;C;C;C;C;C;C;C;C;C;C;C;C;C;C;C;C;C;C;C;C;C;C;C;C;C;C;C;C;C;C;C;C;C;T;C;T;T;C;C;T;T;C;C;C;C;C;C;C;T;T;C;C;C;C;C;C;C;C;C;C;C;C;C;C;C;C;C;C;C;C;T;C;…
NOS_WW_SNP_473;G;G;G;R;G;G;R;G;G;G;G;G;G;G;G;G;G;G;G;G;G;G;G;G;A;A;G;G;G;G;A;A;G;G;G;G;A;G;R;A;A;G;G;G;A;G;G;G;G;G;G;G;G;G;G;A;G;G;G;G;G;A;A;G;A;A;A;A;A;A;A;A;A;G;A;G;G;R;A;R;R;G;A;G;G;A;R;A;A;G;A;A;A;A;A;A;A;A;A;A;A;A;A;A;A;A;G;G;G;G;G;G;A;failed;G;G;G;G;G;A;G;G;G;G;A;A;R;A;A;A;A;A;A;A;G;G;G;G;A;G;A;G;G;G;G;R;A;G;G;A;A;A;A;A;A;A;A;A;G;G;A;G;A;G;G;A;A;R;A;G;R;G;G;A;G;G;G;G;A;R;G;R;G;G;G;G;G;R;A;A…
NOS_WW_SNP_474;T;T;C;Y;C;T;T;T;C;C;C;C;C;C;C;C;C;C;C;C;C;C;C;C;T;T;T;T;T;C;C;C;C;C;C;C;C;C;C;C;C;C;C;C;C;Y;T;T;T;T;C;C;C;C;C;C;C;T;C;C;C;C;C;C;C;Y;T;C;C;T;C;C;C;C;T;T;C;C;T;T;T;T;T;T;T;Y;T;T;C;T;T;T;T;T;failed;T;T;T;T;C;C;T;C;C;C;T;T;T;T;T;T;T;T;T;T;T;T;C;T;T;T;T;T;T;T;C;T;T;T;C;C;C;T;C;T;C;T;C;C;C;T;T;T;T;C;T;T;T;T;T;C;C;C;C;C;T;Y;T;T;T;T;C;T;C;C;C;C;Y;C;C;C;C;C;C;T;T;T;C;C;C;C;Y;T;C;T;C;T;C;C;C…
NOS_WW_SNP_475;G;G;A;A;A;A;A;G;A;G;G;G;R;A;A;A;G;G;A;G;A;G;G;A;G;A;A;A;A;A;A;A;A;A;A;A;A;A;A;A;A;A;A;A;A;A;A;A;A;A;A;A;G;G;G;A;A;G;A;A;A;A;A;A;A;G;G;A;A;G;G;A;A;A;A;A;A;A;A;A;G;R;A;A;A;A;R;A;A;G;A;A;A;A;A;A;A;A;A;A;A;A;A;A;A;A;A;G;G;A;A;G;G;A;A;R;A;R;A;A;A;R;failed;A;A;A;A;A;A;A;G;A;A;A;G;G;G;G;A;A;G;G;A;A;A;G;A;G;A;A;G;G;R;A;A;G;A;R;G;G;G;A;A;A;A;G;G;R;G;G;G;G;G;A;G;A;G;G;G;G;G;A;A;A;A;A;A;A;G;A…
NOS_WW_SNP_476;T;T;T;T;C;C;C;T;T;T;T;C;T;T;T;T;T;T;T;T;C;T;T;C;T;T;T;T;T;T;T;Y;T;T;T;T;T;T;T;T;T;T;T;T;T;T;T;C;T;T;T;T;T;T;T;C;C;T;C;failed;C;T;T;T;C;C;C;T;T;C;C;T;T;C;C;C;T;T;T;C;T;T;C;C;T;Y;T;Y;T;T;C;C;C;C;C;C;C;C;C;C;C;C;C;C;C;T;T;T;T;T;T;T;T;T;T;T;T;T;T;C;T;T;T;T;T;T;T;T;T;C;Y;C;C;C;T;T;T;T;T;Y;T;C;T;C;T;T;C;T;C;T;C;T;C;T;C;T;T;T;T;T;T;T;T;T;T;T;T;Y;T;T;T;T;T;T;T;T;T;T;T;T;T;T;T;T;T;T;T;C;T;T…
NOS_WW_SNP_477;T;C;failed;Y;C;C;T;T;T;C;T;T;T;T;T;C;C;T;C;C;T;C;C;C;C;T;T;C;T;T;T;C;T;T;C;T;T;T;Y;T;T;T;C;T;C;T;T;C;C;T;C;T;C;T;C;C;C;C;C;C;C;C;C;T;T;T;T;C;C;T;T;C;C;T;T;T;T;T;T;C;C;C;C;C;C;T;C;C;C;T;C;C;C;C;C;C;C;C;C;failed;C;T;T;T;C;C;C;T;C;C;C;C;C;C;C;T;T;T;T;T;T;T;C;T;C;T;T;T;T;T;C;T;C;T;C;C;C;T;C;C;T;T;C;T;T;C;T;T;T;T;C;failed;T;T;C;T;T;T;T;T;T;failed;C;C;C;C;C;T;C;T;C;T;C;C;C;C;C;T;T;T;T;Y;…
NOS_WW_SNP_478;T;C;T;T;T;T;T;C;T;T;T;T;T;T;T;T;T;T;T;T;T;T;Y;C;T;T;C;T;T;T;C;T;T;Y;T;C;C;C;Y;T;T;C;T;Y;T;T;T;T;T;T;T;C;T;T;C;T;T;C;T;T;C;T;T;T;T;T;T;T;T;T;T;T;T;Y;Y;C;T;T;T;T;T;T;T;T;T;C;T;T;T;T;T;T;T;T;T;T;T;T;T;T;C;T;failed;C;T;C;T;T;T;T;T;T;failed;T;T;T;C;T;C;T;T;T;C;T;T;T;T;T;T;T;T;T;T;T;C;T;C;T;T;T;T;T;C;T;T;T;T;T;T;T;C;C;Y;T;T;T;T;C;T;C;T;T;T;T;T;T;T;T;C;C;T;C;T;T;T;Y;T;T;T;T;C;C;T;C;T;T;T;…
NOS_WW_SNP_479;T;C;T;T;T;T;T;C;T;T;T;T;T;T;T;T;T;T;T;T;T;T;Y;C;T;T;C;T;T;T;C;T;T;Y;T;C;C;C;Y;T;T;C;T;Y;T;T;T;T;T;T;T;Y;T;T;C;T;T;C;T;T;C;T;T;T;T;T;T;T;T;T;T;T;T;Y;C;C;T;T;T;T;T;T;T;T;T;C;T;T;T;T;T;T;T;T;T;T;T;T;T;T;C;T;failed;C;T;C;T;T;T;T;T;T;T;T;T;T;C;T;C;T;T;T;C;T;T;T;T;T;T;T;T;T;T;T;C;T;C;T;T;T;T;T;failed;T;T;T;T;T;T;T;C;C;Y;T;T;T;T;C;T;C;T;T;T;T;T;T;T;T;C;C;T;C;T;T;T;T;T;T;T;T;C;C;T;C;T;T;T;…
NOS_WW_SNP_480;G;G;G;G;G;G;G;G;failed;A;G;A;A;A;A;A;G;A;A;R;G;G;R;A;G;A;G;A;G;G;failed;G;G;G;G;G;G;G;G;G;G;G;G;G;A;G;G;failed;A;G;G;G;G;G;G;A;A;A;A;G;A;A;A;A;R;G;G;A;A;G;G;A;A;A;A;A;A;R;G;G;G;failed;G;G;G;A;G;G;A;G;G;G;G;G;G;G;G;G;G;G;G;G;G;G;G;A;G;A;A;G;A;A;A;A;A;failed;A;A;G;G;A;G;A;G;G;G;G;G;G;G;G;A;A;G;A;A;A;A;A;G;A;G;G;G;G;failed;A;G;G;G;G;A;G;G;G;G;R;A;G;R;R;G;G;G;G;G;G;R;G;G;G;G;G;A;A;A;A;…
NOS_WW_SNP_481;C;C;C;C;C;C;C;C;C;C;C;C;C;C;C;C;C;C;C;C;C;C;C;C;C;C;C;C;C;C;C;C;C;C;C;C;C;C;C;C;C;C;C;C;C;C;C;C;C;C;C;C;C;C;C;C;C;C;C;C;C;C;C;C;C;C;C;C;C;C;C;C;C;C;C;C;C;C;C;C;C;C;C;C;C;C;C;C;C;C;C;C;C;C;C;C;C;C;C;C;C;C;C;C;C;C;C;C;T;C;C;C;failed;C;C;C;C;C;C;C;C;C;C;C;C;C;C;C;C;C;C;C;C;C;C;C;C;C;C;C;C;C;C;C;C;C;C;C;C;C;C;C;C;C;C;C;C;C;C;C;C;C;C;C;C;C;C;C;C;C;C;C;C;C;C;C;C;C;C;C;C;C;C;C;C;C;C;C;C;C…
NOS_WW_SNP_482;C;C;failed;C;C;T;T;C;C;C;C;C;T;C;T;T;C;Y;T;Y;T;C;T;T;C;C;C;C;C;C;C;C;C;C;C;C;C;C;C;C;C;C;C;C;C;C;C;C;C;C;C;C;C;C;C;C;C;C;C;C;C;C;C;C;C;C;C;C;C;C;C;C;C;C;C;C;C;C;C;C;C;C;C;C;C;C;C;C;C;C;C;C;C;C;C;C;C;C;C;C;C;C;C;C;C;C;C;C;T;C;C;T;T;T;C;C;C;C;C;C;C;C;C;C;C;C;C;C;C;C;C;C;T;T;C;T;C;Y;C;C;T;C;C;C;C;C;C;C;C;C;C;C;C;C;C;C;C;C;C;C;T;C;C;C;C;C;C;C;C;C;T;C;C;C;C;C;C;T;C;C;C;C;C;C;C;C;C;C;C;T…
NOS_WW_SNP_483;T;T;C;C;C;C;C;T;C;C;C;C;T;T;T;T;C;T;T;T;C;T;failed;C;T;C;C;C;C;C;C;C;Y;Y;C;C;C;T;Y;C;C;C;T;C;C;C;C;Y;C;C;C;C;C;C;C;C;C;C;T;failed;C;C;C;C;C;C;C;C;C;C;C;C;C;C;C;C;C;C;C;T;T;T;T;T;T;C;T;C;C;C;C;C;T;T;T;C;T;T;C;C;C;C;C;C;C;T;C;C;C;C;failed;C;T;C;C;C;C;C;C;T;C;C;C;C;C;C;C;C;C;T;C;failed;C;T;C;C;C;C;C;C;C;C;T;C;C;Y;C;C;C;C;T;T;C;C;T;T;T;T;T;T;C;C;C;C;C;C;C;C;C;C;C;C;C;C;C;C;C;C;C;C;C;C;…
NOS_WW_SNP_484;C;C;C;C;C;C;C;C;T;C;T;T;T;T;T;T;C;T;T;T;C;C;T;C;C;C;C;T;C;C;C;C;C;C;C;C;C;C;C;C;C;C;C;C;C;C;failed;T;C;C;C;T;T;T;T;T;T;C;T;T;T;C;C;T;T;C;C;C;C;C;T;C;C;C;C;C;C;C;C;C;C;C;C;C;C;C;C;C;C;C;C;C;C;C;C;C;C;C;C;C;C;C;C;C;C;T;T;C;C;T;T;T;T;T;T;C;T;T;T;C;C;failed;Y;T;T;T;T;T;T;C;C;C;C;C;C;T;T;T;C;C;C;C;C;C;C;C;C;C;C;C;C;C;C;C;T;C;T;C;C;C;C;C;T;T;T;C;C;Y;C;C;C;C;C;C;T;C;T;T;T;T;C;T;C;C;C;C;C;…
NOS_WW_SNP_485;A;A;G;R;A;G;G;A;A;A;A;A;A;A;A;A;A;A;A;A;G;A;R;G;A;A;G;G;A;G;G;G;A;G;G;G;G;A;R;G;G;G;A;G;A;G;G;A;G;G;G;G;G;G;G;A;A;G;A;A;G;A;A;G;A;A;A;A;A;A;A;A;A;G;G;G;G;A;G;A;A;A;G;A;A;A;A;A;A;G;A;G;A;G;A;G;R;A;R;G;A;G;G;A;A;G;A;G;G;A;A;G;G;A;G;A;G;G;A;A;G;G;G;A;R;A;R;G;G;A;A;A;A;A;A;A;A;G;A;G;A;G;A;G;A;R;A;G;G;A;A;A;R;A;A;A;A;A;A;A;failed;G;G;A;A;A;A;R;A;A;A;A;A;A;A;G;A;G;G;R;G;G;G;G;G;G;G;A;G;R…
NOS_WW_SNP_486;A;A;A;A;A;A;A;A;A;A;A;A;A;A;A;A;A;A;A;A;A;A;A;A;A;G;A;A;A;A;A;G;A;A;A;A;A;A;A;A;A;A;A;A;A;A;A;A;A;A;A;A;A;A;A;A;A;A;A;A;A;A;A;A;A;A;A;A;A;A;A;A;A;A;A;A;A;A;A;A;A;A;A;A;A;A;A;A;A;A;A;A;A;A;A;A;A;A;A;A;A;A;A;A;A;A;A;A;A;A;A;A;A;A;A;A;A;A;A;A;A;A;A;A;A;A;A;A;A;A;A;A;A;A;A;A;A;A;A;A;A;A;A;A;A;A;A;A;A;A;A;A;A;A;A;A;A;A;A;A;A;A;A;A;A;A;A;A;G;G;G;G;A;A;A;A;A;A;A;A;A;A;A;A;A;A;A;A;A;A;A;A;…
NOS_WW_SNP_487;A;A;A;R;G;A;A;A;G;G;G;G;G;G;G;G;A;G;G;G;A;G;R;G;R;A;G;A;A;G;A;A;G;A;A;G;G;A;R;A;G;A;A;G;A;A;G;A;G;G;G;R;G;G;G;A;A;G;G;G;G;A;A;G;A;G;G;A;A;G;R;A;A;A;A;A;A;A;A;A;A;G;R;G;G;A;A;G;A;A;A;G;G;A;A;R;A;A;G;G;G;G;G;G;G;G;A;G;G;A;A;G;R;G;G;G;G;G;G;A;G;G;G;G;A;G;R;A;R;A;A;A;A;A;G;G;G;G;A;G;G;A;A;A;G;A;A;A;A;G;G;G;G;A;G;A;A;A;A;A;A;G;A;A;A;A;A;A;A;G;G;A;A;A;A;G;A;A;A;A;A;G;G;G;G;G;G;A;A;A;G;A;…
NOS_WW_SNP_488;G;G;G;failed;A;G;G;G;A;A;A;A;A;A;A;A;G;A;A;A;G;A;R;A;R;G;A;G;G;A;G;G;A;G;G;A;A;G;failed;G;A;G;G;A;G;G;A;G;A;A;A;failed;A;A;A;G;G;A;A;A;A;G;G;A;G;A;A;G;G;A;A;G;G;G;G;G;G;G;G;G;G;A;A;A;A;G;G;A;G;G;G;A;A;G;G;failed;G;G;A;A;A;A;A;A;A;A;G;A;A;G;G;A;R;A;A;A;A;A;A;G;A;A;A;A;G;A;failed;G;failed;G;G;G;G;G;A;A;A;A;G;A;A;G;G;G;A;G;G;G;G;A;A;A;A;G;A;G;G;G;G;G;G;A;G;G;G;G;G;G;G;A;A;G;G;G;G;A;G;…
NOS_WW_SNP_489;T;T;T;T;T;T;T;T;T;T;T;T;T;T;T;T;T;T;T;T;T;T;T;T;T;T;T;T;T;T;T;T;T;T;T;T;T;T;T;T;T;T;T;T;T;T;T;failed;T;T;T;T;T;T;T;T;T;T;T;T;T;T;T;T;T;T;T;T;T;T;T;T;T;T;T;T;T;T;T;T;T;T;T;T;T;T;T;T;T;T;T;T;T;T;T;T;T;T;T;T;C;T;T;T;T;C;T;T;T;T;T;T;Y;T;T;T;T;T;C;T;C;C;C;T;T;Y;T;T;T;T;T;T;T;T;C;C;T;T;T;T;T;T;T;T;T;T;T;T;T;T;T;T;T;T;T;T;T;T;T;T;T;T;C;T;Y;C;T;Y;T;T;T;T;T;T;T;T;T;T;T;Y;T;T;T;T;T;T;T;T;C;C…
NOS_WW_SNP_490;G;G;G;G;G;G;G;G;R;G;G;G;A;A;A;G;A;A;G;G;A;R;R;A;G;G;G;G;G;G;G;G;G;G;G;G;G;G;G;G;G;G;G;G;A;G;G;G;G;G;G;G;A;R;A;G;A;G;G;R;G;A;A;A;G;G;G;A;A;G;G;A;A;G;G;G;G;G;G;G;G;G;G;G;G;G;G;G;A;G;G;G;G;G;G;G;G;G;G;G;G;G;G;G;G;A;G;A;G;G;G;G;R;G;G;A;G;G;G;G;A;A;A;G;G;G;G;failed;G;G;G;G;G;G;G;G;G;G;A;failed;G;G;G;G;G;G;G;G;G;G;G;G;G;G;G;G;G;G;G;G;G;A;G;G;A;A;A;R;G;G;G;G;G;A;G;G;G;G;G;R;G;G;G;G;G;G;G;…
NOS_WW_SNP_491;G;G;G;G;G;G;G;G;G;G;G;G;G;G;G;G;G;G;G;G;G;G;G;G;G;G;G;G;G;G;G;G;G;G;G;G;G;G;G;G;G;G;G;G;G;G;G;G;G;G;G;G;G;G;G;G;G;G;G;G;G;G;G;G;G;G;G;G;G;G;G;G;G;G;G;G;G;G;G;G;G;G;G;G;G;G;G;G;G;G;G;G;G;G;G;G;G;G;G;G;G;G;G;G;G;G;G;G;G;G;G;G;G;G;G;G;G;G;G;G;G;G;G;A;R;A;A;A;A;G;G;G;G;G;G;G;G;G;G;G;G;G;G;G;G;G;G;G;G;G;G;G;G;G;G;G;G;G;G;G;G;G;R;G;G;failed;G;G;G;G;G;G;G;G;G;G;G;G;G;G;G;G;G;G;G;G;G;G;G;G…
NOS_WW_SNP_492;G;G;G;G;G;G;G;G;G;G;G;G;G;G;G;G;G;G;G;G;G;G;G;G;G;G;G;G;G;G;G;G;G;G;G;G;G;G;G;G;G;G;G;G;G;G;G;G;G;G;G;G;G;G;G;G;G;G;G;G;G;G;G;G;G;G;G;G;G;G;G;G;G;G;G;G;G;G;G;G;G;G;G;G;G;G;G;G;G;G;G;G;G;G;G;G;G;G;G;G;G;G;G;G;G;G;G;G;G;G;G;G;G;G;G;G;G;G;G;G;G;G;G;G;G;G;G;G;G;G;G;G;G;G;G;G;G;G;G;G;G;G;G;G;G;G;G;G;G;G;G;G;G;G;G;G;G;G;G;G;G;G;G;G;G;G;G;G;G;G;G;G;G;G;G;G;G;G;G;G;G;G;G;G;G;G;G;G;G;G;G;G;…
NOS_WW_SNP_493;C;C;C;C;A;C;C;C;A;A;A;A;A;A;A;A;C;A;A;A;C;A;M;A;M;C;A;C;C;A;C;C;A;C;C;A;A;C;failed;C;A;C;C;A;C;C;A;C;A;A;A;M;A;A;A;C;C;A;A;A;A;C;C;A;C;A;A;C;C;A;failed;C;C;C;C;C;C;C;C;C;C;A;A;A;A;C;C;A;C;C;C;A;A;C;C;C;C;C;A;A;A;A;A;A;A;A;C;A;A;C;A;A;A;A;A;A;A;A;A;C;A;A;A;A;C;A;M;C;M;C;C;C;C;C;A;A;A;A;C;A;A;C;C;C;A;C;C;C;C;A;A;A;A;C;A;C;C;C;C;C;C;A;C;C;C;C;C;C;C;A;A;C;C;C;C;A;C;C;C;C;C;A;A;A;A;A;A;…
NOS_WW_SNP_494;A;A;A;failed;A;A;A;A;G;G;G;G;G;G;G;G;G;G;G;G;G;G;G;G;G;G;G;G;G;G;G;G;G;G;G;G;G;G;G;G;G;G;G;G;A;A;G;G;G;G;G;G;G;G;G;A;G;G;G;G;G;A;A;G;G;G;G;A;A;G;G;A;A;G;G;G;G;G;G;G;G;G;G;G;G;G;G;G;A;G;G;G;G;G;G;G;G;G;G;G;G;A;G;G;G;G;G;G;G;G;G;G;G;G;G;G;G;G;G;G;G;G;G;G;G;G;G;G;G;G;G;G;G;G;G;G;G;G;A;G;G;G;G;G;G;G;G;G;G;G;G;G;G;G;G;G;A;G;G;G;G;G;G;G;G;G;G;A;A;A;G;A;A;A;G;G;G;A;A;R;G;G;G;G;G;G;G;G;G;G…
NOS_WW_SNP_495;C;C;C;Y;C;failed;T;C;T;C;C;T;T;T;T;T;C;T;T;T;T;C;Y;T;C;T;C;C;T;T;C;T;T;T;T;C;T;T;C;C;C;C;T;C;T;C;C;T;C;C;C;Y;C;C;C;T;T;C;T;failed;C;T;T;T;T;T;T;T;T;T;T;T;T;C;failed;T;T;T;T;T;T;C;T;C;C;C;T;T;T;T;C;C;T;C;C;C;T;C;T;T;T;T;T;T;T;Y;T;T;T;T;T;C;T;T;C;T;Y;T;T;T;T;T;C;T;T;T;T;T;T;T;T;T;T;T;C;T;C;C;T;T;T;T;C;T;T;T;T;T;T;T;C;C;T;C;C;C;C;C;C;C;C;C;T;T;T;T;T;T;C;C;C;C;C;T;T;C;T;C;C;Y;C;C;C;C;C…
NOS_WW_SNP_496;T;T;T;T;T;T;T;T;T;T;T;T;T;T;T;T;T;T;T;T;T;T;T;T;T;T;T;T;T;T;T;T;T;T;T;T;T;T;T;T;T;T;T;T;T;T;T;T;T;T;T;T;T;T;T;T;T;T;T;T;T;T;T;T;T;T;T;T;T;T;T;T;T;T;T;T;T;T;T;T;T;T;T;T;T;T;T;T;T;T;T;T;T;T;T;T;T;T;T;T;T;T;T;T;T;T;T;T;T;T;T;T;T;T;T;T;T;T;T;T;T;T;T;T;T;T;T;T;T;T;T;T;T;T;T;T;T;T;T;T;T;T;T;T;T;T;T;T;T;T;T;T;T;T;T;T;T;T;T;T;T;T;T;T;T;T;T;T;T;T;T;T;T;T;T;T;T;T;T;T;T;T;T;T;T;T;T;T;T;T;T;T;…
NOS_WW_SNP_497;T;T;T;T;T;T;T;T;T;T;T;T;T;T;T;T;T;T;T;T;T;T;T;T;T;T;T;T;T;T;T;T;T;T;T;T;T;T;T;T;T;T;T;T;T;T;T;T;T;T;T;T;T;T;T;T;T;T;T;T;T;T;T;T;T;T;T;T;T;T;T;T;T;T;T;T;T;T;T;T;T;T;T;T;T;T;T;T;T;T;T;T;T;T;T;T;T;T;T;T;T;T;T;T;T;T;T;T;T;T;T;T;T;T;T;T;T;T;T;T;T;T;T;T;T;T;T;T;T;T;T;T;T;T;T;T;T;T;T;T;T;T;T;T;T;T;T;T;T;T;T;T;T;T;T;T;T;T;T;T;T;T;T;T;T;T;T;T;T;T;T;T;T;T;T;T;T;T;T;T;T;T;T;T;T;T;T;T;C;T;T;T;…
NOS_WW_SNP_498;T;T;C;C;C;C;C;T;C;C;C;C;C;T;C;T;C;T;T;Y;C;C;T;C;C;C;Y;C;T;C;C;T;C;C;C;C;C;C;C;C;C;C;C;C;C;C;C;C;C;C;C;C;C;C;C;C;T;T;C;T;C;C;C;C;T;T;T;C;C;T;C;C;C;C;C;C;C;C;C;C;C;C;C;C;C;C;C;T;C;C;C;C;C;T;C;T;T;C;C;C;C;C;C;C;C;C;C;C;T;C;T;C;C;Y;C;C;C;C;C;C;C;C;C;C;Y;C;C;C;C;C;C;C;C;C;C;C;C;C;C;C;C;C;C;C;C;C;C;C;C;C;C;C;C;C;T;T;C;C;T;T;C;C;T;T;C;T;T;C;C;C;C;C;C;C;C;C;C;C;C;failed;C;C;C;C;C;C;C;C;C;C…
NOS_WW_SNP_499;G;G;G;R;G;G;G;G;A;R;G;G;G;G;G;G;G;G;G;G;G;A;G;R;G;G;A;A;G;G;G;G;G;G;G;G;G;G;G;G;G;G;G;G;G;A;A;failed;failed;A;A;A;A;A;A;A;A;G;A;A;A;G;G;A;A;G;G;G;G;A;A;G;G;G;G;G;G;G;G;G;G;G;G;G;G;G;G;G;G;G;A;G;G;A;failed;G;A;G;A;G;G;G;G;G;G;G;G;G;A;G;A;G;R;G;G;G;A;A;A;A;A;G;G;G;G;G;G;G;G;A;A;A;A;G;A;A;A;A;G;G;G;A;A;A;G;G;G;G;A;G;G;G;G;A;G;R;failed;G;A;A;G;A;G;G;G;G;G;A;A;A;A;A;A;G;A;A;A;A;G;failed…
NOS_WW_SNP_500;T;T;T;T;T;T;T;T;T;G;G;T;T;T;T;T;G;T;T;T;T;G;K;T;T;T;T;T;G;G;T;T;G;T;G;T;G;G;K;T;T;T;G;T;T;T;T;T;T;T;G;T;G;G;failed;T;T;T;T;failed;G;T;T;T;T;T;T;T;T;T;T;T;T;T;T;T;T;T;T;T;G;G;G;G;G;T;G;T;T;T;G;G;T;T;G;G;T;G;T;T;T;T;T;T;T;T;T;T;T;T;T;T;T;T;T;T;T;T;T;T;T;T;T;T;T;T;T;T;T;T;T;T;T;T;G;T;G;T;T;T;T;T;T;T;T;T;T;T;T;T;failed;G;T;T;T;T;T;T;T;T;T;T;T;T;T;T;T;T;T;G;G;G;K;T;T;T;T;K;K;K;T;K;T;fai…
NOS_WW_SNP_501;A;A;A;A;A;A;A;A;A;G;G;A;A;A;A;A;G;A;A;A;A;G;R;A;A;A;A;A;G;G;A;A;G;A;G;A;G;G;R;A;A;A;G;A;A;A;A;A;A;A;G;A;G;G;A;A;A;A;A;A;G;A;A;A;A;A;A;A;A;A;A;A;A;A;A;A;A;A;A;A;G;G;G;G;G;A;G;A;A;A;G;G;A;A;G;G;A;G;A;A;A;A;A;A;A;A;A;A;A;A;A;A;A;A;A;A;A;A;A;A;A;A;A;A;A;A;A;A;A;A;A;A;A;A;G;A;G;A;A;A;A;A;A;A;A;A;A;A;A;A;R;G;A;A;A;A;A;A;A;A;A;A;A;A;A;A;A;A;A;G;G;G;R;A;A;A;A;R;R;R;A;R;A;A;A;G;G;A;A;A;A;A;…
NOS_WW_SNP_502;A;A;M;M;A;C;C;A;A;A;A;A;A;A;A;A;A;A;A;A;A;A;A;A;A;A;A;A;A;A;A;A;A;A;A;A;A;A;A;A;A;A;A;A;C;A;A;A;A;C;A;A;A;C;A;A;C;A;A;M;A;C;C;A;A;A;A;C;C;A;A;C;C;A;A;A;A;A;A;A;A;A;A;A;A;A;A;A;C;A;A;A;A;A;A;A;A;A;A;A;A;A;C;A;C;A;A;A;C;A;A;C;C;C;A;A;A;A;A;A;A;A;A;A;A;A;A;A;A;A;A;A;C;C;A;A;A;A;C;A;A;A;A;A;A;A;A;A;A;A;A;A;A;A;C;A;A;A;A;A;A;A;A;A;A;A;A;M;A;A;A;A;A;C;A;A;A;A;A;C;A;A;A;A;A;A;A;A;C;A;A;A;…
NOS_WW_SNP_503;G;G;G;G;G;G;G;G;G;G;G;G;G;G;G;G;G;G;G;G;G;G;G;G;G;G;G;G;G;G;G;G;G;G;G;G;G;G;G;G;G;G;G;G;G;G;G;G;G;G;G;G;G;G;G;G;G;G;G;G;G;G;G;G;G;A;A;G;G;R;G;G;G;A;G;G;A;G;A;G;G;G;G;G;G;A;G;G;G;A;G;G;G;G;G;G;G;G;G;G;G;G;G;G;G;A;G;G;G;G;G;G;G;A;G;G;A;G;A;G;G;A;A;G;G;G;G;G;G;G;G;G;G;G;A;A;G;R;G;G;A;G;failed;A;A;failed;A;A;A;G;G;G;G;G;G;G;G;G;G;G;G;G;G;G;G;G;G;G;G;G;G;G;G;G;A;G;A;G;G;G;A;G;G;G;G;G;G;…
NOS_WW_SNP_504;T;G;T;G;T;T;failed;T;G;G;G;K;T;T;T;T;G;T;T;T;G;G;K;G;G;T;G;T;G;G;G;T;G;G;G;G;G;G;G;G;G;G;G;G;T;T;T;T;G;T;T;K;G;T;T;G;T;G;T;T;T;T;T;T;T;T;T;T;T;T;T;T;T;G;T;failed;T;G;K;T;T;T;T;T;T;T;T;G;T;T;T;T;T;T;T;T;T;T;T;T;T;T;T;T;T;T;T;T;T;T;T;T;T;T;T;G;K;G;T;T;T;T;G;T;G;K;T;T;G;T;T;T;T;T;G;T;G;G;T;failed;T;G;T;T;G;T;T;T;T;G;G;T;G;G;G;T;K;G;G;G;K;G;G;G;G;G;G;T;G;G;G;G;G;T;T;G;T;G;G;T;T;failed;…
NOS_WW_SNP_505;C;C;C;C;C;C;C;C;C;C;C;C;C;C;C;C;C;C;C;C;C;C;C;C;C;C;C;C;C;C;C;C;C;C;C;C;C;C;C;C;C;C;C;C;T;C;C;T;C;C;C;C;C;C;C;C;C;C;C;C;C;T;T;C;C;C;C;T;T;C;C;T;T;C;C;C;C;C;C;C;C;C;C;C;C;C;C;C;T;C;C;C;C;C;C;C;C;C;C;C;C;C;C;C;C;C;C;C;C;C;T;T;T;T;T;C;C;C;C;C;C;C;C;C;C;C;C;C;C;C;C;C;C;C;C;C;C;C;T;C;C;C;Y;C;C;C;C;C;C;C;C;C;C;T;C;C;T;T;T;C;failed;C;C;C;C;C;C;failed;C;C;C;C;C;T;C;C;C;C;T;T;C;C;C;C;C;C;C;…
NOS_WW_SNP_506;C;C;C;C;C;C;C;C;C;C;C;C;C;C;C;C;C;C;C;C;C;C;C;C;C;C;C;C;C;C;C;C;C;C;C;C;C;C;C;C;C;C;C;C;C;C;C;C;C;C;C;C;C;C;C;C;C;C;C;C;C;C;C;C;C;C;C;C;C;C;C;C;C;C;C;C;C;C;C;C;C;C;C;C;C;C;C;C;C;C;C;C;C;C;C;C;C;C;C;C;C;C;C;C;C;C;C;C;C;C;C;C;C;C;C;C;C;C;C;T;C;C;C;C;C;C;C;C;C;C;C;T;C;Y;C;C;C;C;C;C;C;C;C;C;C;C;C;C;C;C;C;C;C;C;C;C;C;C;C;C;C;C;C;C;C;C;C;C;C;C;C;C;C;C;C;C;C;Y;Y;Y;C;C;C;C;C;C;C;C;C;C;C;C;…
NOS_WW_SNP_507;A;A;A;A;A;A;A;A;A;A;A;A;A;A;A;A;A;A;A;A;A;A;A;A;A;A;G;G;A;A;A;A;A;A;A;A;A;A;A;A;A;A;A;A;A;A;A;A;A;G;G;A;A;A;A;A;A;A;A;A;A;A;A;A;A;A;A;A;A;A;A;A;A;A;A;A;A;A;A;A;A;A;A;A;A;A;A;A;A;A;A;A;A;A;A;A;A;A;A;A;A;A;A;A;A;A;A;A;A;A;A;A;A;A;A;A;A;A;A;A;A;A;A;A;A;A;A;A;A;A;A;A;A;A;A;A;A;A;A;A;A;A;A;A;A;A;A;A;A;A;A;A;A;A;A;A;A;A;A;A;A;G;A;A;A;A;A;R;A;A;A;A;A;A;A;A;A;A;A;A;A;A;G;G;A;G;A;A;A;A;A;G;…
NOS_WW_SNP_508;A;A;A;A;A;A;A;A;A;A;A;A;A;A;A;A;A;A;A;A;A;A;A;A;A;A;A;A;A;A;A;A;A;A;A;A;A;A;A;A;A;A;A;A;A;A;A;A;A;A;A;A;A;A;A;G;A;A;A;A;A;A;A;A;A;A;A;A;A;A;A;A;A;A;A;A;A;A;A;A;A;A;A;A;A;A;A;A;A;A;A;A;R;R;failed;A;A;A;A;A;A;A;A;A;A;A;A;A;A;A;A;A;A;A;A;A;A;A;A;A;A;A;A;A;A;A;A;A;A;G;G;G;G;R;A;A;A;A;A;A;A;A;A;A;A;A;A;A;A;A;A;A;A;A;A;A;A;A;A;A;A;A;A;A;A;A;A;A;A;A;A;A;A;A;A;A;A;A;A;A;A;A;A;A;A;A;A;G;A;A…
NOS_WW_SNP_509;C;C;C;C;C;C;C;C;A;A;C;A;A;A;A;A;C;A;A;A;C;A;A;C;C;C;C;C;A;C;C;C;A;A;C;C;A;A;A;A;C;A;C;A;C;C;C;C;C;C;C;A;A;A;A;C;C;C;C;C;A;C;C;A;C;C;C;C;C;C;C;C;C;C;C;C;C;C;C;A;C;A;C;A;A;C;C;C;C;A;C;C;C;C;C;C;C;C;C;C;A;A;A;A;A;C;C;C;C;C;C;C;C;C;C;C;C;C;C;C;C;C;C;C;C;A;C;C;C;C;C;C;C;C;C;A;C;A;C;A;C;C;C;C;A;C;C;C;C;C;C;C;M;A;C;C;M;C;C;C;C;A;C;A;A;A;A;C;C;C;A;A;C;C;C;C;C;A;A;C;A;C;C;C;C;C;C;C;C;C;C;C;…
NOS_WW_SNP_510;T;T;T;T;T;T;T;T;T;T;T;T;T;T;T;T;T;T;T;T;T;T;T;T;T;T;T;T;T;T;T;T;T;T;T;T;T;T;T;T;T;T;T;T;T;T;T;T;T;T;T;T;T;T;T;T;T;T;T;T;T;T;T;T;T;T;T;T;T;T;T;T;T;T;T;T;T;T;T;T;T;T;T;T;T;T;T;T;T;T;T;T;T;T;T;T;T;T;T;T;T;T;T;T;T;T;T;T;T;T;T;T;T;T;T;T;T;T;T;T;T;T;T;T;T;T;T;T;T;T;T;T;T;T;T;T;T;T;T;T;T;T;T;T;T;T;T;T;T;T;T;T;T;T;T;T;T;T;T;T;T;T;T;T;T;T;T;T;T;T;T;T;T;T;T;T;T;T;T;T;T;T;T;T;T;T;T;T;T;T;T;T;…
NOS_WW_SNP_511;T;T;T;T;T;T;T;T;T;T;T;T;T;T;T;T;T;T;T;T;T;T;T;T;T;T;T;T;T;T;T;T;T;T;T;T;T;T;T;T;T;T;T;T;T;T;T;T;T;T;T;T;T;T;T;T;T;T;T;T;T;T;T;T;T;T;T;T;T;T;T;T;T;T;T;T;T;T;T;T;T;T;T;T;T;T;T;T;T;T;T;T;T;T;T;T;T;T;T;T;T;T;T;T;T;T;T;T;T;T;T;T;T;T;T;T;T;T;T;T;T;T;T;T;T;T;T;T;T;T;T;T;T;T;T;T;T;T;T;T;T;T;T;T;T;T;T;T;T;T;T;T;T;T;T;T;T;T;T;T;T;T;T;T;T;T;T;T;T;T;T;T;T;T;T;T;T;T;T;T;T;T;T;T;T;T;T;T;T;T;T;T;…
NOS_WW_SNP_512;A;A;A;A;A;A;A;A;G;G;G;G;G;G;G;G;G;G;G;G;G;G;G;G;G;G;A;G;A;A;A;G;R;A;A;A;G;A;R;A;A;A;A;A;G;A;failed;failed;A;A;A;G;A;A;A;G;G;A;G;A;G;G;G;G;A;A;A;G;G;A;A;G;G;A;A;A;A;A;A;A;failed;A;G;A;A;A;R;G;G;G;G;G;G;G;G;G;G;G;G;A;A;R;G;A;G;A;G;A;G;G;G;A;A;G;A;A;G;A;G;G;G;A;G;G;R;G;failed;G;G;A;G;G;G;A;G;G;G;G;G;R;G;G;A;G;G;G;A;G;G;G;A;A;A;A;G;A;A;A;A;A;G;G;G;A;A;G;G;R;G;G;G;G;G;G;G;A;G;G;G;R;A;R;…
NOS_WW_SNP_513;A;A;A;A;A;A;A;A;A;A;A;A;A;A;A;A;A;A;A;A;A;A;A;A;A;A;A;A;A;A;A;A;A;A;A;A;A;A;A;A;A;A;A;A;A;A;A;A;A;A;A;A;A;A;A;A;A;A;A;A;A;A;A;A;A;A;A;A;A;A;A;A;A;A;A;A;A;A;A;A;A;A;A;A;A;A;A;A;A;A;A;A;A;A;A;A;A;A;A;A;A;A;A;A;A;A;A;A;A;A;A;A;A;A;A;A;A;A;A;A;A;A;A;A;A;A;A;A;A;A;A;A;A;A;A;A;A;A;A;A;A;A;A;A;A;A;A;A;A;A;A;A;A;A;A;A;A;A;A;A;A;A;A;A;A;A;A;A;A;A;A;A;A;A;A;A;A;A;A;A;A;A;A;A;A;A;A;A;A;A;A;A;…
NOS_WW_SNP_514;T;T;T;T;T;T;T;T;T;T;T;C;T;T;T;T;C;T;T;T;C;T;T;C;T;T;T;T;T;T;T;T;T;T;T;T;T;T;T;T;T;T;T;T;T;T;T;T;T;T;T;T;T;T;C;T;T;T;T;T;T;T;T;T;T;T;T;T;T;T;T;T;T;T;T;T;T;T;T;T;C;T;C;T;T;T;C;T;T;T;C;T;C;T;T;T;T;T;C;T;T;T;T;T;T;T;T;T;T;T;T;T;T;T;T;T;T;T;T;T;T;T;T;T;T;T;T;T;T;T;T;T;C;C;T;T;T;T;T;T;T;T;T;T;T;failed;T;T;T;T;T;T;T;T;C;T;T;T;T;T;T;T;T;T;T;T;T;T;T;T;T;T;T;T;T;Y;T;T;T;T;T;Y;T;T;T;T;T;T;T;T…
NOS_WW_SNP_515;G;G;G;G;G;G;G;G;G;G;G;G;G;G;G;G;G;G;G;G;G;G;G;G;G;G;G;G;G;G;G;G;G;G;G;G;G;G;G;G;G;G;G;G;G;G;G;G;G;G;G;G;G;G;G;G;G;G;G;G;G;G;G;G;G;G;G;G;G;G;G;G;G;G;G;G;G;G;G;G;G;G;G;G;G;G;G;G;G;G;G;G;G;G;G;G;G;G;G;G;G;G;G;G;G;G;G;G;G;G;G;G;G;G;G;G;G;G;G;A;G;G;G;G;G;G;G;G;G;R;G;A;A;R;G;G;G;G;G;G;G;G;G;G;G;G;G;G;G;G;G;G;G;G;G;G;G;G;G;G;G;G;G;G;G;G;G;G;G;G;G;G;G;G;G;G;G;R;R;R;G;G;G;G;G;G;G;G;G;G;G;G;…
NOS_WW_SNP_516;C;T;C;C;C;C;C;C;C;C;C;C;C;C;C;C;C;C;C;C;C;C;C;C;C;T;T;C;C;C;C;T;C;C;C;C;C;C;C;C;C;C;C;C;C;C;C;C;C;C;C;C;C;C;C;C;C;T;C;C;C;C;C;C;C;C;C;C;C;C;C;C;C;C;C;C;C;C;C;C;C;C;C;C;C;C;C;C;C;C;C;C;C;C;C;C;C;C;C;C;C;C;C;C;C;T;Y;C;C;T;C;T;T;T;C;C;C;C;C;C;C;C;C;T;T;T;T;T;T;C;C;C;C;C;C;C;C;C;C;T;C;C;C;C;C;C;C;C;C;C;C;C;C;C;C;Y;C;C;C;Y;C;T;T;T;T;T;T;C;C;C;C;C;C;C;C;C;C;C;C;C;C;C;C;C;C;C;C;C;C;C;C;C;…
NOS_WW_SNP_517;A;A;A;A;A;A;A;A;A;A;A;A;A;A;A;A;A;A;A;A;A;A;A;A;A;A;A;A;A;A;A;A;A;A;A;A;A;A;A;A;A;A;A;A;A;A;A;A;A;A;A;A;A;A;A;A;A;A;A;A;A;A;A;A;A;A;A;A;A;A;A;A;A;A;A;A;A;A;A;G;A;G;G;G;G;A;A;G;A;A;A;G;G;G;G;G;A;G;A;A;A;G;G;A;G;A;A;A;A;A;A;A;A;A;A;A;A;A;A;A;A;A;A;A;A;A;A;A;A;A;A;A;A;A;A;A;A;A;A;A;A;A;A;A;A;A;A;A;A;A;G;G;G;G;A;A;G;A;A;A;A;A;A;A;A;A;A;A;A;A;A;A;A;A;A;A;A;A;A;A;G;A;A;A;A;A;A;A;A;A;A;A;…
NOS_WW_SNP_518;C;C;C;C;C;C;C;C;C;C;C;C;C;C;C;C;C;C;C;C;C;C;C;C;C;C;C;C;C;C;C;C;C;C;C;C;C;C;C;C;C;C;C;C;C;C;C;C;C;C;C;C;C;C;C;C;C;C;C;C;C;C;C;C;C;C;C;C;C;C;C;C;C;C;C;C;C;C;C;T;C;T;T;T;T;C;C;T;C;C;failed;T;T;T;T;T;C;T;C;C;C;T;T;C;T;C;C;C;C;C;C;C;C;C;C;C;C;C;C;C;C;C;C;C;C;C;C;C;C;C;C;C;C;C;C;C;C;C;C;C;C;C;C;C;C;C;C;C;C;C;T;T;T;T;C;C;T;C;C;C;C;C;C;C;C;C;C;C;C;C;C;C;C;C;C;C;C;C;C;C;T;C;C;C;C;C;C;C;C;C…
NOS_WW_SNP_519;C;C;C;C;C;C;C;C;C;C;C;C;C;C;C;C;C;C;C;C;C;C;C;C;C;C;T;C;C;C;C;C;C;C;C;C;C;C;C;C;C;C;C;C;C;C;C;C;C;C;C;C;C;C;C;C;C;T;C;C;C;C;C;C;C;C;C;C;C;C;C;C;C;C;C;C;C;C;C;C;C;C;C;C;C;C;C;C;C;C;C;C;C;C;C;C;C;C;C;C;C;C;C;C;C;C;C;C;C;C;T;T;C;T;T;C;C;C;C;C;C;C;C;C;C;C;C;C;C;C;C;C;C;C;C;C;C;C;C;C;C;C;C;C;C;C;C;C;C;C;C;C;C;C;C;C;C;C;C;C;C;T;C;C;C;C;C;C;C;C;C;C;C;C;C;C;C;C;C;C;C;C;C;C;C;C;C;C;C;C;C;C;…
NOS_WW_SNP_520;G;G;G;G;G;G;G;G;G;G;G;G;G;G;G;G;G;G;G;G;G;G;G;G;A;A;G;G;A;G;A;A;G;G;G;G;G;A;R;G;A;G;G;G;G;G;G;G;G;G;G;G;A;A;A;G;G;G;G;G;G;G;G;G;G;G;G;G;G;G;G;G;G;G;G;G;G;G;G;A;G;A;A;A;A;G;A;G;G;G;G;G;G;G;G;G;G;G;G;G;G;G;G;G;G;A;G;G;G;G;A;A;G;A;A;G;G;G;G;G;G;G;G;G;G;G;G;G;G;G;G;G;G;G;G;G;G;G;G;G;G;G;G;G;G;R;G;G;G;G;G;G;G;G;G;G;G;G;G;G;G;G;G;G;G;G;G;G;A;G;G;A;A;G;A;G;A;G;G;G;G;G;G;G;G;G;G;G;G;G;A;G;…
NOS_WW_SNP_521;C;C;C;C;C;C;C;C;C;C;C;C;C;C;C;C;C;C;C;C;C;C;C;C;C;C;C;C;C;C;C;C;C;C;C;C;C;C;C;C;C;C;C;C;C;C;C;C;C;C;C;C;C;C;C;C;C;C;C;C;C;C;C;C;C;C;C;C;C;C;C;C;C;C;C;C;C;C;C;C;C;C;C;C;C;C;C;C;C;C;C;C;C;C;C;C;C;C;C;C;C;C;C;C;C;C;C;C;C;C;C;C;C;C;C;C;C;C;C;C;C;C;C;C;C;C;C;C;C;C;C;C;C;C;C;C;C;C;C;C;C;C;C;C;C;C;C;C;C;C;C;C;C;C;C;C;C;C;C;C;C;C;C;C;C;C;C;C;C;C;C;C;C;C;C;C;C;C;C;C;C;C;C;C;C;C;C;C;C;C;C;C;…
NOS_WW_SNP_522;G;G;G;G;G;G;G;G;G;G;failed;A;G;G;G;G;G;G;G;G;G;G;failed;A;G;G;G;A;G;G;G;G;G;G;G;G;G;G;G;G;G;G;G;G;A;A;G;G;G;G;G;G;G;failed;A;G;A;G;A;G;A;A;A;G;G;G;G;A;A;G;G;A;A;G;G;G;G;G;G;G;G;G;G;G;G;G;G;G;A;G;G;G;G;G;G;G;G;G;G;G;G;G;G;G;G;G;G;G;G;G;G;G;G;G;G;G;G;G;G;G;G;G;G;G;G;G;G;G;G;G;G;G;G;G;G;G;G;G;A;G;G;G;G;G;G;G;G;G;G;G;G;G;G;G;A;G;G;G;G;G;G;G;G;G;G;G;G;G;G;G;G;G;G;A;A;G;A;G;G;failed;A;G;…
NOS_WW_SNP_523;T;C;T;Y;T;failed;C;C;C;C;C;C;C;C;C;C;C;C;C;C;C;C;C;C;T;C;T;T;C;C;C;C;C;C;C;C;C;C;C;C;C;C;C;C;C;T;T;C;T;T;T;C;T;T;C;C;C;C;C;C;C;C;C;C;C;C;C;C;C;C;C;C;C;C;C;C;C;C;C;C;C;T;C;T;T;C;C;C;C;C;T;T;C;T;T;T;C;T;C;C;C;C;C;C;C;C;C;C;C;C;C;C;C;C;C;C;C;C;C;C;C;C;C;failed;failed;C;C;failed;failed;C;C;C;C;C;C;C;C;C;C;C;C;C;C;C;C;C;C;C;C;C;C;C;C;C;T;T;C;C;C;C;T;T;failed;C;failed;failed;failed;C;C;C…
NOS_WW_SNP_524;T;T;T;T;T;T;T;T;T;T;T;T;T;T;T;T;T;T;T;T;T;T;T;T;T;T;T;T;T;T;T;T;T;T;T;T;T;T;T;T;T;T;T;T;C;T;T;C;T;T;T;T;T;T;T;T;T;T;T;T;T;C;C;T;T;T;T;C;C;T;T;C;C;T;T;T;T;T;T;T;T;T;T;T;T;T;T;T;C;T;T;T;T;T;T;T;T;T;T;T;T;T;T;T;T;T;T;T;T;T;C;C;C;C;C;T;T;T;T;T;T;T;T;T;T;T;T;T;T;T;T;T;T;T;T;T;T;T;C;T;T;T;failed;T;T;T;T;T;T;T;T;T;T;C;T;T;C;C;C;T;Y;T;T;T;T;T;T;Y;T;T;T;T;T;C;T;T;T;T;C;C;T;T;T;T;T;T;T;T;T;T…
NOS_WW_SNP_525;G;T;G;G;G;G;G;G;K;G;T;G;G;G;G;G;G;G;G;G;G;G;G;G;T;G;G;G;T;T;T;G;T;T;T;T;T;T;T;T;T;T;T;T;G;G;T;T;G;G;G;T;T;G;T;G;T;G;T;T;G;G;G;T;G;G;G;G;G;G;G;G;G;G;T;T;T;T;G;G;G;G;G;G;G;G;G;K;G;G;G;G;G;G;G;G;G;G;G;G;G;G;T;G;T;G;T;T;G;T;G;G;T;G;G;T;T;T;T;G;T;T;T;T;T;T;T;T;T;G;G;G;G;G;T;T;G;G;G;G;G;G;G;G;G;G;G;G;G;G;G;T;T;G;G;T;G;K;T;T;G;G;T;T;T;T;T;K;G;G;G;G;G;G;T;K;T;G;G;G;G;T;T;T;G;T;T;T;T;G;T;T;…
NOS_WW_SNP_526;C;C;C;C;C;C;C;C;C;C;C;C;C;C;C;C;C;C;C;C;C;C;C;C;C;C;C;C;C;C;C;C;C;C;C;C;C;C;C;C;C;C;C;C;C;T;C;C;T;C;C;C;C;C;C;T;C;C;C;C;C;C;C;C;C;C;C;C;C;C;C;C;C;C;C;C;C;C;C;C;C;C;C;C;failed;Y;C;C;C;C;C;C;C;C;C;C;C;C;C;C;C;C;C;C;C;C;C;C;C;C;C;C;C;C;C;C;C;C;C;T;C;C;C;C;C;C;C;C;C;C;C;C;C;T;C;C;C;C;C;C;C;C;C;C;C;C;C;C;C;C;C;C;C;T;C;C;Y;C;T;T;T;C;C;C;C;C;C;C;C;C;C;C;C;C;C;C;C;C;C;C;C;C;C;C;C;C;C;C;C;T…
NOS_WW_SNP_527;T;T;T;T;T;T;T;T;T;T;T;T;T;T;T;T;T;T;T;T;T;T;T;T;T;T;T;T;T;T;T;T;T;T;T;T;T;T;T;T;T;T;T;T;T;T;T;T;T;T;T;T;T;T;T;T;T;T;T;T;T;T;T;T;T;T;T;T;T;T;T;T;T;T;T;T;T;T;T;T;T;T;T;T;T;T;T;T;T;T;T;T;T;T;T;T;T;T;T;T;T;T;T;T;T;T;T;T;T;T;T;T;T;T;T;T;T;T;T;T;T;T;T;T;T;T;T;T;T;T;T;T;T;T;T;T;T;T;T;T;T;T;T;T;T;T;T;T;T;T;C;C;Y;T;T;T;T;T;T;T;T;T;T;T;T;T;T;T;T;T;T;T;T;T;T;T;T;T;T;T;T;T;T;T;T;T;T;T;T;T;T;T;…
NOS_WW_SNP_528;C;C;C;C;C;C;C;C;C;C;C;C;C;C;C;C;C;C;C;C;C;C;C;C;C;C;C;C;C;C;C;C;C;C;C;C;C;C;C;C;C;C;C;C;C;C;C;C;C;C;C;C;C;C;C;C;C;C;C;C;C;C;C;C;C;C;C;C;C;C;C;C;C;C;C;C;C;C;C;C;C;C;C;C;C;C;C;C;C;C;C;C;C;C;C;C;C;C;C;C;C;C;C;C;C;C;C;C;C;C;C;C;C;C;C;C;C;C;C;C;C;C;C;C;C;C;C;C;C;C;C;C;C;C;C;C;C;C;C;C;C;C;C;C;C;C;C;C;C;C;C;C;C;C;C;C;C;C;C;C;C;C;C;C;C;C;C;C;C;C;C;C;C;C;C;C;C;C;C;C;C;C;C;C;C;C;C;C;C;C;C;C;…
NOS_WW_SNP_529;failed;failed;failed;failed;failed;failed;failed;failed;failed;failed;failed;failed;failed;failed;failed;failed;failed;failed;failed;failed;failed;failed;failed;failed;failed;failed;failed;failed;failed;failed;failed;failed;failed;failed;failed;failed;failed;failed;failed;failed;failed;failed;failed;failed;failed;failed;failed;failed;failed;failed;failed;failed;failed;failed;failed…
NOS_WW_SNP_530;C;C;C;C;C;C;C;C;C;C;C;C;C;C;C;C;C;C;C;C;C;C;C;C;C;C;C;C;C;C;C;C;C;C;C;C;C;C;C;C;C;C;C;C;C;C;C;C;C;C;C;C;C;C;C;C;C;C;C;C;C;C;C;C;C;C;C;C;C;C;C;C;C;C;C;C;C;C;C;C;C;C;C;C;C;C;C;C;C;C;C;C;C;C;C;C;C;C;C;C;C;C;C;C;C;C;C;C;C;C;C;C;C;C;C;C;C;C;C;C;C;C;C;C;C;C;C;C;C;C;C;C;C;C;C;C;C;C;C;C;C;C;C;C;C;C;C;C;C;C;C;C;C;C;C;C;C;C;C;C;C;C;C;C;C;C;C;C;C;C;C;C;C;C;C;C;C;C;C;C;C;C;C;C;C;C;C;C;C;C;C;C;…
NOS_WW_SNP_531;T;T;T;T;T;T;T;T;T;T;T;T;T;T;T;T;T;T;T;T;T;T;T;T;T;T;T;T;T;T;T;T;T;T;T;T;T;T;T;T;T;T;T;T;T;T;T;T;T;T;T;T;T;T;T;T;T;T;T;T;T;T;T;T;T;T;T;T;T;T;T;T;T;T;T;T;T;T;T;T;T;T;T;T;T;T;T;T;T;T;T;T;T;T;T;T;T;T;T;T;T;T;T;T;T;T;T;T;T;T;T;T;T;T;T;T;T;T;T;T;T;T;T;T;T;T;T;T;T;T;T;T;T;T;T;T;T;T;T;T;T;T;T;T;T;T;T;T;T;T;T;T;T;T;T;T;T;T;T;T;T;T;T;T;T;T;T;T;T;T;T;T;T;T;T;T;T;T;T;T;T;T;T;T;T;T;T;T;T;T;T;T;…
NOS_WW_SNP_532;G;G;G;G;G;G;G;G;G;G;G;G;G;G;G;G;G;G;G;G;G;G;G;G;G;G;G;A;G;G;G;G;G;G;G;G;G;G;G;G;G;G;G;G;G;G;R;G;G;A;A;G;G;G;G;G;G;G;G;G;G;G;G;G;G;G;G;G;G;G;G;G;G;G;G;G;G;G;G;G;G;G;G;G;G;G;G;G;G;G;G;G;G;G;G;G;G;G;G;G;G;G;G;G;G;G;G;G;G;G;G;G;G;G;G;G;G;G;G;G;G;G;G;G;G;G;G;G;G;G;G;G;G;G;G;G;G;G;G;G;G;G;G;G;G;G;G;G;G;G;G;G;G;G;G;G;G;G;G;G;G;G;G;G;G;G;G;G;G;G;G;G;G;G;G;G;G;G;G;G;G;G;G;G;A;failed;A;G;G;G…
NOS_WW_SNP_533;A;G;R;R;A;G;G;A;G;G;G;G;G;G;G;G;G;G;G;G;G;G;G;G;G;G;G;G;G;G;G;G;G;G;G;G;G;G;G;G;G;G;G;G;G;G;G;G;G;G;G;G;G;failed;G;A;A;G;G;A;A;G;G;A;G;G;G;G;G;G;G;G;G;G;G;G;G;G;G;G;G;G;G;G;G;G;G;G;G;G;G;A;G;G;R;G;G;G;G;G;G;G;G;G;G;G;G;G;G;G;G;G;G;G;G;G;G;G;G;R;G;G;G;G;G;G;G;G;G;A;G;A;A;G;G;G;G;G;G;G;G;G;G;G;G;G;G;G;G;G;G;G;G;G;A;G;G;G;G;G;G;G;G;G;G;G;G;R;G;G;G;G;G;G;G;G;G;G;G;A;G;G;G;G;G;G;G;A;G;G…
NOS_WW_SNP_534;C;failed;C;C;C;C;C;C;Y;T;T;C;C;C;C;T;T;C;T;T;T;C;T;C;T;C;Y;T;T;C;T;C;C;C;C;T;C;C;Y;T;T;C;C;C;T;C;C;T;C;C;C;C;C;C;C;C;C;T;C;Y;C;T;T;Y;C;C;C;T;T;C;C;T;T;C;C;C;C;C;C;T;T;T;T;T;T;C;T;C;T;C;C;C;T;C;C;T;C;Y;T;Y;T;C;T;C;C;C;C;C;C;C;C;C;C;C;C;T;C;T;C;C;C;Y;C;C;C;C;C;C;C;C;C;C;C;C;T;T;C;C;T;T;T;C;C;C;C;C;T;C;C;C;T;T;Y;Y;T;C;Y;T;C;Y;T;C;C;C;C;C;C;Y;C;C;C;T;C;T;T;C;T;C;T;T;T;failed;T;Y;C;C;C;…
NOS_WW_SNP_535;A;A;A;A;A;A;A;A;A;A;A;A;A;A;A;A;A;A;A;A;A;A;A;A;G;A;A;A;G;A;G;A;A;A;A;G;A;A;R;G;G;A;A;A;A;A;A;failed;A;A;A;A;A;A;A;A;A;A;A;A;A;A;A;A;A;A;A;A;A;A;A;A;A;A;A;A;A;A;A;G;G;G;G;G;G;A;G;A;A;A;A;A;G;A;A;G;A;R;G;A;A;A;A;A;A;A;A;A;A;A;A;A;A;A;A;A;A;A;A;A;A;A;A;A;A;A;A;A;A;A;A;A;A;A;A;A;A;A;A;G;A;A;A;A;A;A;A;A;A;A;A;A;A;A;A;A;A;A;A;A;A;A;A;A;A;A;A;R;A;A;A;A;A;A;A;A;A;A;A;G;A;A;A;A;A;A;A;A;A;A…
NOS_WW_SNP_536;T;T;T;T;T;T;T;T;T;T;T;T;T;T;T;T;T;T;T;T;T;T;T;T;T;C;T;T;T;T;T;T;T;T;T;T;T;T;T;T;T;T;T;T;T;T;T;T;T;T;T;T;T;T;T;T;T;T;T;T;T;T;T;T;T;T;T;T;T;T;T;T;T;T;T;T;T;T;T;T;T;T;T;T;T;T;T;T;T;T;Y;C;Y;T;C;C;T;T;T;T;T;T;T;T;T;T;T;T;T;T;T;T;T;T;T;T;T;T;T;T;T;T;T;T;T;T;T;T;T;T;T;T;T;T;T;T;T;T;T;T;T;T;T;T;T;T;T;T;T;T;T;T;T;T;T;T;T;T;T;T;T;T;T;T;T;T;T;T;T;T;T;T;T;T;T;T;T;T;T;T;T;T;T;T;T;T;T;T;T;T;T;T;…
NOS_WW_SNP_537;C;C;C;C;C;C;C;C;C;C;C;C;C;C;C;C;C;C;C;C;C;C;C;C;C;C;C;C;C;C;C;C;C;C;C;C;C;C;C;C;C;C;C;C;C;C;C;C;C;C;C;C;C;C;C;C;C;C;C;C;C;C;C;C;C;C;C;C;C;C;C;C;C;C;C;C;C;C;C;C;C;C;C;C;C;C;C;C;C;C;C;C;C;C;C;C;C;C;C;C;C;C;C;C;C;C;C;C;C;C;C;C;C;C;C;C;C;C;C;C;C;C;C;C;C;C;C;C;C;C;C;C;C;C;C;C;C;C;C;C;C;C;C;C;C;C;C;C;C;C;C;C;C;C;C;C;C;C;C;C;C;C;C;C;C;C;C;C;C;C;C;C;C;C;C;C;C;C;C;C;C;C;C;C;C;C;C;C;C;C;C;C;…
NOS_WW_SNP_538;C;C;C;C;C;C;C;C;C;C;C;C;C;C;C;C;C;C;C;C;C;C;C;C;C;C;C;C;C;C;C;C;C;C;C;C;C;C;C;C;C;C;C;C;C;C;C;C;C;C;C;C;C;C;C;C;C;C;C;C;C;C;C;C;C;C;C;C;C;C;C;C;C;C;C;C;C;C;C;C;C;C;C;C;C;C;C;C;C;C;C;C;C;C;C;C;C;C;C;C;C;C;C;C;C;C;C;C;C;C;C;C;C;C;C;C;C;C;C;C;C;C;C;C;C;C;C;C;C;C;C;C;C;C;C;C;C;C;C;C;T;C;C;C;C;C;C;C;C;C;C;C;C;C;C;C;C;C;C;C;C;C;C;C;C;C;C;C;C;C;C;C;C;C;C;C;C;C;C;C;C;C;C;C;C;C;C;C;C;C;C;C;…
NOS_WW_SNP_539;T;T;T;T;T;T;T;T;T;T;T;T;T;T;T;T;T;T;T;T;T;T;T;T;T;T;T;T;T;T;T;T;T;T;T;T;T;T;T;T;T;T;T;T;T;T;T;T;T;T;T;T;T;T;T;T;T;T;T;T;T;T;T;T;T;T;T;T;T;T;T;T;T;T;T;T;T;T;T;T;T;T;T;T;T;T;T;T;T;T;T;T;T;T;T;T;T;T;T;T;T;T;T;T;T;T;T;T;T;T;T;T;T;T;T;T;T;T;T;T;T;T;T;T;T;T;T;T;T;T;T;T;T;T;T;T;T;T;T;T;T;T;T;T;T;T;T;T;T;T;T;T;T;T;T;T;T;T;T;T;T;T;T;T;T;T;T;T;T;T;T;T;T;T;T;T;T;T;T;T;T;T;T;T;T;T;T;T;T;T;T;T;…
NOS_WW_SNP_540;A;A;A;A;A;A;A;A;G;G;G;G;G;G;G;G;G;G;G;G;G;G;G;G;A;G;A;G;A;A;A;G;A;A;A;A;A;A;A;A;A;A;A;A;A;G;G;A;G;G;G;G;R;R;G;A;G;G;G;G;G;A;A;G;A;A;A;A;A;A;A;A;A;A;A;A;A;A;A;A;A;A;A;A;A;A;A;A;A;G;A;A;A;A;A;A;A;A;A;A;A;A;A;A;A;G;A;A;G;A;A;A;A;R;A;A;G;A;G;A;G;A;A;A;A;A;A;A;A;A;G;A;A;A;G;G;G;G;A;G;G;G;G;G;G;G;A;G;G;G;A;A;A;G;A;A;R;A;A;A;G;A;A;A;A;A;A;R;A;G;R;G;G;A;A;A;A;G;G;A;A;A;A;R;A;A;G;A;A;A;A;G;…
NOS_WW_SNP_541;A;A;A;A;A;A;A;A;A;A;A;A;A;A;A;A;A;A;A;A;A;A;A;A;A;A;A;A;G;A;A;A;A;A;A;A;A;A;A;A;A;A;A;A;A;A;A;A;A;A;A;A;A;A;A;A;A;A;A;A;A;A;A;A;A;A;A;A;A;A;A;A;A;A;A;A;A;A;A;A;A;A;A;A;A;A;A;A;A;A;A;A;A;A;A;A;A;A;A;A;A;A;A;A;A;A;G;A;A;G;A;A;A;A;A;A;A;A;A;A;A;A;A;A;A;A;A;R;A;A;A;A;A;A;A;A;A;A;A;A;A;A;A;A;A;A;A;A;A;A;A;A;A;A;A;A;A;A;A;A;A;A;G;G;G;G;G;A;A;A;A;A;A;A;A;A;A;A;A;A;A;A;A;A;A;A;A;A;A;G;G;A;…
NOS_WW_SNP_542;G;G;A;A;G;G;G;G;A;A;G;A;G;G;G;G;A;G;G;G;G;A;G;G;G;A;G;A;A;A;G;A;A;G;A;G;A;A;R;G;G;G;A;G;G;G;A;A;A;A;A;A;A;A;A;A;G;A;G;G;A;G;G;G;A;A;A;G;G;A;A;G;G;G;G;G;A;G;A;A;A;A;A;A;A;G;A;A;G;G;G;G;G;G;G;G;G;G;G;G;G;A;A;G;A;A;A;A;A;A;A;A;A;A;A;A;A;A;G;A;A;A;G;A;A;A;A;A;A;G;A;A;A;G;A;A;A;A;G;G;G;G;G;G;G;R;A;G;G;G;A;A;A;A;G;G;R;G;G;G;G;A;A;G;A;A;A;R;G;A;A;A;R;G;A;G;A;A;A;A;A;A;A;A;A;A;A;G;G;G;G;R;…
NOS_WW_SNP_543;A;A;A;failed;G;A;A;A;G;G;G;G;G;G;G;G;A;G;G;G;A;G;R;G;G;A;G;A;A;G;A;A;G;A;A;G;G;A;R;A;G;A;A;G;A;A;G;A;G;G;G;failed;G;G;G;A;A;G;G;G;G;A;A;G;A;G;G;A;A;G;G;A;A;A;A;A;A;A;A;A;A;G;G;G;G;A;A;G;A;A;A;G;G;A;A;R;A;A;G;G;G;G;G;G;G;G;A;G;G;A;A;G;R;G;G;G;G;G;G;A;G;G;G;G;A;G;failed;A;failed;A;A;A;A;A;G;G;G;G;A;G;G;A;A;A;G;A;A;A;A;G;G;G;G;A;G;A;A;A;A;A;A;G;A;A;A;A;A;A;A;G;G;A;A;A;A;G;A;A;A;A;A;G;…
NOS_WW_SNP_544;G;G;G;G;G;G;G;G;A;A;A;A;A;A;A;A;A;A;A;A;A;A;A;A;A;R;A;A;A;A;A;A;A;A;A;A;A;A;A;A;A;A;A;A;G;G;A;A;A;A;A;A;A;A;A;A;A;A;A;A;A;G;G;A;A;A;A;G;G;A;A;G;G;A;A;A;A;A;A;A;A;A;A;A;A;A;A;A;G;A;A;A;A;A;A;A;A;A;A;A;G;A;A;A;A;A;G;A;G;A;G;G;G;A;G;A;A;A;A;A;A;A;A;G;G;G;R;G;G;A;A;A;A;A;A;A;A;A;G;A;A;A;A;A;A;A;A;A;A;A;A;G;G;A;G;A;G;R;A;A;A;A;G;G;A;G;G;R;A;A;A;A;A;G;G;G;G;G;G;G;G;failed;A;A;A;A;A;A;G;A…
NOS_WW_SNP_545;C;Y;T;T;T;T;T;T;T;T;T;T;T;T;T;T;T;T;T;T;T;T;T;T;T;T;C;T;C;T;T;T;T;T;T;T;T;T;T;T;T;T;T;T;C;C;T;T;T;T;T;T;T;T;T;failed;T;T;T;T;T;C;C;T;T;T;T;C;C;T;T;C;C;T;T;T;T;T;T;T;T;C;C;C;C;T;T;T;C;T;C;C;C;C;C;C;C;C;C;C;C;C;C;C;C;C;C;T;Y;T;T;T;T;T;C;T;T;Y;T;T;T;C;C;C;T;C;Y;T;T;Y;C;T;C;Y;T;T;C;Y;C;T;T;T;C;T;T;T;T;T;T;T;T;T;T;C;C;C;C;C;C;C;C;T;T;T;T;C;C;T;T;T;T;C;C;C;C;C;C;C;Y;T;Y;Y;T;T;T;T;T;T;C;C…
NOS_WW_SNP_546;G;G;G;G;G;G;G;G;G;G;G;G;G;G;G;G;G;G;G;G;G;G;G;G;G;G;G;G;G;G;G;G;G;G;G;G;G;G;G;G;G;G;G;G;G;G;G;G;G;G;G;G;G;G;G;G;G;G;G;G;G;G;G;G;G;G;G;G;G;G;G;G;G;G;G;G;G;G;G;G;G;G;G;G;G;G;G;G;G;G;G;G;G;G;G;G;G;G;G;G;G;G;G;G;G;G;G;G;G;G;G;G;G;G;G;G;G;G;G;G;G;G;G;G;G;G;G;G;G;G;G;G;G;G;G;G;G;G;G;G;G;G;G;G;G;G;G;G;G;G;G;G;G;G;G;G;G;G;G;G;G;G;G;G;G;G;G;G;G;G;G;G;G;G;G;G;G;G;G;G;G;G;G;G;G;G;G;G;G;G;G;G;…
NOS_WW_SNP_547;G;G;G;G;G;G;G;G;G;G;G;G;G;G;G;G;G;G;G;G;G;G;G;G;G;G;G;G;G;G;G;G;G;G;G;G;G;G;G;G;G;G;G;G;G;G;G;G;G;G;G;G;G;G;G;G;G;G;G;G;G;G;G;G;G;G;G;G;G;G;G;G;G;G;G;G;G;G;G;G;G;G;G;G;G;G;G;G;G;G;G;G;G;G;G;G;G;G;G;G;G;G;G;G;G;G;A;G;G;A;G;G;G;G;G;G;G;G;G;G;G;G;G;A;A;G;A;A;G;G;G;G;G;G;G;G;G;G;G;G;G;G;G;G;G;G;G;G;G;G;G;G;G;G;G;G;G;G;G;G;G;G;A;G;A;A;A;G;G;G;G;G;G;G;G;G;G;G;G;G;G;G;G;G;G;G;G;G;G;G;G;G;…
NOS_WW_SNP_548;T;T;T;T;T;T;T;T;T;T;T;T;T;T;T;T;T;T;T;T;T;T;T;T;T;T;T;T;T;T;T;T;T;T;T;T;T;T;T;T;T;T;T;T;T;T;T;T;T;T;T;T;T;T;T;T;T;T;T;T;T;T;T;T;T;T;T;T;T;T;T;T;T;T;T;T;T;T;T;T;T;T;T;T;T;T;T;T;T;T;T;T;T;T;T;T;T;T;T;T;T;T;T;T;T;T;T;T;T;T;T;T;T;T;T;T;T;T;T;T;T;T;T;T;T;T;T;T;T;T;T;T;T;T;T;T;T;T;T;T;T;T;T;T;T;T;T;T;T;T;T;T;T;T;T;T;T;T;T;T;T;T;T;T;T;T;T;T;T;T;T;T;T;T;T;T;T;T;T;T;T;T;T;T;T;T;T;T;T;T;T;T;…
NOS_WW_SNP_549;T;C;Y;T;Y;C;C;C;C;C;C;C;C;C;C;C;C;C;C;C;C;C;C;C;C;C;C;C;C;C;C;T;C;C;C;C;C;C;C;C;C;C;C;C;C;Y;C;T;C;C;T;Y;C;C;T;C;C;C;T;T;C;C;C;T;C;C;C;C;C;C;C;C;C;C;C;C;C;C;C;C;C;C;C;C;C;C;C;C;C;C;C;C;C;C;C;C;C;C;C;C;C;C;C;C;C;C;T;C;C;T;C;C;C;C;C;C;C;C;C;C;C;C;C;C;T;T;C;Y;C;C;C;C;C;C;C;C;C;C;C;C;C;C;C;C;C;C;C;C;C;C;C;C;C;C;C;C;C;C;C;C;C;T;C;C;T;T;C;T;C;C;C;C;C;C;C;C;C;C;C;T;C;C;C;C;C;C;C;C;C;C;C;C;…
NOS_WW_SNP_550;C;C;C;C;C;C;C;C;C;C;C;C;C;C;C;C;C;C;C;C;C;C;C;C;C;C;C;C;C;C;C;C;C;C;C;C;C;C;C;C;C;C;C;C;C;C;C;C;C;C;C;C;C;C;C;C;C;C;C;C;C;C;C;C;C;C;C;C;C;C;C;C;C;C;C;C;C;C;C;C;C;C;C;C;C;C;C;C;C;C;C;C;C;C;C;C;C;C;C;C;C;C;C;C;C;C;C;C;C;C;C;C;C;C;C;C;C;C;C;C;C;C;C;C;C;C;C;C;C;C;C;C;C;C;C;C;C;C;C;C;C;C;A;C;C;C;C;C;C;C;C;C;C;A;C;A;C;C;C;C;C;C;C;C;C;C;C;C;C;C;C;C;C;C;C;C;C;C;C;C;C;C;C;C;C;C;C;C;C;C;C;C;…
NOS_WW_SNP_551;T;C;T;T;T;T;T;failed;C;C;T;T;C;C;C;C;C;C;C;C;C;C;C;C;T;C;C;C;failed;C;C;C;T;T;T;T;C;C;C;C;C;T;C;T;T;Y;T;C;T;C;C;T;C;C;C;C;C;T;C;C;T;T;T;C;C;C;T;T;T;T;C;T;T;T;T;T;T;T;T;Y;C;T;C;C;T;T;C;C;T;C;T;T;T;Y;T;T;T;T;T;T;T;C;T;C;C;T;C;T;T;C;T;T;T;T;T;T;T;T;T;T;T;T;T;C;C;C;C;C;C;C;C;Y;C;Y;T;T;C;C;T;Y;T;T;T;T;T;T;T;T;T;T;C;Y;C;T;C;failed;T;C;C;T;Y;T;C;C;C;C;C;C;T;Y;T;T;T;T;T;C;T;T;C;C;C;T;T;C;T…
NOS_WW_SNP_552;G;G;G;R;G;G;G;G;G;G;G;A;G;G;G;G;A;G;G;G;A;G;G;A;A;G;G;G;A;A;G;G;G;G;A;G;G;G;R;G;G;G;A;G;A;G;G;failed;G;G;G;G;G;G;A;A;G;G;G;G;A;A;A;A;A;A;A;A;A;A;A;A;A;A;G;A;G;G;G;A;A;A;A;A;A;A;A;A;A;A;A;A;A;A;A;A;A;A;A;G;G;G;G;G;G;A;A;G;A;A;A;A;A;A;A;G;A;G;G;A;G;G;A;G;A;failed;A;A;G;A;A;A;A;A;G;G;A;A;A;G;A;A;G;G;A;A;A;failed;A;G;G;G;G;A;A;G;A;G;G;G;failed;G;G;A;G;G;G;A;G;A;G;A;G;A;A;A;A;A;A;failed…
NOS_WW_SNP_553;A;A;A;A;A;A;A;A;A;A;A;A;A;A;A;A;A;A;A;A;A;A;A;A;A;A;A;A;A;A;A;A;A;A;A;A;A;A;A;A;A;A;A;A;A;A;A;A;A;A;A;A;A;A;A;A;A;A;A;A;A;A;A;A;A;A;A;A;A;A;A;A;A;A;A;A;A;A;A;A;A;A;A;A;A;A;A;A;A;A;A;A;A;A;A;A;A;A;A;A;A;A;A;A;A;A;A;A;A;A;A;A;A;A;A;A;A;A;A;A;A;A;A;A;A;A;A;A;A;A;A;A;A;A;A;A;A;A;A;A;A;A;C;A;A;A;A;A;A;A;A;A;A;C;A;A;C;A;A;A;C;A;A;A;A;A;A;A;C;A;A;A;failed;A;A;A;A;A;A;A;A;A;A;A;A;A;A;A;A;A…
NOS_WW_SNP_554;G;G;G;G;K;T;T;T;G;G;T;T;G;G;G;G;G;G;G;G;G;G;G;G;G;G;T;failed;G;G;G;G;G;G;G;G;G;G;G;G;G;G;G;G;G;G;T;G;G;T;G;G;G;G;G;G;G;K;G;G;T;G;G;G;G;G;G;G;G;G;G;G;G;G;G;G;G;G;G;G;G;G;G;G;G;G;G;G;G;G;G;G;G;G;G;G;G;G;G;G;G;G;G;G;G;G;G;G;G;G;G;G;G;G;G;G;G;G;G;G;G;G;G;G;G;G;G;G;G;G;G;G;G;G;G;G;G;G;G;G;G;T;G;G;failed;G;G;G;G;G;G;T;G;G;G;G;G;G;G;G;G;K;G;G;G;G;G;G;G;G;G;G;G;G;G;G;G;G;G;G;G;T;G;T;G;G;G;…
NOS_WW_SNP_555;failed;G;G;G;G;G;G;G;G;G;G;G;G;G;G;G;G;G;G;G;G;G;G;G;G;G;G;G;G;G;G;G;G;G;G;G;G;G;G;G;G;G;G;G;G;G;G;G;G;G;G;G;G;G;G;G;G;G;G;G;G;G;G;G;G;G;G;G;G;G;G;G;G;G;G;G;G;G;G;G;G;G;G;G;G;G;G;G;G;G;G;G;G;G;G;G;G;G;G;G;G;G;G;G;G;A;G;G;G;G;A;R;G;G;G;G;G;G;G;G;G;G;G;G;G;G;G;G;G;G;G;G;G;G;G;G;G;G;G;G;G;G;G;G;G;G;G;G;G;G;G;G;G;G;G;G;G;G;G;G;G;G;G;G;G;G;G;G;G;G;G;G;G;G;G;G;G;G;G;G;G;G;G;G;G;G;G;G;G;G…
NOS_WW_SNP_556;T;T;T;T;T;T;T;T;C;C;C;C;C;C;C;C;T;C;C;C;Y;C;failed;T;T;C;T;T;C;T;T;C;T;T;T;T;T;T;T;T;T;T;T;T;T;T;C;T;C;T;T;T;T;T;T;T;T;C;Y;T;C;T;T;C;T;T;T;T;T;T;T;T;T;T;T;T;T;T;T;C;T;C;T;C;C;T;T;T;T;T;T;T;T;T;T;T;T;T;T;T;T;T;C;C;T;T;T;T;T;T;T;T;T;T;T;T;T;T;T;T;T;T;T;T;T;T;T;T;T;T;T;T;T;T;T;T;T;T;T;T;T;T;T;T;T;T;T;T;T;T;T;T;C;T;T;T;T;T;T;T;T;T;T;T;T;T;T;T;T;T;T;T;T;T;T;T;T;T;T;T;T;T;C;C;C;C;C;T;T;T…
NOS_WW_SNP_557;A;A;A;A;A;A;A;A;A;A;A;A;A;A;A;A;A;A;A;A;A;A;A;A;A;A;A;A;A;A;A;A;A;A;A;A;A;A;A;A;A;A;A;A;A;A;A;A;A;A;A;A;A;A;A;A;A;A;A;A;A;A;A;A;A;A;A;A;A;A;A;A;A;A;A;A;A;A;A;A;A;A;A;A;A;A;A;A;A;A;A;A;A;A;A;A;A;A;A;A;A;A;A;A;A;A;A;A;A;A;A;A;A;A;A;A;A;A;A;A;A;A;A;A;A;A;A;A;A;A;A;A;A;A;A;A;A;A;A;A;A;A;A;A;A;A;A;A;A;A;A;A;A;A;A;A;A;A;A;A;A;A;A;A;A;A;A;A;A;A;A;A;A;A;A;A;A;A;A;A;A;A;A;A;A;A;A;A;A;A;A;A;…
NOS_WW_SNP_558;A;A;A;A;A;A;A;A;A;A;A;A;A;A;A;A;A;A;A;A;A;A;A;A;A;G;A;A;G;G;G;A;G;G;G;G;G;G;G;G;G;G;G;G;A;G;A;A;A;A;G;A;G;G;G;A;G;A;G;A;A;A;A;G;A;A;A;A;A;A;A;A;A;A;G;G;G;G;A;A;A;G;R;G;G;G;failed;R;A;A;A;A;A;A;A;A;A;A;A;A;R;G;R;G;G;A;G;G;A;G;A;A;A;A;A;G;A;G;G;A;failed;G;G;G;A;G;G;G;G;A;A;A;A;A;A;A;A;A;A;R;A;A;A;A;A;A;A;A;A;A;A;A;A;A;A;A;A;A;A;A;A;A;G;A;G;G;A;R;A;G;A;A;G;A;A;A;A;A;A;A;G;A;A;A;A;A;A;…
NOS_WW_SNP_559;failed;failed;failed;failed;failed;failed;failed;failed;failed;failed;failed;failed;failed;failed;failed;failed;failed;failed;failed;failed;failed;failed;failed;failed;failed;failed;failed;failed;failed;failed;failed;failed;failed;failed;failed;failed;failed;failed;failed;failed;failed;failed;failed;failed;failed;failed;failed;failed;failed;failed;failed;failed;failed;failed;failed…
NOS_WW_SNP_560;G;G;G;G;G;G;G;G;G;G;G;G;G;G;G;G;G;G;G;G;G;G;G;G;A;G;G;G;G;G;G;G;G;G;G;G;G;G;G;G;G;G;G;G;G;G;G;G;G;G;G;G;G;G;G;G;G;G;G;G;G;G;G;G;G;G;G;G;G;G;G;G;G;G;G;G;G;G;G;G;G;G;G;G;G;G;G;G;G;G;G;G;G;G;G;G;G;G;G;G;G;G;G;G;G;A;G;G;A;G;A;A;A;A;A;G;A;A;A;G;A;G;G;G;G;G;G;G;G;G;failed;G;G;G;failed;G;G;A;G;G;G;G;G;G;G;G;G;G;G;G;G;G;G;G;G;G;G;G;G;G;G;G;G;G;G;G;G;G;R;A;A;A;G;G;A;G;A;G;G;G;G;G;G;G;G;G;G;…
NOS_WW_SNP_561;C;C;C;C;C;C;C;C;C;C;C;C;C;C;C;C;C;C;C;C;C;C;C;C;C;C;C;C;C;C;C;C;C;C;C;C;C;C;C;C;C;C;C;C;C;C;C;C;C;C;C;C;C;C;C;C;C;C;C;C;C;C;C;C;A;C;A;C;C;C;A;C;C;C;A;A;failed;C;M;C;C;A;M;failed;C;C;C;C;C;C;C;C;A;M;M;M;A;A;A;C;failed;C;C;C;C;A;C;C;failed;C;C;A;A;C;A;C;M;C;A;C;A;A;A;C;C;C;C;C;C;C;C;A;C;A;C;A;C;A;C;C;failed;C;C;C;C;C;failed;C;C;C;C;A;M;C;A;C;C;C;C;C;C;C;C;C;C;C;C;C;C;C;C;C;C;C;C;C;C;…
NOS_WW_SNP_562;C;C;C;C;C;C;C;C;C;C;C;C;C;failed;T;Y;C;T;C;failed;C;C;Y;C;C;C;C;C;C;C;C;C;C;C;C;C;C;C;C;C;C;C;C;C;C;C;C;C;C;C;C;C;C;C;C;C;C;C;C;C;C;C;C;C;C;C;C;C;C;C;C;C;C;C;C;C;C;C;C;C;C;C;C;C;C;C;C;C;C;Y;C;C;C;C;C;C;C;C;C;C;C;C;C;C;C;C;C;C;C;C;C;C;C;C;C;C;C;C;C;C;C;C;C;C;C;C;C;C;C;C;C;C;C;C;T;T;Y;T;C;Y;C;C;C;C;C;C;C;C;C;C;C;C;C;C;C;C;C;C;C;C;failed;C;C;C;C;C;C;C;T;C;T;C;C;C;C;C;C;C;Y;Y;C;C;C;C;C…
NOS_WW_SNP_563;T;T;C;C;T;T;T;T;C;C;failed;T;T;T;T;T;C;T;T;T;T;C;T;T;T;C;T;T;C;C;T;T;C;T;C;T;C;C;Y;T;T;T;C;T;T;T;T;failed;C;T;C;T;C;C;C;C;T;T;T;Y;C;T;T;T;C;C;C;T;T;C;C;T;T;T;T;T;C;T;C;C;C;C;C;C;C;T;C;C;T;T;T;T;T;T;T;T;T;T;T;C;C;C;C;C;C;C;C;C;C;C;C;C;C;C;C;C;C;C;T;C;C;C;T;C;C;C;C;C;C;T;C;C;C;T;C;C;C;C;T;T;T;T;T;T;T;Y;C;T;T;T;C;C;C;C;T;T;Y;T;T;T;T;T;C;T;C;C;C;Y;T;C;C;C;Y;T;C;T;C;C;C;C;C;C;T;Y;T;C;fa…
NOS_WW_SNP_564;C;C;C;C;C;C;C;C;A;A;A;C;C;C;C;M;failed;C;A;C;M;C;M;C;C;C;C;C;C;C;C;C;C;C;C;C;C;C;C;C;C;C;C;C;A;C;C;C;C;C;C;C;C;C;C;C;C;C;C;A;C;A;A;C;C;C;C;A;A;C;C;A;A;C;C;C;C;C;C;C;C;C;C;C;C;C;C;C;A;C;C;C;C;C;C;C;C;C;C;C;C;C;C;C;C;C;C;C;C;C;C;C;C;C;C;C;C;C;C;C;C;C;C;A;M;A;C;A;failed;C;C;C;C;C;C;C;C;C;A;M;C;C;C;C;C;C;A;C;C;C;A;A;C;C;A;C;C;C;C;C;A;A;M;A;C;C;A;M;C;C;C;C;C;A;C;C;C;C;M;M;A;C;C;C;C;C;C;…
NOS_WW_SNP_565;A;A;A;A;A;A;A;A;A;A;A;A;A;A;A;A;A;A;A;A;A;A;A;A;A;A;A;A;A;A;A;A;A;A;A;A;A;A;A;A;A;A;A;A;A;A;A;A;A;A;A;A;A;A;A;A;A;A;A;A;A;A;A;A;A;A;A;A;A;A;A;A;A;A;A;A;A;A;A;A;A;A;A;A;A;A;A;A;A;A;A;A;A;A;A;A;A;A;A;A;A;A;A;A;A;A;A;A;A;A;A;A;A;A;A;A;A;A;A;A;A;A;A;A;A;A;A;A;A;A;A;A;A;A;A;A;A;A;A;A;A;A;A;A;A;A;A;A;A;A;A;A;A;A;A;A;A;A;A;A;A;A;A;A;A;A;A;A;A;A;A;A;A;A;A;A;A;A;A;A;A;A;A;A;A;A;A;A;A;A;A;A;…
NOS_WW_SNP_566;T;T;T;T;T;T;T;T;T;T;T;T;T;T;T;T;T;T;T;T;T;T;T;T;T;T;T;T;T;T;T;T;T;T;T;T;T;T;T;T;T;T;T;T;T;T;T;T;T;T;T;T;T;T;T;T;T;T;T;T;T;T;T;T;T;T;T;T;T;T;T;T;T;T;T;T;T;T;T;T;T;T;T;T;T;T;T;T;T;T;T;T;T;T;T;T;T;T;T;T;T;T;T;T;T;T;T;T;T;T;T;T;T;T;T;T;T;T;T;T;T;T;T;T;T;T;T;T;T;T;T;T;T;T;T;T;T;T;T;T;T;T;T;T;T;T;T;T;T;T;T;T;T;T;T;T;T;T;T;T;T;T;T;T;T;T;T;T;T;T;T;T;T;T;T;T;T;T;T;T;T;T;T;T;T;T;T;T;T;T;T;T;…
NOS_WW_SNP_567;A;A;A;A;A;A;A;A;A;A;A;A;A;A;A;A;A;A;A;A;A;A;A;A;A;A;A;A;A;A;A;A;A;A;A;A;A;A;A;A;A;A;A;A;A;A;A;A;A;A;A;A;A;A;A;A;A;A;A;A;A;A;A;A;A;A;A;A;A;A;A;A;A;A;A;A;A;A;A;A;A;A;A;A;A;A;A;A;A;A;A;A;A;A;A;A;A;A;A;A;A;A;A;A;A;A;A;A;A;A;A;A;A;A;A;A;A;A;A;A;A;A;A;A;A;A;A;A;A;A;A;A;A;A;A;A;A;A;A;A;A;A;A;A;A;A;A;A;A;A;A;A;A;A;A;A;A;A;A;A;A;A;A;A;A;A;A;A;A;A;A;A;A;A;A;A;A;A;A;A;A;A;A;A;A;A;A;A;A;A;A;A;…
NOS_WW_SNP_568;C;C;C;A;A;C;C;C;C;C;C;C;C;C;C;C;C;C;C;C;C;C;C;C;C;C;C;C;C;C;C;C;C;C;C;C;C;C;C;C;C;failed;failed;C;C;C;C;C;C;C;C;C;C;C;C;C;C;C;C;C;C;C;C;C;failed;C;A;C;C;A;A;C;C;A;C;C;A;A;C;C;C;A;C;C;A;C;C;failed;C;C;C;A;A;failed;C;A;C;C;A;C;C;C;C;A;A;C;C;C;C;C;C;failed;C;A;C;C;A;A;C;C;A;A;C;C;C;C;C;C;C;C;A;C;C;C;C;C;C;A;C;C;A;C;C;C;C;C;A;C;C;C;A;A;A;C;C;C;C;C;C;C;C;C;C;C;C;C;C;C;C;C;C;C;C;C;C;C;C;…
NOS_WW_SNP_569;T;T;T;T;T;T;T;T;Y;T;T;C;T;T;T;T;C;T;T;T;C;T;T;C;C;T;T;T;C;C;T;T;T;T;C;T;T;T;T;T;T;T;C;C;C;T;T;C;T;T;T;T;T;T;Y;C;T;T;T;T;C;C;C;Y;C;C;C;C;C;C;C;C;C;C;T;C;T;C;T;C;C;C;C;C;C;C;C;C;C;C;C;C;C;C;C;C;C;C;C;T;T;T;T;T;T;C;T;C;C;T;C;C;C;C;C;C;C;T;T;C;T;C;C;T;C;C;C;C;T;C;C;C;C;C;T;T;C;Y;C;T;C;C;T;T;C;C;C;C;C;T;T;T;T;C;C;T;Y;T;T;T;Y;T;T;C;T;T;T;C;T;C;T;C;T;C;C;C;C;C;C;Y;T;Y;T;T;T;C;T;C;T;T;C;T;…
NOS_WW_SNP_570;G;G;G;T;T;K;T;G;T;T;T;T;T;T;T;T;T;T;T;T;T;T;T;T;T;T;G;T;T;T;T;T;T;T;T;T;T;T;T;T;T;T;T;T;G;G;T;G;T;T;G;T;T;failed;T;T;G;T;G;G;G;G;G;G;G;G;G;G;G;G;G;G;G;T;T;G;G;T;G;G;T;G;T;G;K;T;T;T;G;T;G;G;G;G;K;G;G;T;G;G;T;T;G;T;T;G;T;T;G;T;T;K;T;T;G;G;T;G;T;T;T;G;T;T;K;G;G;G;T;T;T;T;T;T;T;T;T;T;G;G;T;T;T;T;T;T;G;T;T;T;T;T;T;T;T;T;T;T;T;T;T;G;T;G;T;G;G;K;G;T;T;T;G;G;T;T;T;T;T;K;T;T;T;T;T;T;T;T;G;T…
NOS_WW_SNP_571;A;A;A;A;A;A;A;A;A;A;A;A;A;A;A;A;A;A;A;A;A;A;A;A;A;A;A;A;A;A;A;A;A;A;A;A;A;A;A;A;A;A;A;A;A;A;A;A;A;A;A;A;A;A;A;A;A;A;A;A;A;A;A;A;A;A;A;A;A;A;A;A;A;A;A;A;A;A;A;A;A;A;A;A;A;A;A;A;A;A;A;A;A;A;A;A;A;A;A;A;A;A;A;A;A;A;A;A;A;A;A;A;A;A;A;A;A;A;A;A;A;A;A;A;A;A;A;A;A;A;A;A;A;A;A;A;A;A;A;A;A;A;A;A;A;A;A;A;A;A;A;A;A;A;A;A;A;A;A;A;A;A;A;A;A;A;A;A;A;A;A;A;A;A;A;A;A;A;A;A;A;A;A;A;A;A;A;A;A;A;A;A;…
NOS_WW_SNP_572;C;C;C;C;C;C;C;C;C;C;C;C;C;C;C;C;C;C;C;C;C;C;C;C;C;C;C;C;C;C;C;C;C;C;C;C;C;C;C;C;C;C;C;C;C;C;C;C;C;C;C;C;C;C;C;C;C;C;C;C;C;C;C;C;C;C;C;C;C;C;C;C;C;C;C;C;C;C;C;C;C;C;C;C;C;C;C;C;C;C;C;C;C;C;C;C;C;C;C;C;C;C;C;C;C;C;C;C;C;C;C;C;C;C;C;C;C;C;C;C;C;C;C;C;C;C;C;C;C;C;C;C;C;C;C;C;C;C;C;C;C;C;C;C;C;C;C;C;C;C;C;C;C;C;C;C;C;C;C;C;C;C;C;C;C;C;C;C;C;C;C;C;C;C;C;C;C;C;C;C;C;C;C;C;C;C;C;C;C;C;C;C;…
NOS_WW_SNP_573;G;G;G;G;G;G;G;G;G;G;G;G;G;G;G;G;G;G;G;G;G;G;G;G;G;G;G;G;G;G;G;G;G;G;G;G;G;G;G;G;G;G;G;G;G;G;G;G;G;G;G;G;G;G;G;G;G;G;G;G;G;G;G;G;G;G;G;G;G;G;G;G;G;G;G;G;G;G;G;G;G;G;G;G;G;G;G;G;G;G;G;G;G;G;G;G;G;G;G;G;G;G;G;G;G;G;G;G;G;G;G;G;G;G;G;G;G;G;G;G;G;G;G;G;G;G;G;G;G;G;G;G;G;G;G;G;G;G;G;G;G;G;G;G;G;G;G;G;G;G;G;G;G;G;G;G;G;G;G;G;G;G;G;G;G;G;G;G;G;G;G;G;G;G;G;G;G;G;G;G;G;G;G;G;G;G;G;G;G;G;G;G;…
NOS_WW_SNP_574;C;C;C;C;C;C;C;C;C;C;C;C;C;C;C;C;C;C;C;C;C;C;C;C;C;C;C;C;C;C;C;C;C;C;C;C;C;C;C;C;C;C;C;C;C;C;C;C;C;C;C;C;C;C;C;C;C;C;C;C;C;C;C;C;C;C;C;C;C;C;C;C;C;C;C;C;C;C;C;C;C;C;C;C;C;C;C;C;C;C;Y;T;Y;C;T;T;C;C;C;C;C;C;C;C;C;C;C;C;C;C;C;C;C;C;C;C;C;C;C;C;C;C;C;C;C;C;C;C;C;C;C;C;C;C;C;C;C;C;C;C;C;C;C;C;C;C;C;C;C;C;C;C;C;C;C;C;C;C;C;C;C;C;C;C;C;C;C;C;C;C;C;C;C;C;C;C;C;C;C;C;C;C;C;C;C;C;C;C;C;C;C;C;…
NOS_WW_SNP_575;C;A;C;C;C;C;C;A;C;C;C;C;C;C;C;C;C;C;C;C;C;C;C;C;C;C;A;C;C;A;A;C;C;A;C;failed;C;A;C;A;A;C;C;C;C;C;C;A;C;C;C;C;C;C;C;C;C;C;C;C;C;C;C;C;C;C;C;C;C;C;C;C;C;A;C;A;A;M;A;M;C;A;C;A;A;A;C;C;C;C;A;A;A;A;A;A;A;A;A;A;A;A;A;A;A;C;C;A;C;C;C;C;C;C;C;A;A;C;A;C;M;A;A;C;C;C;C;C;C;M;C;A;A;C;C;C;C;C;C;C;C;C;A;C;C;C;C;C;C;C;C;C;C;C;C;C;C;C;C;C;C;C;C;C;C;C;C;C;A;A;C;C;C;C;C;C;C;C;C;C;C;C;C;C;C;C;C;faile…
NOS_WW_SNP_576;T;T;T;T;T;T;C;T;C;T;T;C;C;C;C;C;T;C;C;C;C;T;T;C;T;C;T;T;C;C;T;C;C;C;C;T;C;C;T;T;T;T;C;T;C;T;Y;C;T;T;C;Y;C;C;T;C;C;T;C;C;T;C;C;C;C;C;C;C;C;C;C;C;C;T;T;C;C;C;C;C;C;T;C;T;T;T;C;C;C;C;T;T;C;T;T;T;C;T;C;C;C;C;C;C;C;C;C;C;C;C;C;C;C;C;C;C;T;C;C;C;C;C;T;C;C;C;C;C;C;C;C;C;C;C;T;C;T;T;C;C;C;C;T;C;C;C;C;C;C;C;T;T;C;T;T;T;T;T;T;T;T;T;C;C;C;C;C;C;T;T;T;T;T;C;C;T;C;T;T;Y;T;T;T;T;T;T;T;T;C;C;T;C;…
NOS_WW_SNP_577;G;G;A;failed;G;G;A;G;G;G;G;G;G;G;G;G;G;G;G;G;G;G;G;G;G;R;G;G;G;G;G;G;G;G;G;G;G;G;G;G;G;G;G;G;G;A;G;A;G;G;G;G;G;A;A;G;A;G;A;G;G;G;G;A;A;A;A;G;G;A;A;G;G;G;A;A;G;G;A;G;A;G;G;G;G;G;A;A;G;A;A;A;A;A;A;A;A;A;A;A;A;A;G;A;G;G;A;G;G;A;G;G;G;G;G;G;G;G;G;A;G;G;G;A;G;A;A;G;A;A;A;A;A;A;G;G;G;G;G;G;G;G;G;G;A;G;A;G;G;A;A;G;G;A;G;G;R;G;G;G;G;G;G;G;G;A;G;R;G;G;G;G;G;G;G;G;G;A;G;A;G;G;A;G;G;G;G;A;G;G…
NOS_WW_SNP_578;G;G;G;G;G;G;G;G;G;G;G;G;G;G;G;G;G;G;G;G;G;G;G;G;G;G;G;G;G;G;G;G;G;G;G;G;G;G;G;G;G;G;G;G;G;G;G;G;G;G;G;G;G;G;G;G;G;G;G;G;G;G;G;G;G;G;G;G;G;G;G;G;G;G;G;G;G;G;G;G;G;G;G;G;G;G;G;G;G;G;G;G;G;G;G;G;G;G;G;G;G;G;G;G;G;G;G;G;G;G;G;G;G;G;G;G;G;G;G;G;G;G;G;G;G;G;G;G;G;G;G;G;G;G;G;G;G;G;G;G;G;G;G;G;G;G;G;G;G;G;G;G;G;G;G;G;G;G;G;G;G;G;G;G;G;G;G;G;G;G;G;G;G;G;G;G;G;G;G;G;G;G;G;G;G;G;G;G;G;G;G;G;…
NOS_WW_SNP_579;G;A;G;G;G;G;G;G;A;A;A;A;A;A;A;A;A;A;A;A;A;A;A;A;G;A;A;G;A;A;A;A;A;A;A;A;A;A;A;A;A;A;A;A;A;A;A;R;A;A;A;A;A;G;A;G;A;A;A;A;A;A;A;A;A;G;A;A;A;A;A;A;A;A;A;A;A;A;A;A;G;G;R;A;G;A;A;A;A;A;A;G;A;A;R;A;A;A;A;A;A;A;A;A;A;G;A;A;G;A;G;G;A;A;G;A;A;A;A;A;A;A;A;A;A;A;A;A;A;G;G;G;G;G;A;A;G;A;A;A;A;A;A;A;A;A;A;A;A;A;G;G;G;A;G;A;A;A;A;A;G;A;A;A;A;A;A;G;G;G;G;A;A;A;G;A;G;A;A;G;A;G;A;A;A;A;A;G;A;A;A;A;…
NOS_WW_SNP_580;T;T;T;T;T;T;T;T;T;T;T;T;T;T;T;T;T;T;T;T;T;T;T;T;T;T;T;T;T;T;T;T;T;T;T;T;T;T;T;T;T;T;T;T;T;C;T;T;T;T;T;T;T;T;T;T;T;T;T;T;T;T;T;T;T;T;T;T;T;T;T;T;T;T;T;T;T;T;T;T;T;T;T;T;T;T;T;T;T;T;T;T;T;T;T;T;T;T;T;T;T;T;T;T;T;C;T;T;C;T;C;C;C;C;C;T;T;T;T;T;C;T;Y;T;T;T;T;T;T;T;C;T;T;T;T;T;C;C;T;T;T;T;T;T;T;T;T;T;T;T;T;T;T;C;T;T;failed;T;Y;C;Y;T;T;T;T;T;T;T;T;T;T;T;T;T;C;T;C;T;T;T;T;T;T;T;T;T;T;T;T;T…
NOS_WW_SNP_581;T;T;T;T;T;T;T;T;T;T;T;T;T;T;T;T;T;T;T;T;T;T;T;T;T;T;T;T;T;T;T;T;T;T;T;T;T;T;T;T;T;T;T;T;T;T;T;T;T;T;T;T;T;T;T;T;T;T;T;T;T;T;T;T;T;T;T;T;T;T;T;T;T;T;T;T;T;T;T;T;T;T;T;T;T;T;T;T;T;T;T;T;T;T;T;T;T;T;T;T;T;T;T;T;T;T;T;T;T;T;T;T;T;T;T;T;T;T;T;T;T;T;T;T;T;T;T;T;T;T;T;T;T;T;T;T;T;T;T;T;T;T;T;T;T;T;T;T;T;T;T;T;T;T;T;T;T;T;T;T;T;T;T;T;T;T;T;T;T;T;T;T;T;T;T;T;T;T;T;T;T;T;T;T;T;T;T;T;T;T;T;T;…
NOS_WW_SNP_582;T;T;T;T;T;T;T;T;T;T;T;T;T;T;T;T;T;T;T;T;T;T;T;T;T;T;T;T;T;T;T;T;T;T;T;T;T;T;T;T;T;T;T;T;T;T;T;T;T;T;T;T;T;T;T;T;T;T;T;T;T;T;T;T;T;T;T;T;T;T;T;T;T;T;T;T;T;T;T;T;T;T;T;T;T;T;T;T;T;T;T;T;T;T;T;T;T;T;T;T;T;T;T;T;T;T;T;T;T;T;T;T;T;T;T;T;T;T;T;T;T;T;T;T;T;T;T;T;T;T;T;T;T;T;T;T;T;T;T;T;T;T;T;T;T;T;T;T;T;T;T;T;T;T;T;T;T;T;T;T;T;T;T;T;T;T;T;T;T;T;T;T;T;T;T;T;T;T;T;T;T;T;T;T;T;T;T;T;T;T;T;T;…
NOS_WW_SNP_583;G;G;G;G;G;G;G;G;G;G;G;G;G;G;G;G;G;G;G;G;G;G;G;G;G;G;G;G;G;G;G;G;G;G;G;G;G;G;G;G;G;G;G;G;G;G;G;G;G;G;G;G;G;G;G;G;G;G;G;G;G;G;G;G;G;G;G;G;G;G;G;G;G;G;G;G;G;G;G;G;G;G;G;G;G;G;G;G;G;G;G;G;G;G;G;G;G;G;G;G;G;G;G;G;G;G;G;G;G;G;G;G;G;G;G;G;G;G;G;G;G;G;G;G;G;G;G;G;G;G;G;G;G;G;G;G;G;G;G;G;G;G;G;G;G;G;G;G;G;G;G;G;G;G;G;G;G;G;G;G;G;G;G;G;G;G;G;G;G;G;G;G;G;G;G;G;G;G;G;G;G;G;G;G;G;G;G;G;G;G;G;G;…
NOS_WW_SNP_584;A;A;A;A;A;A;A;A;G;G;G;G;A;G;G;G;A;A;A;A;A;A;failed;G;G;A;A;R;A;A;A;A;A;A;A;A;A;A;A;A;A;A;A;A;G;G;G;G;G;G;G;G;R;A;A;G;G;G;G;G;G;G;G;G;failed;G;A;G;G;A;A;G;G;A;A;A;A;A;A;A;A;A;A;A;A;A;A;A;G;G;G;A;A;G;G;A;G;G;A;A;A;A;A;A;A;A;G;A;A;A;A;A;A;A;A;A;A;A;A;G;A;A;A;A;A;R;A;G;A;G;A;G;G;G;A;A;A;A;G;A;A;G;G;G;G;G;A;G;G;A;A;A;R;G;G;A;R;A;A;R;G;A;A;A;A;G;R;G;G;A;G;A;G;G;G;G;G;A;A;G;A;G;G;G;G;G;G;…
NOS_WW_SNP_585;G;G;G;G;A;A;A;G;G;G;G;A;G;G;G;G;G;G;G;G;A;G;G;A;G;G;G;G;G;G;G;R;G;G;G;G;G;G;G;G;G;G;G;G;G;G;G;A;G;G;G;G;G;G;G;A;A;G;A;R;A;G;G;G;A;A;A;G;G;A;A;G;G;A;A;A;G;G;G;A;G;G;A;A;G;failed;G;failed;G;G;A;A;A;A;A;A;A;A;A;A;A;A;A;A;A;G;G;G;G;G;G;G;G;G;G;G;G;G;G;A;G;G;G;G;G;G;G;G;G;A;R;A;A;A;G;G;G;G;G;R;G;A;G;A;G;G;A;G;A;G;A;G;A;G;A;G;G;G;G;G;G;G;G;G;G;G;G;R;G;G;G;G;G;G;G;G;G;G;G;G;G;G;G;G;G;G;G;…
NOS_WW_SNP_586;A;A;A;A;A;A;A;A;G;G;G;G;G;G;G;G;A;G;G;G;G;G;failed;A;A;G;A;A;G;A;A;G;A;A;A;A;A;A;A;A;A;A;A;A;A;A;G;A;G;A;A;A;A;A;A;A;A;G;G;A;G;A;A;G;A;A;A;A;A;A;A;A;A;A;A;A;A;A;A;G;A;G;A;G;G;A;A;A;A;A;A;A;A;A;A;A;A;A;A;A;A;A;G;G;A;A;G;A;A;G;G;G;G;G;G;A;A;A;A;A;A;A;A;A;G;A;failed;A;G;A;A;A;A;A;A;A;A;A;A;A;A;A;A;A;A;A;A;A;A;A;A;A;G;A;A;A;A;A;A;A;A;A;G;G;G;G;A;A;A;A;A;A;A;A;G;A;G;A;A;A;A;failed;G;G;G…
NOS_WW_SNP_587;G;G;G;G;G;G;G;G;G;G;G;G;G;G;G;G;G;G;G;G;G;G;G;G;G;G;G;G;G;G;G;G;G;G;G;G;G;G;G;G;G;G;G;G;G;G;G;G;G;G;G;G;G;G;G;G;G;G;G;G;G;G;G;G;G;G;G;G;G;G;G;G;G;G;G;G;G;G;G;G;G;G;G;G;G;G;G;G;G;G;G;G;G;G;G;G;G;G;G;G;G;G;G;G;G;G;G;G;G;G;G;G;G;G;G;G;G;G;G;G;G;G;G;G;G;G;G;G;G;G;G;G;G;G;G;G;G;G;G;G;G;G;G;G;G;G;G;G;G;G;G;G;G;G;G;G;G;G;G;G;G;G;G;G;G;G;G;G;G;G;G;G;G;G;G;G;G;G;G;G;G;G;G;G;G;G;G;G;G;G;G;G;…
NOS_WW_SNP_588;G;G;G;G;G;G;G;G;G;G;G;G;G;G;G;G;G;G;G;G;G;G;G;G;G;G;G;G;G;G;G;G;G;G;G;G;G;G;G;G;G;G;G;G;G;G;G;G;G;G;G;G;G;G;G;G;G;G;G;G;G;G;G;G;G;G;G;G;G;G;G;G;G;G;G;G;G;G;G;G;G;G;G;G;G;G;G;G;G;G;G;G;G;G;G;G;G;G;G;G;G;G;G;G;G;A;G;G;G;G;G;A;A;G;A;G;G;G;G;G;G;G;G;G;G;G;G;G;G;G;G;G;G;G;G;G;G;G;G;G;G;G;G;G;G;G;G;G;G;G;G;G;G;G;G;G;G;G;G;G;G;G;G;G;G;G;G;G;G;G;G;G;G;G;G;G;G;G;G;G;G;G;G;G;G;G;G;G;G;G;G;G;…
NOS_WW_SNP_589;C;C;C;C;C;C;C;C;T;T;C;C;T;T;T;T;T;T;T;T;T;T;Y;T;T;T;C;C;T;T;T;C;T;T;T;T;T;T;T;T;T;T;T;T;C;C;C;C;T;C;C;T;C;C;C;C;C;C;C;C;C;C;C;C;C;C;C;C;C;C;C;C;C;T;T;T;T;T;T;T;T;T;T;C;C;T;C;C;C;C;C;C;C;C;C;C;C;C;C;Y;C;C;failed;C;T;C;T;T;C;T;C;C;C;C;C;T;T;C;T;C;T;T;C;C;T;T;Y;T;T;C;C;C;C;C;T;C;T;Y;C;T;C;T;T;T;C;T;C;T;T;T;C;T;T;T;C;T;C;C;C;C;Y;T;T;T;T;C;T;C;T;T;C;C;C;C;C;C;C;C;T;C;T;C;C;C;C;C;C;C;T;C…
NOS_WW_SNP_590;T;T;T;Y;T;T;T;T;T;T;T;T;T;T;T;T;T;T;T;T;T;T;T;T;T;C;Y;C;T;T;T;C;T;T;T;T;T;T;T;T;T;T;T;T;T;T;C;T;C;T;C;T;T;T;T;T;T;T;T;T;T;T;T;T;T;T;T;T;T;T;T;T;T;T;T;T;T;T;T;T;T;T;T;T;T;T;T;T;T;T;T;T;T;T;T;T;T;T;T;T;T;T;T;T;T;T;C;T;C;T;C;C;C;T;C;T;T;T;T;C;T;T;T;T;C;C;Y;T;C;C;T;T;T;C;T;T;T;T;T;T;T;T;Y;T;T;T;T;T;T;T;T;T;C;T;C;C;T;T;Y;C;C;Y;C;T;C;T;T;T;T;T;T;T;T;T;T;C;T;T;T;T;T;Y;C;C;C;C;T;T;C;T;T;T;…
NOS_WW_SNP_591;C;C;Y;Y;Y;C;C;C;C;C;C;C;C;C;C;C;C;C;C;C;T;C;C;C;C;C;C;C;C;C;C;C;C;C;C;C;C;C;C;C;C;C;C;C;C;T;C;C;T;C;C;C;C;C;T;T;T;C;T;C;T;C;C;T;T;T;T;C;C;T;T;C;C;C;T;T;C;Y;C;C;C;C;C;C;C;C;C;C;C;C;T;T;T;T;C;C;C;Y;T;C;C;C;C;C;C;T;C;T;T;C;C;C;T;T;C;T;C;T;C;T;Y;T;C;T;C;C;C;T;T;T;T;T;T;T;C;C;C;C;C;C;T;C;C;C;C;C;T;C;C;C;T;C;C;T;C;T;T;T;C;C;T;C;T;C;C;T;Y;Y;T;T;C;Y;C;C;T;T;T;C;C;T;C;failed;T;C;T;T;T;T;C;C…
NOS_WW_SNP_592;C;C;C;C;C;C;C;C;C;C;C;C;C;C;C;C;C;C;C;C;C;C;C;C;T;C;C;C;C;T;T;C;T;C;T;T;T;T;T;T;T;C;C;C;C;C;C;C;C;C;C;C;C;C;C;failed;C;C;C;C;C;C;C;C;C;C;C;C;C;C;C;C;C;C;C;C;C;C;C;C;C;T;C;T;T;C;C;T;C;C;C;C;T;T;C;T;T;C;C;C;C;C;C;C;C;C;C;C;C;T;T;T;C;C;Y;C;C;C;C;T;C;C;C;C;C;C;C;C;C;C;T;C;T;T;C;C;C;C;C;C;C;C;C;C;C;C;C;C;C;C;C;C;C;C;C;C;C;C;C;C;C;C;C;C;C;C;C;failed;C;C;C;Y;C;C;T;C;T;C;C;C;C;C;C;C;C;C;C;…
NOS_WW_SNP_593;C;C;C;C;C;C;C;C;C;C;C;C;C;C;C;C;C;C;C;C;C;C;C;C;C;C;C;C;C;C;C;C;C;C;C;C;C;C;C;C;C;C;C;C;C;C;C;C;C;C;C;C;C;C;C;C;C;C;C;C;C;C;C;C;C;C;C;C;C;C;C;C;C;C;C;C;C;C;C;C;C;C;C;C;C;C;C;C;C;C;C;C;C;C;C;C;C;C;C;C;C;C;C;C;C;C;C;C;C;C;C;C;C;C;C;C;C;C;C;C;C;C;C;C;C;C;C;C;C;C;C;C;C;C;C;C;C;C;C;C;C;C;C;C;C;C;C;C;C;C;C;C;C;C;C;C;C;C;C;C;C;C;C;C;C;C;C;C;C;C;C;C;C;C;C;C;C;C;C;C;C;C;C;C;C;C;C;C;C;C;C;C;…
NOS_WW_SNP_594;A;A;A;A;A;A;A;A;C;C;A;C;C;C;C;C;A;C;C;failed;A;A;A;C;A;A;A;A;A;A;A;A;A;A;A;A;A;A;A;A;A;A;A;A;A;A;A;A;C;A;A;A;A;A;A;A;A;C;A;A;A;A;A;A;A;A;A;A;A;A;A;A;A;A;A;A;A;A;A;A;A;A;A;A;A;A;A;A;A;A;A;C;A;A;C;C;A;C;A;A;A;A;A;A;A;C;A;C;C;A;C;C;C;C;C;C;C;C;A;C;C;A;C;A;A;A;A;A;A;C;C;A;A;C;C;C;C;A;A;A;A;A;A;A;A;A;A;A;A;A;A;A;A;A;A;A;failed;C;A;A;A;A;A;A;A;A;A;A;A;A;A;A;A;A;C;A;C;A;A;C;A;A;C;C;C;A;C;…
NOS_WW_SNP_595;C;C;T;failed;T;T;T;C;C;C;C;C;C;C;C;C;C;C;C;C;C;C;C;C;C;C;C;C;C;C;C;C;C;C;C;C;C;C;C;C;C;C;C;C;C;C;C;C;C;C;C;C;C;C;C;C;C;C;C;C;C;C;C;C;T;T;T;C;C;T;T;C;C;Y;C;C;C;C;C;C;C;C;T;C;C;T;T;C;C;C;C;C;C;C;C;C;C;C;C;C;C;C;C;C;C;T;C;T;T;C;C;T;T;C;T;T;C;C;C;C;C;T;T;C;C;C;C;C;C;C;C;C;Y;T;T;C;C;C;C;C;C;C;C;C;C;C;T;C;C;C;T;T;T;C;T;C;C;C;C;C;C;C;C;C;C;C;C;Y;C;C;C;C;C;C;C;C;C;C;T;Y;T;C;C;C;C;C;C;C;C;C…
NOS_WW_SNP_596;T;T;T;T;T;T;T;T;T;T;T;T;T;T;T;T;T;T;T;T;T;T;T;T;T;T;T;T;T;T;T;T;T;T;T;T;T;T;T;T;T;T;T;T;T;T;T;T;T;T;T;T;T;T;T;T;T;T;T;T;T;T;T;T;T;T;T;T;T;T;T;T;T;T;T;T;T;T;T;T;T;T;T;T;T;T;T;T;T;T;T;T;T;T;T;T;T;T;T;T;T;T;T;T;T;C;T;T;Y;T;T;C;C;C;T;T;T;T;T;T;T;T;T;T;T;T;T;T;T;T;T;T;T;T;T;T;T;T;T;T;T;T;T;T;T;T;T;T;T;T;T;T;T;T;T;T;T;T;T;T;T;T;T;T;T;T;T;T;T;T;T;T;T;T;T;T;T;T;T;T;T;T;T;T;T;T;T;T;C;C;T;T;…
NOS_WW_SNP_597;T;T;T;T;T;T;T;T;T;T;T;T;T;T;T;T;T;T;T;T;T;T;T;T;T;T;T;T;T;T;T;T;T;T;T;T;T;T;T;T;T;T;T;T;T;T;T;T;T;T;T;T;T;T;T;T;T;T;T;T;T;T;T;T;T;T;T;T;T;T;T;T;T;T;T;T;T;T;T;T;T;T;T;T;T;T;T;T;T;T;T;T;T;T;T;T;T;T;T;T;T;T;T;T;T;T;T;T;T;T;T;T;T;T;T;T;T;T;T;T;T;T;T;T;T;T;T;T;T;T;T;T;T;T;T;T;T;T;T;T;T;T;T;T;T;T;T;T;T;T;T;T;T;T;T;T;T;T;T;T;T;T;T;T;T;T;T;T;T;T;T;T;T;T;C;T;C;T;T;T;T;T;T;T;T;T;T;T;T;T;T;T;…
NOS_WW_SNP_598;C;C;C;C;C;C;C;C;T;T;T;T;T;T;T;T;T;T;T;T;T;T;T;T;T;T;T;T;T;T;T;T;T;T;T;T;T;T;T;T;T;T;T;T;C;T;T;T;T;T;T;T;T;T;T;failed;T;T;T;T;T;C;C;T;T;C;C;C;C;Y;T;C;C;C;T;T;C;T;C;T;T;T;T;T;T;C;T;T;C;T;T;T;T;T;T;T;T;T;T;T;T;T;T;T;T;T;T;T;T;T;T;T;T;T;T;T;T;T;T;C;T;T;T;T;T;T;T;T;T;C;T;T;T;C;T;T;T;T;C;T;T;T;T;T;T;T;C;T;T;T;T;T;C;C;C;T;Y;T;T;T;T;T;T;T;T;T;T;Y;T;T;T;T;T;C;T;T;T;C;C;C;C;T;T;T;T;T;T;T;T;T…
NOS_WW_SNP_599;G;G;G;G;G;G;G;G;G;G;G;G;G;G;G;G;G;G;G;G;G;G;G;G;G;G;A;G;G;G;G;G;G;G;G;G;G;G;G;G;G;G;G;G;G;G;G;G;A;G;G;G;G;G;G;G;G;G;G;G;G;G;G;G;G;G;G;G;G;G;G;G;G;G;G;G;G;G;G;G;G;G;G;G;G;G;G;G;G;G;G;G;G;G;G;G;G;G;G;G;G;G;G;G;G;G;G;G;G;G;G;G;G;G;G;G;G;G;G;G;G;G;G;G;G;G;G;G;G;G;G;G;G;G;G;G;G;G;G;G;G;G;G;G;G;G;G;G;G;G;G;G;G;A;G;G;R;A;A;G;G;G;G;G;G;G;G;G;G;G;G;G;G;G;G;G;G;G;G;G;G;G;A;A;A;A;A;G;G;G;G;G;…
NOS_WW_SNP_600;C;C;C;C;C;C;C;C;C;T;C;T;C;C;C;C;C;C;C;C;C;C;C;C;T;T;T;C;T;T;T;T;T;T;T;T;T;T;T;T;T;T;T;T;C;C;C;C;C;C;C;T;T;T;T;C;C;T;C;C;C;C;C;C;C;C;C;C;C;C;C;C;C;T;C;C;T;T;C;T;C;T;failed;T;T;C;T;C;C;C;C;C;C;C;C;C;C;C;C;C;C;C;C;C;C;T;C;C;C;C;T;T;C;T;T;T;C;C;C;C;C;T;C;C;C;C;C;C;C;C;C;C;C;C;C;C;C;C;C;C;C;T;T;C;C;Y;C;C;C;C;C;Y;C;C;C;T;C;C;C;T;C;C;C;C;C;C;C;C;T;C;C;T;Y;C;T;C;T;C;C;C;C;C;C;C;C;C;C;C;C;C…
NOS_WW_SNP_601;T;T;T;T;T;T;T;T;T;T;T;T;T;T;C;Y;T;C;T;T;T;T;Y;T;T;T;T;T;T;T;T;T;T;T;T;T;T;T;T;T;T;T;T;T;T;T;T;T;T;T;T;T;T;T;T;T;T;T;T;T;T;T;T;T;T;T;T;T;T;T;T;T;T;T;T;T;T;T;T;T;T;T;T;T;T;T;T;T;T;Y;T;T;T;T;T;T;T;T;T;T;T;T;T;T;T;T;T;T;T;T;T;T;T;T;T;T;T;T;T;T;T;T;T;T;T;T;T;T;T;T;T;T;T;T;C;C;T;C;T;Y;T;T;T;T;T;T;T;T;T;T;T;T;T;T;T;T;T;T;T;T;T;T;T;T;T;T;T;T;C;T;C;T;T;T;T;T;T;T;failed;Y;T;T;T;T;T;T;T;T;T;T…
NOS_WW_SNP_602;T;T;T;T;T;T;T;T;T;T;T;T;T;T;T;T;T;T;T;T;T;T;T;T;T;T;T;T;T;T;T;T;T;T;T;T;T;T;T;T;T;T;T;T;T;T;T;T;T;T;T;T;T;T;T;T;T;T;T;T;T;T;T;T;T;T;T;T;T;T;T;T;T;T;T;T;T;T;T;T;T;T;T;T;T;T;T;T;T;T;T;T;T;T;T;T;T;T;T;T;T;T;T;T;T;T;T;T;T;T;T;T;T;T;T;T;T;T;T;T;T;T;T;T;T;T;T;T;T;T;T;T;T;T;T;T;T;T;T;T;T;T;T;T;T;T;T;T;T;T;T;T;T;T;T;T;T;T;T;T;T;T;T;T;T;T;T;T;T;T;T;T;T;T;T;T;T;T;T;T;T;T;T;T;T;T;T;T;T;T;T;T;…
NOS_WW_SNP_603;A;A;A;A;A;A;A;A;A;A;A;A;A;A;A;A;A;A;A;A;A;A;A;A;A;A;A;A;A;A;A;A;A;A;A;A;A;A;A;A;A;A;A;A;A;G;A;A;A;A;A;A;A;A;A;A;A;A;A;A;A;A;A;A;G;G;G;A;A;G;G;A;A;A;G;G;A;G;G;G;A;G;A;A;A;A;G;G;A;A;A;G;A;G;G;G;A;G;G;A;G;G;A;G;G;A;A;A;A;A;G;A;G;A;A;A;A;A;A;G;A;A;A;G;R;A;G;failed;A;R;A;G;G;A;A;A;A;A;A;A;A;A;A;A;A;A;G;A;A;A;A;A;A;A;A;A;R;G;A;failed;A;A;G;G;A;R;A;A;A;A;A;A;A;A;A;A;A;A;A;A;A;A;A;A;A;A;A;…
NOS_WW_SNP_604;T;T;K;T;T;T;T;T;G;G;G;G;G;G;G;G;G;G;G;G;G;G;G;G;G;G;T;T;T;G;G;G;G;G;G;G;G;G;G;G;G;G;G;G;G;G;T;G;T;G;T;G;G;G;G;G;G;T;G;T;G;G;G;G;G;G;G;G;G;G;G;G;G;G;T;G;G;G;K;G;G;G;G;G;G;G;G;G;G;G;G;G;G;G;G;G;G;G;G;G;G;G;G;G;G;G;T;T;G;T;G;G;G;G;G;T;T;T;G;G;T;G;G;G;T;T;G;G;T;G;G;G;G;G;G;G;G;G;G;G;G;G;G;G;G;G;G;G;G;G;G;G;G;G;G;T;G;T;T;G;G;T;G;G;T;G;T;K;G;G;G;G;G;G;G;G;G;G;G;T;G;G;T;T;G;T;T;G;G;G;G;G;…
NOS_WW_SNP_605;C;C;C;C;C;C;C;C;C;C;C;C;C;C;C;C;C;C;C;C;C;C;C;C;C;C;C;C;C;C;C;C;C;C;C;C;C;C;C;C;C;C;C;C;C;C;C;C;C;C;C;C;C;C;C;C;C;C;C;C;C;C;C;C;C;C;C;C;C;C;C;C;C;C;C;C;C;C;C;C;C;C;C;C;C;C;C;C;C;C;C;C;C;C;C;C;C;C;C;C;C;C;C;C;C;C;C;C;C;C;C;C;C;C;C;C;C;C;C;C;C;C;C;C;C;C;C;C;C;C;C;C;C;C;C;C;C;C;C;C;C;C;C;C;C;C;C;C;C;C;C;C;C;C;C;C;C;C;C;C;C;C;C;C;C;C;C;C;C;C;C;C;C;C;C;C;C;C;C;C;C;C;C;C;C;C;C;C;C;C;C;C;…
NOS_WW_SNP_606;C;C;C;C;C;C;C;C;C;C;C;C;C;C;C;C;C;C;C;C;C;C;C;C;C;C;C;C;C;C;C;C;C;C;C;C;C;C;C;C;C;C;C;C;C;C;C;C;C;C;C;C;C;C;C;C;C;C;C;C;C;C;C;C;C;C;C;C;C;C;C;C;C;C;C;C;C;C;C;C;C;C;C;C;C;C;C;C;C;C;C;C;C;C;C;C;C;C;C;C;C;C;C;C;C;C;C;C;C;C;C;C;C;C;C;C;C;C;C;C;C;C;C;C;C;C;C;C;C;C;C;C;C;C;C;C;C;C;C;C;C;C;C;C;C;C;C;C;C;C;C;C;C;C;C;C;C;C;C;C;C;C;C;C;C;C;C;C;C;C;C;C;C;C;C;C;C;C;C;C;C;C;C;C;C;C;C;C;C;C;C;C;…
NOS_WW_SNP_607;C;C;C;C;C;C;C;C;C;C;C;C;C;C;C;C;C;C;C;C;C;C;C;C;C;C;C;C;C;C;C;C;C;C;C;C;C;C;C;C;C;C;C;C;C;C;C;C;C;C;C;C;C;C;C;C;C;C;C;C;C;C;C;C;C;C;C;C;C;C;C;C;C;C;C;C;C;C;C;C;C;C;C;C;C;C;C;C;C;C;C;C;C;C;C;C;C;C;C;C;C;C;C;C;C;C;C;C;C;C;C;C;C;C;C;C;C;C;C;C;C;C;C;C;C;C;C;C;C;C;C;C;C;C;C;C;C;C;C;C;C;C;C;C;C;C;C;C;C;C;C;C;C;C;C;C;C;C;C;C;C;C;C;C;C;C;C;C;C;C;C;C;C;C;C;C;C;C;C;C;C;C;C;C;C;C;C;C;C;C;C;C;…
NOS_WW_SNP_608;A;A;G;G;G;G;G;A;G;G;G;G;G;G;G;G;G;G;G;G;G;G;G;G;G;A;A;G;G;G;G;A;G;G;G;G;G;G;G;G;G;G;G;G;A;G;G;G;A;G;G;G;G;G;A;A;G;G;G;G;G;A;A;G;G;G;G;A;A;G;G;A;A;G;G;G;G;G;G;G;G;G;G;G;G;G;G;G;A;G;A;A;G;G;G;A;G;A;G;A;A;A;A;A;G;A;G;G;A;G;A;A;A;A;A;G;G;G;A;G;G;G;A;G;G;G;R;G;G;G;A;A;G;A;G;G;A;G;A;G;A;G;G;G;G;G;G;G;G;G;G;G;G;G;A;R;G;G;A;G;G;G;A;R;G;G;G;G;G;G;G;G;G;A;G;G;G;G;G;G;A;G;G;G;G;G;G;G;A;A;A;A;…
NOS_WW_SNP_609;T;T;C;C;C;C;C;T;C;C;C;C;C;C;C;C;C;C;C;C;C;C;C;C;C;T;failed;Y;C;C;C;C;C;C;C;C;C;C;C;C;C;C;C;C;C;C;C;T;C;C;C;C;C;C;C;C;C;C;C;C;C;C;C;C;C;Y;T;C;C;T;C;C;C;T;T;T;C;C;T;C;C;C;T;C;C;Y;C;T;C;C;T;T;T;T;failed;T;T;T;T;C;C;T;C;C;C;T;C;C;C;Y;C;T;C;C;T;C;C;C;C;T;T;C;C;C;C;C;C;C;C;C;C;C;T;C;failed;C;T;C;C;C;T;C;C;C;C;Y;T;C;C;C;C;C;C;C;C;C;C;Y;C;C;C;C;C;C;C;C;C;Y;C;C;C;C;C;C;C;C;C;C;C;C;C;Y;C;C;C…
NOS_WW_SNP_610;G;G;G;G;G;G;G;G;G;G;G;G;G;G;G;G;G;G;G;G;G;G;G;G;G;G;G;G;G;G;G;G;G;G;G;G;G;G;G;G;G;G;G;G;G;G;G;G;G;G;A;G;A;G;G;G;G;G;G;failed;G;G;G;G;G;G;G;G;G;G;G;G;G;G;G;G;G;G;G;G;G;G;G;G;G;G;G;G;G;G;G;G;G;G;G;G;G;G;G;G;G;G;G;G;G;G;G;G;G;G;G;G;G;G;G;G;G;G;G;G;G;G;G;G;G;G;G;G;G;G;G;G;G;G;G;G;G;G;G;G;G;G;G;G;G;G;G;G;G;G;G;G;G;G;G;G;G;G;G;G;G;G;G;G;G;G;G;G;G;G;G;G;G;G;G;G;G;G;G;G;G;G;G;G;G;G;G;G;G;G…
NOS_WW_SNP_611;T;T;Y;Y;Y;Y;Y;T;T;T;T;T;T;T;T;T;T;T;T;T;T;T;T;T;T;T;T;T;T;T;T;T;T;T;T;T;T;T;T;T;T;T;T;T;T;T;T;T;T;T;T;T;T;T;T;T;T;T;T;T;T;T;T;T;C;C;C;T;T;C;C;T;T;C;C;T;T;T;T;Y;C;failed;C;C;T;Y;C;T;T;T;T;C;Y;C;C;C;C;C;Y;T;C;T;T;C;T;T;T;T;T;T;T;T;T;T;T;T;T;T;T;C;T;T;T;T;T;T;T;T;T;T;T;T;C;T;T;T;T;T;T;T;T;T;Y;T;T;T;C;T;T;T;C;failed;T;T;T;T;Y;T;T;T;T;T;T;T;T;T;T;T;T;T;T;T;T;T;T;T;T;T;T;T;T;T;T;T;T;T;T;…
NOS_WW_SNP_612;T;T;T;T;T;T;T;T;G;failed;T;T;T;T;T;T;T;T;T;T;T;G;T;G;T;T;T;T;T;T;T;T;T;T;T;T;T;T;T;T;T;T;T;T;K;T;T;T;T;T;T;G;T;T;T;T;T;T;T;T;failed;G;failed;T;T;T;T;K;failed;T;T;failed;failed;T;T;T;T;T;T;T;T;T;T;T;T;T;T;T;G;G;T;T;T;T;T;T;T;T;T;T;T;T;T;T;T;T;T;T;T;T;T;T;T;T;T;T;T;T;T;T;T;T;T;T;T;T;T;T;T;T;T;T;T;T;T;G;K;T;G;T;T;failed;T;G;T;T;T;T;G;T;T;T;T;T;T;T;T;T;T;T;T;T;T;T;T;T;T;T;T;T;failed;G;…
NOS_WW_SNP_613;A;A;A;A;A;A;A;A;A;A;A;A;A;A;A;A;A;A;A;A;A;A;A;A;A;A;A;A;A;A;A;A;A;A;A;A;A;A;A;A;A;A;A;A;G;A;A;G;A;A;A;A;A;A;A;A;A;A;A;A;A;G;G;A;A;A;A;G;G;A;A;G;G;A;A;A;A;A;A;A;A;A;A;A;A;A;A;A;G;A;A;A;A;A;A;A;A;A;A;A;A;A;A;A;A;A;A;A;A;A;G;G;G;G;G;A;A;A;A;A;A;A;A;A;A;A;A;A;A;A;A;A;A;A;A;A;A;A;G;A;A;A;G;A;A;A;A;A;A;A;A;A;A;G;A;A;G;G;G;A;R;A;A;A;A;A;A;R;A;A;A;A;A;G;A;A;A;A;G;G;A;A;A;A;A;A;A;A;A;A;A;A;…
NOS_WW_SNP_614;C;C;C;C;C;C;C;C;C;C;C;C;C;C;C;C;C;C;C;C;C;C;C;C;C;C;C;C;C;C;C;C;C;C;C;C;C;C;C;C;C;C;C;C;C;C;C;C;C;C;C;C;C;C;C;C;C;C;C;C;C;C;C;C;C;C;C;C;C;C;C;C;C;C;C;C;C;C;C;C;C;C;C;C;C;C;C;C;C;C;C;C;C;C;C;C;C;C;C;C;C;C;C;C;C;C;C;C;C;C;C;C;C;C;C;C;C;C;C;C;C;C;C;C;C;C;C;C;C;C;C;C;C;C;C;C;C;C;C;C;C;C;C;C;C;C;C;C;C;C;C;C;C;C;C;C;C;C;C;C;C;C;C;C;C;C;C;C;C;C;C;C;C;C;C;C;C;C;C;C;C;C;C;C;C;C;C;C;C;C;C;C;…
NOS_WW_SNP_615;G;G;R;R;G;A;A;G;G;A;G;A;A;A;A;A;A;A;A;A;A;A;A;A;G;G;G;G;G;G;G;G;G;G;G;G;G;G;G;G;G;G;G;G;G;A;A;G;A;G;R;G;G;G;G;G;G;A;A;A;A;G;G;A;A;G;G;G;G;G;A;G;G;G;G;G;G;G;G;G;G;G;G;G;G;G;G;G;G;G;G;G;G;G;G;G;G;G;G;G;G;G;G;G;G;G;A;G;A;R;G;A;G;A;failed;G;G;G;G;G;G;G;G;G;R;A;G;G;G;G;G;G;A;A;G;A;G;R;G;G;A;G;R;G;G;G;G;G;G;G;G;G;G;G;G;failed;A;G;G;G;A;G;G;G;G;G;G;G;G;G;A;G;G;G;A;G;A;A;G;G;G;R;G;G;A;A;A;…
NOS_WW_SNP_616;G;G;T;T;T;T;T;G;T;T;T;T;G;G;G;G;T;G;G;G;T;G;K;T;G;G;T;T;G;T;T;T;G;T;T;T;T;G;K;T;T;T;G;T;T;T;T;G;T;T;T;T;T;T;T;G;G;T;G;G;T;T;T;T;T;T;T;T;T;T;T;T;T;T;T;T;T;T;T;G;G;G;T;G;G;T;G;G;T;T;G;T;G;T;G;T;K;G;failed;T;T;T;T;T;T;G;G;T;G;G;G;G;G;G;G;T;K;T;G;G;T;T;T;G;failed;G;G;T;T;G;G;G;T;G;T;G;G;T;T;T;G;T;G;T;T;K;T;T;T;T;T;T;T;T;T;G;failed;G;G;G;failed;T;T;G;G;G;G;T;G;G;T;G;G;T;G;T;G;T;T;T;T;T;…
NOS_WW_SNP_617;C;C;C;C;C;C;C;C;C;C;C;C;C;C;C;C;C;C;C;C;C;C;C;C;C;C;C;C;C;C;C;C;C;C;C;C;C;C;C;C;C;C;C;C;C;C;C;C;C;C;C;C;C;C;C;C;C;C;C;C;C;C;C;C;C;C;C;C;C;C;C;C;C;C;C;C;C;C;C;C;C;C;C;C;C;C;C;C;C;C;C;C;C;C;C;C;C;C;C;C;C;C;C;C;C;C;C;C;C;C;C;C;C;C;C;C;C;C;C;C;C;C;C;C;C;C;C;C;C;C;C;C;C;C;C;C;C;C;C;C;C;C;C;C;C;C;C;C;C;C;C;C;C;C;C;C;C;C;C;C;C;C;C;C;C;C;C;C;C;C;C;C;C;C;C;C;C;C;C;C;C;C;C;C;C;C;C;C;C;C;C;C;…
NOS_WW_SNP_618;G;G;G;G;G;G;G;G;G;G;G;G;G;G;G;G;G;G;G;G;G;G;G;G;G;G;G;G;G;G;G;G;G;G;G;G;G;G;G;G;G;G;G;G;G;G;G;G;G;G;G;G;T;G;G;G;G;G;G;G;G;G;G;G;G;G;G;G;G;G;G;G;G;G;G;G;G;G;G;G;G;G;G;G;G;G;G;G;G;G;G;G;G;G;G;G;G;G;G;G;G;G;G;G;G;G;G;G;G;G;G;G;T;T;G;G;G;G;G;G;G;G;G;G;G;G;G;G;G;G;G;G;G;G;G;G;G;G;G;G;G;G;G;G;G;G;G;G;G;G;G;G;G;G;T;G;G;G;G;G;G;G;G;G;G;G;G;G;G;G;G;G;G;G;G;G;G;G;G;G;T;G;G;G;G;G;G;G;G;T;G;G;…
NOS_WW_SNP_619;G;G;G;G;G;G;G;G;G;G;G;G;G;G;G;G;G;G;G;G;G;G;G;G;G;G;G;G;G;G;G;G;G;G;G;G;G;G;G;G;G;G;G;G;G;G;G;G;G;G;G;G;G;G;G;G;G;G;G;G;G;G;G;G;G;G;G;G;G;G;G;G;G;G;G;G;G;G;G;G;G;G;G;G;G;G;G;G;G;G;G;G;G;G;G;G;G;G;G;G;G;G;G;G;G;G;G;G;G;G;G;G;G;G;G;G;G;G;G;G;G;G;G;G;G;G;G;G;G;G;G;G;G;G;G;G;G;G;G;G;G;G;G;G;G;G;G;G;G;G;G;G;G;G;G;G;G;G;G;G;G;G;G;G;G;G;G;G;G;G;G;G;G;G;G;G;G;G;G;G;G;G;G;G;G;G;G;G;G;G;G;G;…
NOS_WW_SNP_620;T;T;T;T;T;T;T;T;T;T;T;T;T;T;T;T;T;T;T;T;T;T;T;T;T;T;T;T;T;T;T;T;T;T;T;T;T;T;T;T;T;T;T;T;T;T;T;T;T;T;T;T;T;T;T;T;T;T;T;T;T;T;T;T;T;T;T;T;T;T;T;T;T;T;T;T;T;T;T;T;T;T;T;T;T;T;T;T;T;T;T;T;T;T;T;T;T;T;T;T;T;T;T;T;T;T;T;T;T;T;T;T;T;T;T;T;T;T;T;C;T;T;T;T;T;T;T;T;T;C;T;T;T;C;T;T;T;T;T;T;T;T;T;T;T;T;T;T;T;T;T;T;T;T;T;T;T;T;T;T;T;T;T;T;T;T;T;T;T;T;T;T;T;T;C;T;C;T;T;T;T;T;T;T;T;T;T;T;T;T;T;T;…
NOS_WW_SNP_621;T;T;T;T;T;T;T;T;T;T;T;T;T;T;T;T;T;T;T;T;T;T;T;T;T;T;T;T;T;T;T;T;T;T;T;T;T;T;T;T;T;T;T;T;T;T;T;T;T;T;T;T;T;T;T;T;T;T;T;T;T;T;T;T;T;T;T;T;T;T;T;T;T;T;T;T;T;T;T;T;T;T;T;T;T;T;T;T;T;T;T;T;T;T;T;T;T;T;T;T;T;T;T;T;T;T;T;T;T;T;T;T;T;T;T;T;T;T;T;T;T;T;T;T;T;T;T;T;T;T;T;T;T;T;T;T;T;T;T;T;T;T;T;T;T;T;T;T;T;T;T;T;T;T;T;T;T;T;T;T;T;T;T;T;T;T;T;T;T;T;T;T;T;T;T;T;T;C;C;T;C;T;T;T;T;T;T;T;T;T;T;T;…
NOS_WW_SNP_622;T;T;T;C;T;T;T;T;T;T;T;T;T;T;T;C;C;C;C;T;T;T;T;C;C;C;C;C;C;C;C;C;C;C;C;C;C;C;C;C;C;C;C;C;C;C;C;C;Y;T;T;Y;C;C;C;C;C;T;C;C;T;C;C;C;C;C;C;C;C;C;C;C;C;C;C;C;C;C;C;C;C;C;C;C;C;C;C;C;C;T;C;C;C;C;C;C;C;C;C;C;C;C;C;C;C;C;C;C;T;C;Y;C;Y;C;C;C;C;C;C;C;C;C;C;C;C;C;C;C;C;C;C;C;C;C;T;T;T;C;C;Y;C;T;C;C;Y;C;C;T;C;C;C;Y;T;C;C;T;Y;T;T;C;C;T;C;C;C;C;C;C;T;T;T;T;C;C;C;Y;C;T;T;C;C;T;T;T;T;Y;T;C;C;C;C;C;…
NOS_WW_SNP_623;C;C;C;C;C;C;C;C;T;T;T;T;T;T;T;T;T;T;T;T;T;T;T;T;T;T;C;T;C;C;C;T;C;C;C;C;T;C;C;C;C;C;C;C;C;C;T;T;C;C;C;T;C;C;C;T;T;C;T;C;T;C;C;T;C;T;Y;C;C;C;C;C;C;C;T;C;C;failed;T;C;T;C;T;C;C;T;T;T;C;T;T;T;T;T;T;T;T;T;T;T;C;T;T;C;T;C;T;C;T;T;T;C;C;T;C;C;T;C;T;T;T;C;T;T;Y;T;Y;T;T;C;T;T;T;C;T;T;T;T;C;Y;T;T;failed;T;T;T;T;T;T;T;C;C;C;C;T;C;C;T;C;C;T;T;T;C;C;T;T;C;T;T;failed;T;T;C;T;C;T;T;T;T;C;T;C;T;T…
NOS_WW_SNP_624;A;A;A;failed;A;G;G;A;G;A;A;A;A;A;A;A;G;A;A;A;G;G;A;G;A;G;G;G;A;G;G;A;A;G;G;A;A;A;R;A;G;A;A;A;A;A;A;G;G;G;A;A;A;A;A;G;A;A;A;A;A;A;A;A;G;G;G;A;A;G;G;A;A;R;G;A;R;G;G;A;A;A;A;A;A;G;A;A;A;G;A;A;G;A;G;A;A;A;A;R;G;failed;G;G;G;G;G;A;A;G;A;A;A;A;A;A;A;G;G;A;A;A;G;A;G;G;R;G;A;G;A;G;A;A;A;A;A;A;A;A;A;G;G;G;A;R;G;G;G;G;G;G;R;G;G;G;G;G;G;A;G;A;G;A;A;A;G;R;A;A;A;A;A;A;A;G;A;A;G;A;G;G;G;G;G;G;G;…
NOS_WW_SNP_625;T;T;T;T;T;T;T;T;T;T;T;T;T;T;T;T;T;T;T;T;T;T;T;T;T;T;T;T;T;T;T;T;T;T;T;T;T;T;T;T;T;T;T;T;T;T;T;T;T;T;T;T;T;T;T;T;T;T;T;T;T;T;T;T;T;T;T;T;T;T;T;T;T;T;T;T;T;T;T;T;T;T;T;T;T;T;T;T;T;T;T;T;T;T;T;T;T;T;T;T;T;T;T;T;T;T;T;T;T;T;T;T;T;T;T;T;T;T;T;T;T;T;T;T;T;T;T;T;T;T;T;T;T;T;T;T;T;T;T;T;T;T;T;T;T;T;T;T;T;T;T;T;T;T;T;T;T;T;T;T;T;T;T;T;T;T;T;T;T;T;T;T;T;T;T;T;T;T;T;T;T;T;T;T;T;T;T;T;T;T;T;T;…
NOS_WW_SNP_626;A;A;R;failed;R;G;G;G;A;A;A;A;A;A;A;A;A;A;A;A;A;A;A;A;A;A;G;R;A;A;A;A;A;A;A;A;A;A;A;A;A;A;A;A;A;A;G;A;failed;G;A;A;A;A;A;A;A;A;A;A;A;A;A;A;A;A;A;A;A;A;A;A;A;A;A;A;A;A;A;A;A;A;A;A;A;A;A;A;A;A;A;A;A;A;A;A;A;A;A;A;A;A;A;A;A;A;A;A;A;A;A;A;A;A;A;A;A;A;A;A;A;A;A;A;A;A;A;A;A;A;A;A;A;A;A;A;A;A;A;A;A;A;A;A;R;A;A;A;A;A;A;A;A;A;A;A;A;A;A;A;A;A;A;A;A;A;A;A;A;A;A;A;A;A;A;A;A;A;A;A;A;G;A;failed;A…
NOS_WW_SNP_627;G;G;G;G;G;G;G;G;A;G;A;G;A;A;A;A;G;A;A;A;G;A;G;A;G;G;G;A;A;G;G;G;G;G;G;G;G;G;G;G;G;G;G;G;G;G;G;failed;A;G;G;G;G;G;G;A;G;A;G;G;A;G;G;G;G;G;A;G;G;A;G;G;G;G;G;G;G;G;G;G;G;G;G;G;G;G;G;G;G;G;G;A;G;A;failed;A;G;A;G;A;failed;A;G;A;G;G;G;G;G;G;G;G;G;G;G;G;G;G;G;failed;G;G;G;G;G;G;G;G;G;A;A;A;A;A;G;G;G;G;G;G;G;G;G;G;G;G;G;G;G;G;G;G;G;G;G;G;A;A;A;A;G;A;G;G;G;G;G;G;G;G;G;G;G;G;A;A;A;G;G;G;G;A;…
NOS_WW_SNP_628;C;C;C;C;C;C;C;C;C;C;C;C;C;C;C;C;C;C;C;C;C;C;C;C;C;C;C;C;C;C;C;C;C;C;C;C;C;C;C;C;C;C;C;C;C;C;C;C;C;C;C;C;C;C;C;C;C;C;C;C;C;C;C;C;C;C;C;C;C;C;C;C;C;C;C;C;C;C;C;C;C;C;C;C;C;C;C;C;C;C;C;C;C;C;C;C;C;C;C;C;C;C;C;C;C;C;C;C;C;C;C;C;C;C;C;C;C;C;C;C;C;C;C;C;C;C;C;C;C;C;C;C;C;C;C;C;C;C;C;C;C;C;C;C;C;C;C;C;C;C;C;C;C;C;C;C;C;C;C;C;C;C;C;C;C;C;C;C;C;C;C;C;C;C;C;C;C;C;C;C;C;C;C;C;C;C;C;C;C;C;C;C;…
NOS_WW_SNP_629;C;C;C;C;C;C;C;C;C;C;C;C;C;C;C;C;C;C;C;C;C;C;C;C;C;C;C;C;C;C;C;C;C;C;C;C;C;C;C;C;C;C;C;C;C;C;C;C;C;C;C;C;C;C;C;C;C;C;C;C;C;C;C;C;C;C;C;C;C;C;C;C;C;C;C;C;C;C;C;C;C;C;C;C;C;C;C;C;C;C;C;C;C;C;C;C;C;C;C;C;C;C;C;C;C;C;C;C;C;C;C;C;C;C;C;C;C;C;C;C;C;C;C;C;C;C;C;C;C;C;C;C;C;C;C;C;C;C;C;C;C;C;C;C;C;C;C;C;C;C;C;C;C;C;C;C;C;C;C;C;C;C;C;C;C;C;C;C;C;C;C;C;C;C;C;C;C;C;C;C;C;C;C;C;C;C;C;C;C;C;C;C;…
NOS_WW_SNP_630;T;T;C;C;C;Y;T;T;T;T;T;T;T;T;T;T;T;T;T;T;T;T;T;T;T;T;T;C;C;T;T;T;T;T;T;T;T;T;T;T;T;T;T;T;T;C;T;T;T;T;T;T;T;T;T;T;T;T;T;T;T;T;T;T;C;C;C;T;T;C;C;T;T;C;T;T;T;C;T;T;T;T;T;T;C;C;T;T;T;Y;T;T;C;T;T;C;Y;C;T;T;T;T;T;T;T;T;T;T;T;T;T;T;T;T;T;T;T;T;T;T;T;T;T;T;T;T;T;T;T;T;T;T;T;T;T;T;T;T;T;T;T;C;T;C;T;Y;C;C;C;T;C;C;Y;C;T;C;C;T;T;C;C;T;T;T;T;T;T;Y;C;C;T;C;C;T;C;C;C;C;failed;T;Y;T;T;C;T;T;T;C;T;T…
NOS_WW_SNP_631;A;C;C;M;A;C;C;A;C;C;C;C;C;C;C;C;C;C;C;C;C;C;C;C;C;A;C;A;C;A;C;A;A;A;A;A;C;C;A;C;C;failed;A;C;C;C;C;A;A;C;C;C;C;C;C;A;C;C;C;C;C;C;C;C;C;C;C;C;C;C;C;C;C;C;C;C;C;C;C;C;M;C;C;A;C;C;C;C;C;C;C;C;A;A;A;A;A;A;A;C;C;C;C;C;C;C;C;C;C;C;C;C;C;C;C;C;C;C;C;A;C;C;C;C;C;C;C;C;C;A;A;A;A;A;C;C;C;C;C;M;C;C;C;C;C;C;C;C;C;C;C;C;C;C;C;failed;C;C;C;A;C;C;C;C;C;C;C;C;C;C;C;C;C;C;C;C;C;A;C;C;C;C;C;C;C;C;C;…
NOS_WW_SNP_632;G;G;G;G;G;G;G;G;G;G;G;G;G;G;G;G;G;G;G;G;G;G;G;G;G;G;G;G;G;G;G;G;G;G;G;G;G;G;G;G;G;G;G;G;G;G;G;G;G;G;G;G;G;G;G;G;G;G;G;G;G;G;G;G;G;G;G;G;G;G;G;G;G;G;G;G;G;G;G;G;G;G;G;G;G;G;G;G;G;G;G;G;G;G;G;G;G;G;G;G;G;G;G;G;G;G;G;G;G;G;G;G;G;G;G;G;G;G;G;G;G;G;G;G;G;G;G;G;G;G;G;G;G;G;G;G;G;G;G;G;G;G;G;G;G;G;G;G;G;G;G;G;G;G;G;G;G;G;G;G;G;G;G;G;G;G;G;G;G;G;G;G;G;G;G;G;G;G;G;G;G;G;G;G;G;G;G;G;G;G;G;G;…
NOS_WW_SNP_633;G;G;G;G;G;G;G;G;G;A;A;G;G;G;G;G;A;G;G;G;G;A;R;G;G;G;G;G;A;A;G;G;A;G;A;G;A;A;R;G;G;G;A;G;G;G;G;G;G;G;A;G;A;A;A;G;G;G;G;G;A;G;G;G;G;G;G;G;G;G;G;G;G;G;G;G;G;G;G;G;A;A;A;A;A;G;A;G;G;G;A;A;G;G;A;A;G;A;G;G;G;G;G;G;G;G;G;G;G;G;G;G;G;G;G;G;G;G;G;G;G;G;G;G;G;G;G;G;G;G;G;G;G;G;A;G;A;R;G;G;G;G;G;G;G;G;G;G;G;G;R;A;G;G;G;G;G;G;G;G;G;G;G;G;G;G;G;R;G;A;A;A;R;G;G;G;G;R;R;A;G;R;G;failed;G;A;R;G;G;G…
NOS_WW_SNP_634;G;G;G;G;G;G;G;G;G;G;G;G;G;G;G;G;G;G;G;G;G;G;G;G;G;G;G;G;G;G;G;G;G;G;G;G;G;G;G;G;G;G;G;G;G;G;G;G;G;G;G;G;G;G;G;G;G;G;G;G;G;G;G;G;G;G;G;G;G;G;G;G;G;G;G;G;G;G;G;A;G;A;A;A;A;G;G;A;G;G;R;A;A;A;A;A;G;A;G;G;G;A;A;G;A;G;G;G;G;G;G;G;G;G;G;G;G;G;G;G;G;G;G;G;G;G;G;G;G;G;G;G;G;G;G;G;G;G;G;G;G;G;G;G;G;G;G;G;G;G;A;A;A;A;G;G;A;G;G;G;G;G;G;G;G;G;G;G;G;G;G;G;G;G;G;G;G;G;G;G;A;G;G;G;G;G;G;G;G;G;G;G;…
NOS_WW_SNP_635;C;C;C;C;C;C;C;C;C;C;C;C;C;C;C;C;C;C;C;C;C;C;C;C;C;C;C;C;C;C;C;C;C;C;C;C;C;C;C;C;C;C;C;C;C;C;C;C;C;C;C;C;C;C;C;C;C;C;C;C;C;C;C;C;C;C;C;C;C;C;C;C;C;C;C;C;C;C;C;C;C;C;C;C;C;C;C;C;C;C;C;C;C;C;C;C;C;C;C;C;C;C;C;C;C;C;C;C;C;C;C;C;C;C;C;C;C;C;C;C;C;C;C;C;C;C;C;C;C;C;C;C;C;C;C;C;C;C;C;C;C;C;C;C;C;C;C;C;C;C;C;C;C;C;C;C;C;C;C;C;C;C;C;C;C;C;C;C;C;C;C;C;C;C;C;C;C;C;C;C;C;C;C;C;C;C;C;C;C;C;C;C;…
NOS_WW_SNP_636;G;G;A;A;A;A;A;G;A;A;A;A;A;A;A;A;A;A;A;A;A;A;A;A;G;A;A;A;A;A;A;A;A;A;A;A;A;A;A;A;A;A;A;A;A;A;A;A;A;A;A;A;A;A;A;A;A;G;A;A;A;A;A;A;A;A;A;A;A;A;A;A;A;A;A;A;A;A;A;R;G;G;A;A;A;A;R;A;A;A;A;A;A;A;A;A;A;A;A;A;A;A;A;A;A;A;A;A;A;A;A;A;A;A;A;A;A;A;A;A;A;A;A;A;A;A;A;A;A;A;A;A;A;A;A;A;A;A;A;A;A;A;A;A;A;G;A;A;A;A;A;A;A;A;A;G;A;failed;G;G;A;A;A;A;A;A;A;A;A;A;A;A;A;A;A;A;A;G;failed;A;G;A;A;A;A;A;A;…
NOS_WW_SNP_637;A;A;A;A;A;A;A;A;A;A;A;A;A;A;A;A;A;A;A;A;A;A;A;A;A;A;A;A;A;A;A;A;A;A;A;A;A;A;A;A;A;A;A;A;A;A;A;A;A;A;A;A;A;A;A;A;A;A;A;A;A;A;A;A;A;A;A;A;A;A;A;A;A;A;A;A;A;A;A;A;A;A;A;A;A;A;A;A;A;A;A;A;A;A;A;A;A;A;A;A;A;A;A;A;A;A;A;A;A;A;A;A;A;A;A;A;A;A;A;A;A;A;A;A;A;A;A;A;A;A;A;A;A;A;A;A;A;A;A;A;A;A;A;A;A;A;A;A;A;A;A;A;A;A;A;A;A;A;A;A;A;A;A;A;A;A;A;A;A;A;A;A;A;A;A;A;A;G;failed;A;failed;A;A;A;A;A;A;…
NOS_WW_SNP_638;A;A;C;M;C;C;C;A;A;A;A;A;A;A;A;A;A;A;A;A;A;A;A;A;A;A;A;A;A;A;A;A;A;A;A;A;A;A;A;A;A;A;A;A;A;A;A;A;A;A;A;A;A;A;A;A;A;A;A;A;A;A;A;A;C;C;C;A;A;C;C;A;A;M;A;A;A;A;A;A;A;A;C;A;A;C;C;A;A;A;A;A;A;A;A;A;A;A;A;A;A;A;A;A;A;C;A;C;C;A;A;C;C;A;C;C;A;A;A;failed;A;C;C;A;A;A;A;A;A;A;failed;C;M;C;C;A;A;M;A;A;A;A;A;A;A;A;C;A;A;A;C;C;C;A;C;A;A;A;A;A;A;A;A;A;A;A;A;M;A;A;A;A;A;A;A;A;A;A;C;C;C;A;A;A;A;A;A;…
NOS_WW_SNP_639;C;C;C;C;C;C;C;C;C;C;C;C;Y;T;C;C;C;C;C;C;C;T;Y;C;C;C;C;C;C;C;C;C;C;C;C;C;C;C;C;C;C;C;C;C;C;C;C;C;C;C;C;C;C;C;C;C;C;C;C;C;C;C;C;C;C;C;C;C;C;C;C;C;C;C;C;C;C;C;C;C;C;C;C;C;C;C;C;C;C;T;C;C;C;C;C;C;C;C;C;C;C;C;C;C;C;C;C;C;C;C;C;C;C;C;C;C;C;C;C;C;C;C;C;C;C;C;C;C;C;C;C;C;C;C;C;C;C;T;C;C;C;C;C;C;C;C;C;C;C;T;C;C;C;C;C;C;C;C;C;C;C;C;C;C;C;C;C;C;C;C;T;T;C;C;C;C;C;T;T;C;C;C;C;C;C;C;C;C;C;C;C;C;…
NOS_WW_SNP_640;T;T;T;T;T;T;T;T;T;T;T;T;T;T;T;T;T;T;T;T;T;T;T;T;T;T;T;T;T;T;T;T;T;T;T;T;T;T;T;T;T;T;T;T;T;T;T;T;T;T;T;T;T;T;T;T;T;T;T;T;T;T;T;T;C;C;C;T;T;C;C;T;T;C;C;C;T;T;T;T;T;T;C;T;T;C;C;T;T;T;T;T;T;T;T;T;T;T;T;T;T;T;T;T;T;C;T;C;C;T;T;C;C;T;C;C;T;T;T;T;T;C;C;T;T;T;T;T;T;T;T;T;T;T;C;T;T;T;T;T;C;T;T;T;T;T;Y;T;T;T;T;T;T;T;T;T;T;T;T;T;T;T;T;T;T;T;T;T;T;T;T;T;T;T;T;T;T;T;T;T;T;T;T;T;T;T;T;T;T;T;T;T;…
NOS_WW_SNP_641;C;C;C;C;C;C;C;C;C;C;C;C;C;C;C;C;C;C;C;C;C;C;C;C;C;C;C;C;C;C;C;C;C;C;C;C;C;C;C;C;C;C;C;C;C;C;C;C;C;C;C;C;C;C;C;C;C;C;C;C;C;C;C;C;C;C;C;C;C;C;C;C;C;C;C;C;C;C;C;C;C;C;C;C;C;C;C;C;C;C;C;C;C;C;C;C;C;C;C;C;C;C;C;C;C;C;C;C;C;C;C;C;C;C;C;C;C;C;C;C;C;C;C;C;C;C;C;C;C;C;C;C;C;C;C;C;C;C;C;C;C;C;T;C;C;C;C;C;C;C;C;C;C;T;C;C;T;C;C;C;T;C;C;C;C;C;C;C;T;C;C;C;Y;C;C;C;C;C;C;C;C;C;C;C;C;C;C;C;C;C;C;C;…
NOS_WW_SNP_642;G;G;G;G;G;G;G;G;G;G;G;G;G;G;G;G;G;G;G;G;G;G;G;G;G;G;G;G;G;G;G;G;G;G;G;G;G;G;G;G;G;G;G;G;G;G;G;G;G;G;G;G;G;G;G;G;G;G;G;G;G;G;G;G;G;G;G;G;G;G;G;G;G;G;G;G;G;G;G;G;G;G;G;G;G;G;G;G;G;G;G;G;G;G;G;G;G;G;G;G;G;G;G;G;G;G;G;G;G;G;G;G;G;G;G;G;G;G;G;G;G;G;G;G;G;G;G;G;G;G;G;G;G;G;G;G;G;G;G;G;G;G;A;G;G;G;G;G;G;G;G;G;G;A;G;G;A;G;G;G;A;G;G;G;G;G;G;G;A;G;G;G;R;G;G;G;G;G;G;G;G;G;G;G;G;G;G;G;G;G;G;G;…
NOS_WW_SNP_643;T;T;T;T;T;T;T;T;T;T;T;T;T;T;T;T;T;T;T;T;T;T;T;T;T;T;T;T;C;T;T;T;T;T;T;T;C;T;Y;T;T;C;C;C;T;T;T;T;T;T;T;T;T;T;T;C;T;T;T;T;T;T;T;T;T;T;T;T;T;T;T;T;T;T;T;T;T;T;T;C;C;T;C;T;T;T;C;C;T;T;C;C;C;C;T;T;T;C;C;T;T;T;T;T;T;C;C;C;T;T;T;T;C;T;T;C;Y;C;T;T;Y;C;T;C;T;T;T;C;C;C;C;T;C;C;T;T;T;T;T;T;T;T;T;T;T;T;T;T;T;T;T;T;T;T;T;T;T;T;T;T;T;T;C;T;C;C;Y;T;T;T;T;T;T;T;T;T;T;T;T;Y;T;T;T;T;T;T;T;Y;T;T;T;C;…
NOS_WW_SNP_644;A;A;A;A;A;A;A;A;A;A;A;A;A;failed;G;R;A;G;A;R;A;A;R;A;A;A;A;G;A;A;G;A;G;A;G;A;G;A;R;failed;G;G;G;A;A;A;A;A;G;G;A;A;A;A;A;A;A;A;A;A;A;A;A;A;A;A;A;A;A;A;A;A;A;R;G;A;A;R;A;A;A;A;A;A;A;G;A;A;A;R;A;A;A;A;A;A;A;A;A;A;A;A;A;A;A;A;A;A;G;A;G;G;A;A;G;A;A;A;G;A;G;A;A;A;A;A;A;A;A;A;A;A;A;A;G;G;A;G;A;R;A;A;A;A;A;A;A;failed;A;A;A;A;A;A;G;A;R;A;G;G;G;A;A;A;A;A;A;A;G;A;G;A;A;A;A;R;A;A;R;R;A;A;G;G;G…
NOS_WW_SNP_645;C;C;C;C;C;C;C;C;C;C;C;C;C;C;C;C;C;C;C;C;C;C;C;C;C;C;C;C;C;C;C;C;C;C;C;C;C;C;C;C;C;C;C;C;C;T;C;C;C;C;C;C;C;C;C;C;C;C;C;C;C;C;C;C;C;C;C;C;C;C;C;C;C;C;C;C;C;C;C;C;C;C;C;C;C;C;C;C;C;C;C;C;C;C;C;C;C;C;C;C;C;C;C;C;C;C;C;C;C;C;C;C;C;C;C;C;C;C;C;C;C;C;C;C;C;C;C;C;C;C;C;C;C;C;C;C;C;C;C;C;C;C;C;C;C;C;C;C;C;C;C;C;C;T;C;T;T;C;C;T;T;C;C;C;C;C;C;C;T;T;C;C;C;C;C;C;C;C;C;C;C;C;C;C;C;C;C;C;C;C;T;C;…
NOS_WW_SNP_646;A;G;A;A;A;A;A;G;A;A;A;A;A;A;A;A;A;A;A;A;A;A;A;A;A;R;A;A;G;A;A;A;A;A;A;A;A;A;A;A;A;A;A;A;G;A;A;G;A;A;A;A;A;A;A;G;A;A;A;A;A;G;G;A;A;A;A;G;G;A;A;G;G;G;A;A;G;A;G;A;R;A;G;G;G;A;G;A;G;A;A;G;G;G;G;G;A;G;G;A;G;G;G;A;A;G;G;A;A;G;A;G;A;G;G;A;A;A;A;A;A;A;A;A;G;R;A;G;A;G;A;R;A;G;A;A;A;A;G;A;A;A;A;A;A;A;G;A;A;A;G;A;G;G;G;G;A;G;G;A;R;A;A;G;A;A;A;A;A;A;A;A;A;G;A;A;A;G;G;A;G;A;A;A;A;A;A;A;A;A;A;A;…
NOS_WW_SNP_647;G;G;G;G;G;G;G;G;G;G;G;G;G;G;G;G;G;G;G;G;G;G;G;G;G;G;G;G;G;G;G;G;G;G;G;G;G;G;G;G;G;G;G;G;G;G;G;G;G;G;G;G;G;G;G;G;G;G;G;G;G;G;G;G;G;G;G;G;G;G;G;G;G;G;G;G;G;G;G;G;G;G;G;G;G;G;G;G;G;G;G;G;G;G;G;G;G;G;G;G;G;G;G;G;G;A;G;G;A;G;G;G;G;R;G;G;A;A;G;G;A;G;G;G;G;G;G;G;G;G;A;G;G;G;R;G;A;failed;G;G;A;G;G;G;G;G;G;G;G;G;G;G;G;G;G;G;G;G;G;G;G;G;G;G;G;G;G;G;G;G;G;G;G;G;A;G;A;G;G;G;G;G;G;G;G;G;G;G;G;G…
NOS_WW_SNP_648;C;C;Y;T;C;T;T;C;C;T;C;C;C;C;C;T;C;C;T;T;C;T;T;T;C;C;C;C;C;C;C;C;C;C;C;C;C;C;C;C;C;C;C;C;T;C;T;C;C;C;T;C;T;C;T;C;C;T;T;T;T;T;T;C;T;T;T;T;T;T;T;T;T;C;C;Y;T;C;C;C;C;C;C;C;C;T;C;C;T;C;C;C;C;C;C;C;C;C;C;C;C;C;C;C;C;C;C;T;T;C;T;T;C;C;C;C;C;C;C;C;T;T;T;C;C;C;C;C;C;C;failed;C;C;C;C;T;T;C;T;C;C;C;T;C;T;C;T;C;C;C;C;C;C;C;C;C;C;C;C;C;C;C;C;C;C;C;C;Y;C;C;C;C;T;T;C;C;C;C;C;C;C;C;C;C;T;C;C;C;C;T…
NOS_WW_SNP_649;T;T;T;T;T;T;T;T;T;T;T;T;T;T;T;T;T;T;T;T;T;T;T;T;G;T;T;T;T;G;G;T;T;T;T;G;T;T;K;T;G;G;T;T;T;G;T;G;T;T;T;T;T;T;T;G;T;T;T;T;T;T;T;T;T;T;T;T;T;T;T;T;T;T;T;T;T;T;T;T;T;K;T;G;T;T;G;T;T;T;T;T;G;G;K;T;T;T;T;G;T;G;G;G;T;T;T;T;G;T;G;G;G;G;G;T;T;T;T;T;T;T;T;T;T;T;T;T;T;T;T;failed;T;T;T;T;T;T;T;T;T;T;T;T;T;G;T;T;T;T;T;T;T;T;T;failed;G;G;G;G;T;T;T;T;T;T;T;T;T;T;T;T;T;T;T;T;T;T;T;T;G;T;T;T;T;T;T;…
NOS_WW_SNP_650;T;T;T;T;T;T;T;T;T;T;T;T;T;T;T;T;T;T;T;T;T;T;T;T;T;T;T;T;T;T;T;T;T;T;T;T;T;T;T;T;T;T;T;T;T;T;T;T;T;T;T;T;T;T;T;T;T;T;T;T;T;T;T;T;T;T;T;T;T;T;T;T;T;T;T;T;T;T;T;T;T;T;T;T;T;T;T;T;T;T;C;T;C;T;C;T;Y;C;failed;T;T;T;T;T;T;T;T;T;T;T;T;T;T;T;T;T;T;T;T;C;T;T;T;T;T;T;T;T;T;C;T;C;T;C;T;T;T;T;T;T;T;T;T;T;T;T;T;T;T;T;T;T;T;T;T;T;T;T;T;T;T;T;T;T;T;T;T;T;T;T;T;T;T;T;T;T;T;T;T;T;T;T;T;T;T;T;T;C;T;T…
NOS_WW_SNP_651;C;C;C;C;C;C;C;C;C;C;failed;C;failed;failed;C;T;T;T;T;failed;failed;C;C;T;C;C;C;C;failed;C;C;T;C;C;C;C;C;C;C;C;C;C;C;C;C;C;C;C;C;C;C;C;C;C;C;T;C;C;T;C;C;C;C;T;C;C;C;C;C;C;C;C;C;C;C;C;C;C;C;C;C;C;C;C;C;C;C;C;C;C;T;C;T;C;C;C;C;C;failed;C;C;C;C;C;C;T;C;C;T;C;C;C;T;C;C;C;C;C;C;C;C;C;C;C;C;C;C;C;C;C;T;T;C;C;C;C;C;C;C;C;T;C;C;C;C;C;C;C;C;C;C;C;C;C;C;C;C;C;C;C;Y;C;C;C;C;C;C;Y;C;C;C;C;C;C;C…
NOS_WW_SNP_652;C;C;C;C;C;C;C;C;C;C;C;C;C;C;C;C;C;C;C;C;C;C;C;C;C;C;C;C;C;C;C;C;C;C;C;C;C;C;C;C;C;C;C;C;C;C;C;C;C;C;C;C;C;C;C;C;C;C;C;C;C;C;C;C;C;C;C;C;C;C;C;C;C;C;C;C;C;C;C;C;C;C;C;C;C;C;C;C;C;C;C;C;C;C;C;C;C;C;C;C;C;C;C;C;C;C;T;C;C;T;C;C;C;C;C;C;C;C;C;C;C;C;C;T;T;C;T;T;C;C;C;C;C;C;C;C;C;C;C;C;C;C;C;C;C;C;C;C;C;C;C;C;C;C;C;C;C;C;C;C;C;C;T;C;T;T;T;C;C;C;C;C;C;C;C;C;C;C;C;C;C;C;C;C;C;C;C;C;C;C;C;C;…
NOS_WW_SNP_653;C;C;C;C;C;C;C;C;C;C;C;C;C;C;C;C;C;C;C;C;C;C;C;C;C;C;C;C;C;C;C;C;C;C;C;C;C;C;C;C;C;C;C;C;C;C;C;C;C;C;C;C;C;C;C;C;C;C;C;C;C;C;C;C;C;C;C;C;C;C;C;C;C;C;C;C;C;C;C;C;C;C;C;C;C;C;C;C;C;C;C;C;C;C;C;C;C;C;C;C;C;C;C;C;C;C;C;C;C;C;C;C;C;C;C;C;C;C;C;C;C;C;C;C;C;C;C;C;C;C;C;C;C;C;C;C;C;C;C;C;C;C;C;C;C;C;C;C;C;C;C;C;C;C;C;C;C;C;C;C;C;C;C;C;C;C;C;C;C;C;C;C;C;C;C;C;C;C;C;C;C;C;C;C;C;C;C;C;C;C;C;C;…
NOS_WW_SNP_654;G;G;G;G;G;G;G;G;G;G;G;G;G;G;G;G;G;G;G;G;G;G;G;G;G;G;G;G;G;G;G;G;G;G;G;G;G;G;G;G;G;G;G;G;G;G;G;G;G;G;G;G;G;G;G;G;G;G;G;G;G;G;G;G;G;G;G;G;G;G;G;G;G;G;G;G;G;G;G;G;G;G;G;G;G;G;G;G;G;G;G;G;G;G;G;G;G;G;G;G;G;G;G;G;G;G;G;G;G;G;G;G;G;G;G;G;G;G;G;G;G;G;G;G;G;G;G;G;G;G;G;G;G;G;G;G;G;G;G;G;G;G;G;G;G;G;G;G;G;G;G;G;G;G;G;G;G;G;G;G;G;G;G;G;G;G;G;G;G;G;G;G;G;G;G;G;G;G;G;G;G;G;G;G;G;G;G;G;G;G;G;G;…
NOS_WW_SNP_655;C;C;C;C;C;C;C;C;C;C;C;C;C;C;C;C;C;C;C;C;C;C;C;C;C;C;C;T;C;C;C;C;C;C;C;C;C;C;C;C;C;C;C;C;C;C;C;C;C;C;C;C;C;C;C;T;C;C;C;C;C;C;C;C;C;C;C;C;C;C;C;C;C;C;C;C;C;C;C;C;C;C;C;C;C;C;C;C;C;C;C;C;C;C;C;C;C;Y;C;C;C;C;C;C;C;C;C;C;C;C;C;C;C;C;C;C;C;C;C;T;C;C;C;C;C;C;C;C;C;C;T;Y;T;C;C;C;C;C;C;C;C;C;C;C;C;C;C;C;C;C;C;C;C;C;C;C;C;C;C;C;C;C;C;C;C;C;C;C;C;C;C;C;C;C;C;C;C;C;C;C;C;C;C;C;C;C;C;C;C;C;C;C;…
NOS_WW_SNP_656;G;G;G;G;G;G;G;G;G;G;G;G;G;G;G;G;G;G;G;G;G;G;G;G;G;G;G;G;G;G;G;G;G;G;G;G;G;G;G;G;G;G;G;G;G;G;G;G;G;G;G;G;G;G;G;G;G;G;G;G;G;G;G;G;G;G;G;G;G;G;G;G;G;G;G;G;G;G;G;G;G;G;G;G;G;G;G;G;G;G;G;G;G;G;G;G;G;G;G;G;G;G;G;G;G;G;G;G;G;G;G;G;G;G;G;G;G;G;G;G;G;G;G;G;G;G;G;G;G;G;G;G;G;G;G;G;G;G;G;G;G;G;G;G;G;G;G;G;G;G;G;G;G;G;G;G;G;G;G;G;G;G;G;G;G;G;G;G;G;G;G;G;G;G;G;G;G;G;G;G;G;G;G;G;G;G;G;G;G;G;G;G;…
NOS_WW_SNP_657;C;C;C;C;C;C;C;C;C;C;C;C;C;C;C;C;C;C;C;C;C;C;C;C;C;C;C;C;C;C;C;C;C;C;C;C;C;C;C;C;C;C;C;C;C;C;C;C;C;C;C;C;C;C;C;C;C;C;C;C;C;C;C;C;C;C;C;C;C;C;C;C;C;C;C;C;C;C;C;C;C;C;C;C;C;C;C;C;C;C;C;C;C;C;C;C;C;C;C;C;C;C;C;C;C;C;C;C;C;C;C;C;C;C;C;C;C;C;C;C;C;C;C;C;C;C;C;C;C;C;C;C;C;C;C;C;C;C;C;C;C;C;C;C;C;C;C;C;C;C;C;C;C;C;C;C;C;C;C;C;C;C;C;C;C;C;C;C;C;C;C;C;C;C;C;C;C;C;C;C;C;C;C;C;C;C;C;C;C;C;C;C;…
NOS_WW_SNP_658;C;C;C;C;C;C;C;C;C;A;M;C;C;A;A;A;A;C;C;C;A;A;C;C;C;C;C;C;C;C;C;C;C;C;C;C;C;C;C;C;C;C;C;C;C;C;C;C;C;C;C;C;C;C;C;C;C;C;C;C;A;C;C;A;C;C;C;C;C;C;C;C;C;C;C;C;C;C;C;C;C;C;C;C;C;C;C;C;C;C;C;C;C;C;C;C;C;C;C;C;C;C;C;C;C;C;C;C;C;C;C;A;C;A;A;C;C;C;C;C;C;C;C;C;C;C;C;C;C;C;C;C;C;C;C;C;C;C;C;C;C;C;M;C;C;C;C;C;C;C;C;C;C;C;C;C;A;A;A;C;M;C;C;C;C;C;C;C;C;C;C;C;C;C;C;C;C;C;C;C;C;C;C;C;C;C;C;C;C;C;C;C;…
NOS_WW_SNP_659;T;T;T;T;T;T;T;T;T;T;T;T;T;T;T;T;T;T;T;T;T;T;T;T;T;T;T;T;T;T;T;T;T;T;T;T;T;T;T;T;T;T;T;T;T;T;T;T;T;T;T;T;T;T;T;T;T;T;T;T;T;T;T;T;T;T;T;T;T;T;T;T;T;T;T;T;T;T;T;T;T;T;T;T;T;T;T;T;T;T;T;T;T;T;T;T;T;T;T;T;T;T;T;T;T;T;T;T;T;T;T;T;T;T;T;T;T;T;T;T;T;T;T;T;T;T;T;T;T;T;T;T;T;T;T;T;T;T;T;T;T;T;T;T;T;T;T;T;T;T;T;T;T;T;T;T;T;T;T;T;T;T;T;T;T;T;T;T;T;T;T;T;T;T;T;T;T;T;T;T;T;T;T;T;T;T;T;T;T;T;T;T;…
NOS_WW_SNP_660;A;A;A;A;A;A;C;A;C;A;M;C;C;C;C;C;A;C;C;C;C;A;M;C;A;C;A;A;C;C;A;C;C;C;C;A;C;C;A;A;A;A;C;A;C;A;A;C;A;A;A;M;A;A;A;C;C;A;C;C;A;C;C;C;C;C;C;C;C;C;C;C;C;A;A;C;C;C;C;C;C;A;C;A;A;A;C;C;C;C;A;A;C;A;A;A;C;A;C;C;C;C;C;C;C;M;A;C;C;A;C;A;C;C;A;C;failed;C;C;C;C;C;A;A;A;C;A;A;C;C;C;C;C;C;A;C;A;A;C;C;C;C;M;C;C;C;C;C;C;C;A;A;C;A;A;A;A;A;A;A;A;A;A;C;A;A;A;C;A;A;A;A;A;C;C;A;C;A;A;failed;A;A;A;A;A;A;A;…
NOS_WW_SNP_661;T;T;C;C;C;C;C;T;C;T;T;T;Y;C;T;C;T;T;C;T;T;T;Y;C;T;C;C;C;C;C;C;T;C;C;C;C;C;C;C;C;C;C;C;C;C;C;C;C;C;C;C;C;T;T;T;C;C;T;C;C;C;C;C;C;C;T;T;C;C;T;C;C;C;C;C;C;C;C;C;failed;T;Y;C;C;C;C;Y;C;C;T;C;C;C;C;C;C;C;C;C;C;C;Y;C;T;C;C;C;T;T;C;C;T;T;C;C;T;C;C;C;C;C;failed;C;C;C;C;C;C;C;C;T;C;C;C;T;T;T;T;C;C;T;C;C;C;C;T;T;T;Y;C;T;T;Y;C;C;T;C;Y;T;T;T;C;C;C;C;T;T;Y;T;T;T;T;T;C;T;C;T;T;T;T;T;C;C;C;C;C;C;…
NOS_WW_SNP_662;G;G;G;G;G;G;G;G;G;G;G;G;G;G;G;G;G;G;G;G;G;G;G;G;G;G;G;G;G;G;G;G;G;G;G;G;G;G;G;G;G;G;G;G;G;G;G;G;G;G;G;G;G;G;G;G;G;G;G;G;G;G;G;G;G;G;G;G;G;G;G;G;G;G;G;G;G;G;G;G;G;G;G;G;G;G;G;G;G;G;G;G;G;G;G;G;G;G;G;G;G;G;G;G;G;G;G;G;G;G;G;G;G;G;G;G;G;G;G;G;G;G;G;G;G;G;G;G;G;G;G;G;G;G;G;G;G;G;G;G;G;G;G;G;G;G;G;G;G;G;G;G;G;G;G;G;G;G;G;G;G;G;G;G;G;G;G;G;G;G;G;G;G;G;G;G;G;G;G;G;G;G;G;G;G;G;G;G;G;G;G;G;…
NOS_WW_SNP_663;T;T;T;T;T;T;T;T;T;T;T;T;T;T;T;T;T;T;T;T;T;T;T;T;C;T;T;T;T;T;T;T;T;T;T;T;T;T;T;T;T;T;T;T;T;T;T;T;T;T;T;T;T;T;T;C;T;T;T;C;C;T;T;T;T;T;T;T;T;T;T;T;T;T;T;T;T;T;T;T;T;T;T;T;T;T;T;T;T;T;C;T;T;C;failed;T;Y;T;T;T;T;T;T;T;T;T;T;T;T;T;T;T;T;T;T;T;T;T;T;C;T;T;T;C;C;T;failed;T;T;C;T;C;C;C;T;T;T;T;T;T;T;T;T;T;T;T;T;T;T;T;T;T;T;C;T;T;C;T;C;T;failed;T;C;C;T;Y;T;T;T;T;T;T;T;T;T;T;T;T;T;T;T;C;T;T;T…
NOS_WW_SNP_664;A;A;A;A;A;A;A;A;A;A;A;A;A;A;A;A;A;A;A;A;A;A;A;A;A;A;failed;A;A;A;A;A;A;A;A;A;A;A;A;A;A;A;A;A;G;G;A;A;A;A;A;A;A;A;A;A;A;A;A;A;A;G;G;A;A;A;A;G;G;A;A;G;G;A;A;A;A;A;A;A;A;A;A;A;A;A;A;A;G;A;A;A;A;A;A;A;A;A;A;A;A;A;A;A;A;A;A;A;A;A;A;A;A;A;A;A;A;A;A;A;A;A;A;A;A;A;A;A;A;A;A;A;A;A;A;A;A;A;G;A;A;A;A;A;A;A;A;A;A;A;A;A;A;A;A;A;G;G;G;A;A;A;A;A;A;A;A;A;A;A;A;A;A;G;A;G;A;A;A;A;A;G;A;A;A;A;A;A;A;A…
NOS_WW_SNP_665;C;C;C;C;C;C;C;C;Y;T;C;T;T;T;T;T;C;T;T;T;C;C;T;C;T;C;C;T;T;C;T;C;T;C;C;T;T;T;T;T;T;T;T;T;C;C;C;C;C;C;T;T;T;T;T;C;C;C;C;C;T;C;C;T;C;C;C;C;C;C;C;C;C;C;C;C;C;C;C;C;T;T;T;T;T;C;T;T;C;C;C;C;C;C;C;C;C;C;C;T;T;T;T;T;T;C;C;C;C;C;C;C;C;C;C;C;C;C;C;C;C;C;C;C;C;T;C;C;C;C;C;C;C;C;Y;T;C;T;C;T;C;C;C;C;T;Y;C;C;C;C;C;C;T;C;C;C;C;C;C;C;C;T;C;T;T;T;T;C;T;T;T;T;T;C;C;C;C;T;T;Y;T;C;C;C;C;C;C;C;T;T;C;C;…
NOS_WW_SNP_666;C;T;C;C;C;C;C;T;C;C;C;C;C;C;C;C;C;C;C;C;C;C;C;C;C;Y;C;C;T;C;C;C;C;C;C;C;C;C;C;C;C;C;C;C;T;T;C;T;C;C;C;C;T;T;failed;T;C;C;C;C;C;T;T;C;C;C;C;T;T;C;C;T;T;C;C;C;T;T;T;C;failed;C;T;T;T;C;T;C;T;C;C;T;T;T;T;T;C;T;T;C;T;T;T;C;C;C;C;C;C;C;C;C;C;C;C;C;C;C;C;C;C;C;C;T;T;T;T;T;T;T;C;C;C;T;C;C;C;C;T;failed;C;C;C;C;C;failed;T;C;C;C;T;C;T;T;T;T;T;T;T;T;T;T;T;T;T;T;T;C;C;C;C;C;C;T;C;C;C;C;T;C;T;C;…
NOS_WW_SNP_667;A;A;A;A;A;A;A;A;A;A;A;A;A;A;A;A;A;A;A;A;A;A;A;A;A;G;A;A;A;A;A;G;A;A;A;A;A;A;A;A;A;A;A;A;A;A;A;A;A;A;A;A;A;A;A;A;A;A;A;A;A;A;A;A;A;A;A;A;A;A;A;A;A;A;A;A;A;A;A;A;A;A;A;A;A;A;A;A;A;A;A;A;A;A;A;A;A;A;A;A;A;A;A;A;A;A;A;A;A;A;A;A;A;A;A;A;A;A;A;A;A;A;A;A;A;A;A;A;A;A;A;A;A;A;A;A;A;A;A;A;A;A;A;A;A;A;A;A;A;A;A;A;A;A;A;A;A;A;A;A;A;A;A;A;A;A;A;A;A;A;A;A;A;A;A;A;A;G;A;A;G;A;A;A;A;A;A;A;A;A;A;A;…
NOS_WW_SNP_668;G;G;G;G;G;G;G;G;G;G;G;G;G;G;G;G;G;G;G;G;G;G;G;G;G;G;G;G;G;G;G;G;G;G;G;G;G;G;G;G;G;G;G;G;G;A;G;G;G;G;G;G;G;G;G;G;G;G;G;G;G;G;G;G;G;G;G;G;G;G;G;G;G;G;G;G;G;G;G;G;G;G;G;G;G;G;G;G;G;G;G;G;G;G;G;G;G;G;G;G;G;G;G;G;G;G;G;G;G;G;G;G;G;G;G;G;G;G;G;G;G;G;G;G;G;G;G;G;G;G;G;G;G;G;G;G;G;G;G;G;G;G;G;G;G;G;G;G;G;G;G;G;G;A;G;A;A;G;G;A;A;G;G;G;G;G;G;G;A;A;G;G;G;G;G;G;G;G;G;G;G;G;G;G;G;G;G;G;G;G;A;G;…
NOS_WW_SNP_669;A;A;A;A;A;A;G;A;G;A;A;G;G;G;G;G;A;G;G;G;G;A;A;G;A;G;A;A;G;G;A;G;G;G;G;A;G;G;A;A;A;A;G;A;G;A;A;G;A;A;A;A;A;A;A;G;G;A;G;G;A;G;G;G;G;G;G;G;G;G;G;G;G;A;A;G;G;G;G;G;G;A;G;A;A;A;G;G;G;G;A;A;G;A;A;A;G;A;G;G;G;G;G;G;G;failed;G;G;G;G;G;A;G;G;A;G;A;G;G;G;G;G;A;G;G;G;G;G;G;G;G;G;G;G;A;G;A;A;G;G;G;G;A;G;G;G;G;G;G;G;A;A;G;A;A;A;A;A;A;A;A;A;G;G;G;G;G;G;A;A;A;A;A;G;G;A;G;A;A;R;A;A;A;A;A;A;A;A;G;G…
NOS_WW_SNP_670;T;T;T;T;T;T;T;T;T;T;T;T;T;T;T;T;T;T;T;T;T;T;T;T;T;T;T;T;T;T;T;T;T;T;T;T;T;T;T;T;T;T;T;T;T;T;T;T;T;T;T;T;T;T;T;T;T;T;T;T;T;T;T;T;T;T;T;T;T;T;T;T;T;T;T;T;T;T;T;T;T;T;T;T;T;T;T;T;T;T;T;T;T;T;T;T;T;T;T;T;T;T;T;T;T;T;T;T;T;T;T;T;T;T;T;T;T;T;T;T;T;T;T;T;T;T;T;T;T;T;T;T;T;T;T;T;T;T;T;T;T;T;T;T;T;T;T;T;T;T;T;T;T;T;T;T;T;T;T;T;T;T;T;T;T;T;T;T;T;T;T;T;T;T;T;T;T;T;T;T;T;T;T;T;T;T;T;T;T;T;T;T;…
NOS_WW_SNP_671;C;C;C;failed;T;C;C;C;C;C;C;C;T;T;T;T;C;T;T;T;C;T;failed;T;Y;C;failed;C;C;T;C;C;T;Y;Y;T;T;C;T;C;C;C;T;T;C;C;T;C;C;C;T;C;C;C;C;C;C;T;C;C;C;C;C;C;C;T;T;C;C;T;failed;C;C;failed;T;C;C;C;C;C;C;C;T;C;C;C;C;T;C;C;T;T;T;C;C;failed;C;C;T;T;failed;T;T;T;T;T;C;T;T;C;C;T;Y;T;T;T;T;T;T;C;T;T;T;C;C;C;C;C;C;C;C;C;C;C;T;T;T;T;C;C;T;C;C;C;failed;C;C;C;C;T;C;C;C;C;T;C;C;C;C;C;C;T;C;C;C;C;C;C;T;T;T;C;…
NOS_WW_SNP_672;G;G;G;G;G;G;G;G;G;G;G;G;G;G;G;G;G;G;G;G;G;G;G;G;G;G;G;G;G;G;G;G;G;G;G;G;G;G;G;G;G;G;G;G;A;G;G;A;G;G;G;G;G;G;G;G;G;G;G;G;G;A;A;G;G;G;G;A;A;G;G;A;A;G;G;G;G;G;G;G;G;G;G;G;G;G;G;G;A;G;G;G;G;G;G;G;G;G;G;G;G;G;G;G;G;G;G;G;G;G;G;A;A;A;A;G;G;G;G;G;G;G;G;G;G;G;G;G;G;G;G;G;G;G;G;G;G;G;A;G;G;G;failed;G;G;G;G;G;G;G;G;G;G;G;G;G;R;A;A;G;R;G;G;G;G;G;G;R;G;G;G;G;G;A;G;G;G;G;A;A;G;G;G;G;G;G;G;G;G;G…
NOS_WW_SNP_673;C;C;C;C;C;C;C;C;C;C;C;C;C;C;C;C;C;C;C;C;C;C;C;C;C;C;C;C;C;C;C;C;C;C;C;C;C;C;C;C;C;C;C;C;C;C;C;C;C;C;C;C;C;C;C;C;C;C;C;C;C;C;C;C;C;C;C;C;C;C;C;C;C;C;C;C;C;C;C;C;C;C;C;C;C;C;C;C;C;C;C;C;C;C;C;C;C;C;C;C;C;C;C;C;C;C;C;C;C;C;C;C;C;C;C;C;C;C;C;C;C;C;C;C;C;C;C;C;C;C;C;C;C;C;C;C;C;C;C;C;C;C;C;C;C;C;C;C;C;C;C;C;C;C;C;C;C;C;C;C;C;C;C;C;C;C;C;C;C;C;C;C;C;C;C;C;C;C;C;C;C;C;C;C;C;C;C;C;C;C;C;C;…
NOS_WW_SNP_674;A;A;A;A;A;A;A;A;A;A;A;A;A;A;A;A;A;A;A;A;A;A;A;A;A;A;A;A;A;A;A;A;A;A;A;A;A;A;A;A;A;A;A;A;A;A;A;A;A;A;A;A;A;A;A;A;A;A;A;A;A;A;A;A;A;A;A;A;A;A;A;A;A;A;A;A;A;A;A;A;A;A;A;A;A;A;A;A;A;A;A;A;A;A;A;A;A;A;A;A;A;A;A;A;A;A;A;A;A;A;A;A;A;A;A;A;A;A;A;G;A;A;A;A;A;A;A;A;A;G;A;G;A;R;A;A;A;A;A;A;A;A;A;A;A;A;A;A;A;A;A;A;A;A;A;A;G;A;A;A;A;A;A;A;A;A;A;A;A;A;A;A;A;A;A;A;A;G;A;A;R;A;A;A;A;A;A;A;A;A;A;A;…
NOS_WW_SNP_675;G;G;G;G;G;G;G;G;G;G;G;G;G;G;G;G;G;G;G;G;G;G;G;G;G;G;G;G;G;G;G;G;G;G;G;G;G;G;G;G;G;G;G;G;G;G;G;G;G;G;G;G;G;G;G;G;G;G;G;G;G;G;G;G;G;G;G;G;G;G;G;G;G;G;G;G;G;G;G;G;G;T;T;T;T;G;G;G;G;G;G;G;G;G;K;G;T;G;K;G;T;G;G;T;G;G;G;G;G;G;G;G;G;G;G;G;G;G;G;G;G;G;G;G;G;G;G;G;G;G;G;G;G;G;G;G;G;G;G;G;G;G;G;G;G;G;G;G;G;G;G;G;G;G;G;G;G;G;G;G;G;G;G;G;G;G;G;G;G;G;G;G;G;G;G;G;G;G;G;G;G;G;G;G;G;G;G;G;G;G;G;G;…
NOS_WW_SNP_676;T;T;T;T;T;T;T;T;T;T;T;T;T;T;T;T;T;T;T;T;T;T;T;T;T;T;T;T;T;T;T;T;T;T;T;T;T;T;T;T;T;T;T;T;T;T;T;T;T;T;T;T;T;T;T;T;T;T;T;T;T;T;T;T;T;T;T;T;T;T;T;T;T;T;T;T;T;T;T;T;T;T;T;T;T;T;T;T;T;T;T;T;T;T;T;T;T;T;T;T;T;T;T;T;T;T;T;T;T;T;T;T;T;T;T;T;T;T;T;T;T;T;T;T;T;T;T;T;T;T;T;T;T;T;T;T;T;T;T;T;T;T;T;T;T;T;T;T;T;T;T;T;T;T;T;T;T;T;T;T;T;T;T;T;T;T;T;T;T;T;T;T;T;T;T;T;T;T;T;T;T;T;T;T;T;T;T;T;T;T;T;T;…
NOS_WW_SNP_677;C;C;C;C;C;C;C;C;C;C;C;C;C;C;C;C;C;C;C;C;C;C;C;C;C;C;C;C;C;C;C;C;C;C;C;C;C;C;C;C;C;C;C;C;C;C;C;C;C;C;C;C;C;C;C;C;C;C;C;C;C;C;C;C;C;C;C;C;C;C;C;C;C;C;C;C;C;C;C;C;C;C;C;C;C;C;C;C;C;C;C;C;C;C;C;C;C;C;C;C;C;C;C;C;C;C;C;C;C;C;C;C;C;C;C;C;C;C;C;C;C;C;C;C;C;C;C;C;C;C;C;C;C;C;C;C;C;C;C;C;C;C;C;C;C;C;C;C;C;C;C;C;C;C;C;C;C;C;C;C;C;C;C;C;C;C;C;C;C;C;C;C;C;C;C;C;C;C;C;C;C;C;C;C;C;C;C;C;C;C;C;C;…
NOS_WW_SNP_678;T;T;T;T;T;T;T;T;T;T;T;T;T;T;T;T;T;T;T;T;T;T;T;T;T;T;T;T;T;T;T;C;T;T;T;T;T;T;T;T;T;T;T;T;T;T;T;T;T;T;T;T;T;T;T;T;T;T;T;T;T;T;T;T;T;T;T;T;T;T;T;T;T;T;T;T;T;T;T;T;T;T;T;T;T;T;T;C;T;T;T;T;T;T;T;T;T;T;T;C;T;T;T;T;T;T;C;T;T;failed;T;T;T;T;T;T;T;T;T;T;T;T;T;C;C;T;C;C;C;T;T;T;T;T;T;T;T;T;T;T;T;T;T;T;T;T;T;T;T;T;T;T;T;C;T;T;Y;T;T;T;T;T;C;T;T;T;T;T;T;T;T;T;T;T;C;T;C;T;T;Y;T;Y;T;T;T;T;T;T;T;T…
NOS_WW_SNP_679;T;T;T;T;T;T;T;T;T;T;T;T;T;T;T;T;T;T;T;T;T;T;T;T;C;T;T;T;T;T;T;T;T;T;T;T;T;T;T;T;T;T;T;T;T;T;T;T;T;T;T;T;T;T;T;T;T;T;T;T;T;T;T;T;T;T;T;T;T;T;T;T;T;T;T;T;T;T;T;T;T;T;T;T;T;T;T;T;T;T;T;T;T;T;T;T;T;T;T;T;T;T;T;T;T;T;T;T;T;T;C;T;T;C;T;T;T;T;T;T;T;T;T;T;T;T;T;T;T;T;T;T;T;T;T;T;T;T;T;T;T;T;T;T;T;T;T;T;T;T;T;T;T;T;T;T;T;T;T;T;T;T;T;T;T;T;T;T;C;T;T;T;T;T;T;T;T;T;T;T;T;Y;T;T;T;T;T;T;C;T;T;T;…
NOS_WW_SNP_680;T;T;T;T;T;T;T;T;T;T;T;T;T;T;T;T;T;T;T;T;T;T;T;T;T;T;C;Y;T;T;T;C;T;T;T;T;T;T;T;T;T;T;T;T;T;T;T;T;T;T;T;T;T;T;T;T;C;T;Y;C;T;T;T;T;T;T;T;T;T;T;T;T;T;T;T;T;T;T;T;T;T;T;T;T;T;T;T;T;T;T;T;T;T;T;T;T;T;T;T;T;T;T;T;T;T;T;T;T;T;T;T;T;T;T;T;T;T;T;T;T;T;T;T;T;T;T;T;T;T;T;T;T;T;T;T;T;T;T;T;C;T;T;Y;T;T;T;T;T;T;T;T;T;T;C;T;C;T;C;C;T;C;T;T;T;T;T;T;failed;T;T;T;T;T;T;C;C;C;T;T;Y;T;T;C;C;C;C;C;T;T;T…
NOS_WW_SNP_681;A;A;A;A;A;A;A;C;A;A;A;A;A;A;A;A;A;A;A;A;A;A;A;A;A;A;A;A;C;C;C;A;C;C;C;C;C;C;C;C;C;C;C;C;A;A;C;A;A;A;C;A;C;C;C;A;C;C;C;C;C;A;A;C;A;A;A;A;A;A;A;A;A;A;A;A;A;C;A;A;C;C;A;A;A;A;A;A;A;A;A;A;A;A;A;A;A;A;A;A;A;A;A;A;A;A;A;A;A;A;A;A;A;A;A;A;A;C;A;A;A;A;C;C;M;failed;M;failed;A;A;A;A;A;A;A;A;A;A;A;A;A;A;A;A;A;A;A;A;A;A;A;A;A;A;A;A;A;A;C;C;A;C;A;A;C;A;A;A;A;A;A;A;A;A;A;A;A;A;A;A;C;A;C;A;A;C;A;…
NOS_WW_SNP_682;G;G;G;G;G;G;G;G;G;G;G;G;G;G;G;G;G;G;G;G;G;G;G;G;G;G;G;G;G;G;G;A;G;G;G;G;G;G;G;G;G;G;G;G;G;G;G;G;G;G;G;G;G;G;G;G;G;G;G;G;G;G;G;G;G;G;G;G;G;G;G;G;G;G;G;G;G;G;G;G;G;G;G;G;G;G;G;G;G;G;G;G;G;G;G;G;G;G;G;G;G;G;G;G;G;G;G;G;G;G;G;G;G;G;G;G;G;G;G;G;G;G;G;G;G;G;G;G;G;G;G;G;G;G;G;G;G;G;G;G;G;G;G;G;G;G;G;G;G;G;G;G;G;G;G;G;G;G;G;G;G;G;G;G;G;G;G;G;G;G;G;G;G;G;G;G;G;G;G;G;G;G;G;G;G;G;G;G;G;G;G;G;…
NOS_WW_SNP_683;C;C;C;C;C;C;C;C;C;C;C;C;C;C;C;C;C;C;C;C;C;C;C;C;C;C;C;C;C;C;C;C;C;C;C;C;C;C;C;C;C;C;C;C;C;C;C;C;C;C;C;C;C;C;C;C;C;C;C;C;C;C;C;C;C;C;C;C;C;C;C;C;C;C;C;C;C;C;C;C;C;C;C;C;C;C;C;C;C;C;C;C;C;C;C;C;C;C;C;C;C;C;C;C;C;C;C;C;C;C;C;C;C;C;C;C;C;C;C;C;C;C;C;C;C;C;C;C;C;C;C;C;C;C;C;C;C;C;C;C;C;C;C;C;C;C;C;C;C;C;C;C;C;C;C;C;C;C;C;C;C;C;C;C;C;C;C;C;C;C;C;C;C;C;C;C;C;C;C;C;C;C;C;C;C;C;C;C;C;C;C;C;…
NOS_WW_SNP_684;T;T;T;T;T;T;T;T;T;T;T;T;T;T;T;T;T;T;T;T;T;T;T;T;T;C;T;T;C;C;C;T;C;C;C;C;C;C;C;C;C;C;C;C;T;C;T;T;T;T;C;Y;C;C;C;T;C;T;C;T;T;T;T;C;T;T;T;T;T;T;T;T;T;T;C;C;C;C;Y;T;failed;C;failed;C;C;C;Y;failed;T;T;T;T;T;T;T;T;T;T;T;T;failed;C;failed;C;C;T;C;C;T;C;T;T;T;T;T;C;T;C;C;T;Y;C;C;C;T;C;C;C;C;T;T;T;T;T;T;T;T;T;T;C;T;T;T;T;T;T;T;T;T;T;T;T;T;T;T;T;T;T;T;T;T;T;C;T;C;C;T;failed;T;C;T;T;C;T;T;T;T;…
NOS_WW_SNP_685;A;A;A;A;A;A;A;A;G;R;G;R;G;G;G;G;G;G;G;G;A;G;R;G;A;A;A;A;A;A;A;G;A;A;A;A;A;A;A;A;A;A;A;A;A;G;G;G;G;R;G;A;A;R;G;A;G;A;A;A;A;A;A;A;A;A;G;A;A;G;A;A;A;A;A;A;A;A;A;G;A;A;A;A;A;A;A;A;A;A;A;A;A;G;A;G;A;A;A;A;G;G;G;A;G;A;A;A;A;A;A;A;A;A;A;A;A;A;A;A;A;A;A;A;A;A;A;A;A;A;A;A;A;A;A;A;A;A;A;G;A;A;G;A;A;A;failed;A;A;A;A;A;A;A;A;G;G;A;A;A;G;A;A;A;A;A;A;A;A;A;A;A;A;A;A;A;A;A;A;A;A;A;A;A;A;A;A;A;A;A…
NOS_WW_SNP_686;C;C;C;C;C;C;C;C;C;C;C;C;C;C;C;C;C;C;C;C;C;C;C;C;C;C;C;C;C;C;C;C;C;C;C;C;C;C;C;C;C;C;C;C;C;C;C;C;C;C;C;C;C;C;C;C;C;C;C;C;C;C;C;C;C;C;C;C;C;C;C;C;C;C;C;C;C;C;C;C;C;C;C;C;C;C;C;C;C;C;C;C;C;C;C;C;C;C;C;C;C;C;C;C;C;T;C;C;T;C;C;C;C;failed;C;C;T;T;C;C;Y;C;C;C;C;C;C;C;C;C;T;C;C;C;Y;C;T;C;C;C;T;C;C;C;C;C;C;C;C;C;C;C;C;C;C;C;C;C;C;C;C;C;C;C;C;C;C;C;C;C;C;C;C;C;T;C;T;C;C;C;C;C;C;C;C;C;C;C;C;C…
NOS_WW_SNP_687;T;T;K;T;T;T;T;T;G;G;G;G;G;G;G;G;G;G;G;G;G;G;G;G;G;T;T;T;G;G;G;T;G;G;G;G;G;G;G;G;G;G;G;G;G;G;T;K;T;G;G;T;G;T;G;G;G;T;G;G;G;G;G;G;G;G;G;G;G;G;G;G;G;G;G;G;G;G;G;G;G;G;G;G;G;G;G;G;G;G;G;G;G;G;G;G;G;G;G;G;G;T;G;T;G;G;T;G;T;T;T;T;G;T;T;G;G;G;G;G;G;G;G;T;T;K;T;G;T;G;G;G;G;G;G;G;G;G;G;failed;G;G;G;G;G;G;G;G;G;G;T;G;failed;G;G;T;T;T;T;T;T;G;T;T;T;T;T;T;G;G;G;G;G;G;G;G;G;G;G;K;G;G;T;T;G;G;G;…
NOS_WW_SNP_688;C;C;C;C;C;C;C;C;Y;T;T;C;T;T;T;T;T;C;T;T;C;T;T;T;C;C;C;C;C;C;C;C;C;C;C;T;T;C;Y;T;C;T;T;C;T;T;T;C;T;C;T;C;C;C;C;C;C;T;C;Y;C;T;T;C;C;C;C;T;T;C;C;T;T;C;C;C;C;C;C;T;T;C;T;T;C;C;T;T;T;C;C;C;C;C;C;C;C;C;C;C;C;C;C;C;C;T;C;C;T;C;T;T;T;T;T;C;T;C;T;C;T;C;T;C;T;T;Y;T;C;C;C;C;C;C;C;T;C;Y;T;C;C;C;T;C;C;C;C;C;C;C;C;C;C;C;C;T;Y;T;T;T;Y;C;T;T;C;C;T;C;T;C;T;C;T;T;C;T;C;C;C;C;C;Y;C;C;T;T;T;C;C;Y;C;T;…
NOS_WW_SNP_689;T;T;C;C;C;failed;T;T;T;T;T;T;T;T;T;T;T;T;T;T;T;T;T;T;T;T;T;C;C;T;T;T;T;T;T;T;T;T;T;T;T;T;T;T;C;C;T;T;T;T;T;T;T;T;T;T;T;T;T;T;T;C;C;T;C;C;C;failed;C;C;C;C;C;C;T;T;T;C;C;T;T;T;failed;T;T;C;T;T;C;T;T;T;C;T;T;T;failed;C;failed;T;T;T;C;T;C;T;T;T;T;T;T;T;T;T;T;T;T;T;T;T;T;T;T;T;T;T;T;T;T;T;T;T;T;T;T;T;T;T;C;Y;T;C;T;C;T;Y;C;T;C;T;C;failed;Y;C;T;C;C;T;T;C;C;T;T;T;T;T;T;T;T;T;T;T;T;C;T;T;T;…
NOS_WW_SNP_690;G;G;R;G;A;G;R;G;G;G;G;G;G;G;G;G;G;G;G;G;G;G;G;G;G;G;G;G;G;G;G;A;G;G;G;G;G;G;G;G;G;G;G;G;G;G;G;A;G;G;G;failed;G;G;G;G;G;G;G;G;G;G;G;G;A;A;A;G;G;A;A;G;G;G;A;G;G;R;A;A;G;G;R;G;A;A;G;G;G;A;G;G;A;A;A;A;G;G;R;G;G;G;A;G;G;A;A;G;A;G;A;A;A;A;A;A;G;G;A;A;A;A;A;failed;G;G;G;G;G;R;A;A;A;G;G;G;A;G;G;A;A;A;R;G;A;G;A;G;G;R;A;G;A;A;G;G;R;G;G;G;G;G;A;A;G;A;A;R;A;G;G;G;A;G;A;G;A;G;G;G;R;G;A;A;A;A;R;…
NOS_WW_SNP_691;C;C;C;C;C;C;C;C;T;C;T;T;T;T;T;C;T;T;C;C;T;C;C;C;C;C;C;C;C;C;C;T;C;C;C;C;C;C;C;C;C;C;C;C;C;C;C;C;C;C;C;Y;T;C;T;C;C;C;C;C;C;C;C;C;C;C;C;C;C;C;C;C;C;C;C;C;C;C;C;C;C;C;C;C;C;C;C;C;C;T;C;C;C;C;C;C;C;C;C;C;C;C;C;C;C;T;T;C;T;T;C;C;C;T;T;C;C;C;C;C;C;C;C;C;Y;T;C;C;C;C;C;C;C;C;C;C;C;T;C;T;C;T;failed;T;C;C;C;C;T;T;C;T;T;C;C;C;C;C;C;C;T;C;T;T;T;T;T;C;C;C;C;T;C;C;C;C;C;T;C;C;C;C;C;C;C;C;C;C;Y;T…
NOS_WW_SNP_692;T;G;K;K;G;G;T;T;G;G;G;G;G;G;G;G;G;G;G;G;G;G;G;G;G;T;T;T;T;T;T;T;T;T;T;T;T;T;T;T;T;T;T;T;T;T;T;G;G;T;G;K;G;T;G;G;G;G;G;G;G;T;T;T;T;T;T;T;T;T;T;T;T;T;T;T;T;T;T;T;T;T;K;T;T;T;T;G;T;G;G;G;G;G;G;G;G;G;G;T;G;T;T;T;G;G;T;T;G;T;T;T;T;G;G;T;T;T;T;T;T;T;T;T;T;T;T;T;T;T;G;T;G;T;T;T;T;G;T;T;T;G;G;G;T;T;T;T;G;G;T;K;G;T;T;T;T;T;T;T;G;G;T;T;T;T;T;T;T;T;T;G;T;T;T;T;T;G;T;T;T;K;T;T;T;T;T;G;T;T;T;T;…
NOS_WW_SNP_693;G;G;A;A;G;A;A;G;G;G;G;G;G;G;G;G;G;G;G;G;G;G;G;G;G;A;G;R;G;G;G;A;G;G;G;G;G;G;G;G;G;G;G;G;G;G;G;G;A;G;G;G;G;G;G;A;G;G;G;G;G;G;G;G;A;A;A;G;G;A;A;G;G;G;R;A;A;A;A;G;G;G;G;G;G;A;A;A;G;G;A;A;A;A;A;A;A;A;A;A;A;A;A;A;A;A;G;A;A;G;G;G;A;A;G;A;A;A;G;A;G;A;G;A;A;A;A;A;A;G;A;G;A;R;G;A;G;A;G;G;A;G;G;G;G;R;A;G;G;G;failed;G;A;G;A;G;G;A;A;G;G;G;A;A;G;G;G;G;G;G;G;G;G;G;A;G;A;G;G;G;A;G;G;G;G;G;G;A;A;A…
NOS_WW_SNP_694;T;G;T;T;T;T;T;T;K;G;T;T;G;G;T;T;G;G;T;T;G;G;K;G;T;T;G;T;G;G;G;G;G;G;G;G;G;G;G;G;G;G;G;G;T;T;K;G;T;T;T;G;G;G;T;T;T;G;T;T;T;T;T;T;T;T;G;T;T;G;T;T;T;G;G;T;G;G;G;G;G;G;G;G;G;G;G;G;T;G;G;G;G;G;G;G;G;G;G;G;G;G;G;G;G;G;G;G;G;G;G;G;G;G;T;G;G;G;G;G;G;G;G;G;G;G;G;G;G;G;G;G;G;G;G;G;G;G;T;G;G;G;G;G;G;G;T;G;G;G;T;G;G;T;T;T;T;G;T;G;T;G;G;G;G;G;G;T;G;K;T;G;T;T;T;T;T;T;T;T;K;K;G;G;G;G;G;G;G;G;G;G;…
NOS_WW_SNP_695;T;T;T;T;T;T;T;T;C;C;C;C;T;T;T;T;T;T;T;T;T;T;T;T;T;C;T;T;T;T;T;C;T;T;T;T;T;T;T;T;T;T;T;T;T;T;T;C;C;C;T;C;C;C;C;T;T;T;T;C;C;T;T;C;T;T;T;T;T;T;T;T;T;T;T;T;T;T;T;T;T;T;T;T;T;T;T;T;T;C;T;T;T;T;T;T;T;T;T;T;T;C;T;T;T;T;T;T;T;C;C;T;Y;T;T;T;T;T;T;T;T;T;T;C;T;C;failed;T;C;C;T;T;T;T;T;T;T;T;T;Y;T;C;T;C;T;Y;T;C;C;T;C;T;C;C;T;T;T;T;T;T;T;T;T;T;C;T;T;T;T;T;T;T;T;T;T;Y;T;T;T;T;T;Y;T;T;T;T;T;T;T;T…
NOS_WW_SNP_696;T;T;T;T;T;T;T;T;T;C;T;T;T;T;T;T;C;T;T;T;C;C;Y;T;T;C;C;C;T;T;C;C;C;T;T;C;T;C;C;C;C;C;C;T;C;C;T;C;C;T;C;T;C;T;C;C;C;T;T;C;T;C;C;C;C;C;C;C;C;C;C;C;C;T;C;C;C;C;C;T;C;C;C;C;C;T;C;T;C;T;C;C;T;C;C;C;C;C;T;T;T;T;T;T;T;C;T;C;C;C;C;C;C;C;C;C;C;C;C;C;T;T;C;C;C;C;C;C;C;C;C;C;C;C;T;C;C;T;C;C;C;T;T;T;T;C;C;C;T;T;T;C;T;T;C;T;T;C;T;T;T;C;C;C;C;C;C;C;C;T;C;failed;Y;C;C;C;C;T;C;failed;T;T;C;C;T;C;T;…
NOS_WW_SNP_697;G;G;G;G;G;G;G;G;G;G;G;G;G;G;G;G;G;G;G;G;G;G;G;G;G;G;G;G;G;G;G;G;G;G;G;G;G;G;G;G;G;G;G;G;G;G;G;G;G;G;G;G;G;G;G;G;G;G;G;G;G;G;G;G;G;G;G;G;G;G;G;G;G;G;G;G;G;G;G;G;G;G;G;G;G;G;G;G;G;G;G;G;G;G;G;G;G;G;G;G;G;G;G;G;G;G;G;G;G;G;G;G;G;G;G;G;G;G;G;G;G;G;G;G;G;G;G;G;G;G;G;G;G;G;G;G;G;G;G;G;G;G;G;G;G;G;G;G;G;G;G;G;G;G;G;G;G;G;G;G;G;G;G;G;G;G;G;G;G;G;G;G;G;G;G;G;G;G;G;G;G;G;G;G;G;G;G;G;G;G;G;G;…
NOS_WW_SNP_698;G;A;G;G;G;G;G;R;R;A;G;G;A;A;G;G;A;A;G;G;A;A;A;A;G;G;A;G;A;A;A;A;A;A;A;A;A;A;A;A;A;A;A;A;G;G;A;A;G;G;G;A;A;A;G;G;G;A;G;G;G;G;G;G;G;G;A;G;G;A;G;G;G;A;A;G;A;A;A;A;A;A;A;A;A;A;A;A;G;A;A;A;A;A;A;A;A;A;A;A;A;A;A;A;A;A;A;A;A;A;A;A;A;A;G;A;A;A;A;A;A;A;A;A;A;A;A;A;A;A;A;A;A;A;A;A;A;A;G;A;A;A;A;A;A;A;G;A;A;A;G;A;A;G;G;G;G;A;G;A;G;A;A;A;A;A;A;G;A;failed;G;A;G;G;G;G;G;G;G;G;failed;R;A;A;A;A;A;…
NOS_WW_SNP_699;C;C;T;T;T;T;C;C;T;T;T;T;C;C;C;C;C;C;C;C;C;T;Y;T;C;C;C;T;T;C;C;C;C;C;C;C;C;C;C;C;C;C;C;C;C;T;T;C;C;T;T;Y;T;T;T;T;T;C;T;T;T;C;C;T;T;T;T;C;C;T;T;C;C;T;C;C;C;T;C;C;C;C;C;C;T;T;C;C;C;Y;T;T;T;T;T;T;T;T;T;C;C;C;C;C;C;C;C;C;C;C;C;C;C;C;C;C;C;C;C;C;C;C;C;C;C;C;C;C;C;T;T;T;T;Y;C;C;C;C;C;C;T;T;C;T;C;Y;T;T;T;C;T;T;T;T;T;T;T;C;C;T;T;C;C;C;C;C;C;Y;T;T;C;T;T;C;C;T;C;C;C;C;C;C;C;T;C;C;C;T;C;C;C;C;…
NOS_WW_SNP_700;G;G;G;G;G;G;G;G;G;G;G;G;G;G;G;G;G;G;G;G;G;G;G;G;G;G;G;G;G;G;G;G;G;G;G;G;G;G;G;G;G;G;G;G;G;G;G;G;G;G;G;G;G;G;G;G;G;G;G;G;G;G;G;G;G;G;G;G;G;G;G;G;G;G;G;G;G;G;G;G;G;G;G;G;G;G;G;G;G;G;G;G;G;G;G;G;G;G;G;G;G;G;G;G;G;G;G;G;G;G;G;G;G;G;G;G;G;G;G;G;G;G;G;G;G;G;G;G;G;G;G;G;G;G;G;G;G;G;G;G;G;G;G;G;G;G;G;G;G;G;G;G;G;A;G;G;A;A;G;A;A;G;G;G;G;G;G;G;G;G;G;G;G;G;G;G;G;G;G;G;G;G;G;G;G;G;G;G;G;G;G;G;…
NOS_WW_SNP_701;A;A;A;A;A;A;A;A;A;A;A;A;A;A;A;A;A;A;A;A;A;A;A;A;A;A;A;A;A;A;A;A;A;A;A;A;A;A;A;A;A;A;A;A;A;A;A;A;A;A;A;A;A;A;A;A;A;A;A;A;A;A;A;A;A;A;A;A;A;A;A;A;A;A;A;A;A;A;A;A;A;A;A;A;A;A;A;A;A;A;A;A;A;A;A;A;A;A;A;A;A;A;A;A;A;A;A;A;A;A;A;A;A;A;A;A;A;A;A;A;A;A;A;A;A;A;A;A;A;A;A;A;A;A;A;A;A;A;A;A;A;A;A;A;A;A;A;A;A;A;A;A;A;A;A;A;A;A;A;A;A;A;A;A;A;A;A;A;A;A;A;A;A;A;G;A;G;A;A;A;A;A;A;A;A;A;A;A;A;A;A;A;…
NOS_WW_SNP_702;T;T;T;T;T;T;T;T;T;T;T;T;T;T;T;T;T;T;T;T;T;T;T;T;T;T;T;T;T;T;T;T;T;T;T;T;T;T;T;T;T;T;T;T;T;T;T;T;T;T;T;T;T;T;T;T;T;T;T;T;T;T;T;T;T;T;T;T;T;T;T;T;T;T;T;T;T;T;T;T;T;T;T;T;T;T;T;T;T;T;T;T;T;T;T;T;T;T;T;T;T;T;T;T;T;T;T;T;T;T;T;T;T;T;T;T;T;T;T;T;T;T;T;T;T;T;T;T;T;T;T;T;T;T;T;T;T;T;T;T;T;T;T;T;T;T;T;T;T;T;T;T;T;T;T;T;T;T;T;T;T;T;T;T;T;T;T;T;T;T;T;T;T;T;C;T;C;T;T;T;T;T;T;T;T;T;T;T;T;T;T;T;…
NOS_WW_SNP_703;C;C;C;C;C;C;C;C;C;C;C;C;C;C;C;C;C;C;C;C;C;C;C;C;C;C;C;C;T;C;C;C;C;C;C;C;T;C;Y;C;C;T;T;T;C;C;C;C;T;C;C;C;C;C;C;T;C;C;C;C;C;C;C;C;T;C;T;C;C;T;C;C;C;C;T;C;C;Y;C;T;T;C;T;C;C;C;T;T;C;C;T;T;T;T;C;C;C;Y;T;C;C;C;C;C;C;T;C;T;T;C;C;C;T;C;C;T;Y;T;C;C;Y;T;C;T;C;C;C;T;T;T;T;C;T;T;C;C;C;C;C;C;C;C;C;C;C;C;T;C;C;C;C;C;C;C;C;C;Y;C;C;C;C;C;T;C;T;T;Y;C;T;T;C;T;C;C;T;T;T;C;C;C;C;C;T;C;T;T;T;T;T;Y;C;T;…
NOS_WW_SNP_704;A;G;R;failed;A;A;A;A;A;G;A;A;G;G;G;G;G;G;G;G;G;G;G;G;G;R;A;A;G;A;G;A;G;A;A;G;failed;A;R;G;G;A;G;A;G;A;A;A;A;G;failed;A;A;A;G;A;G;A;G;G;A;G;G;G;A;A;A;G;G;A;A;G;G;A;A;A;A;A;A;G;G;G;G;G;G;A;G;A;G;G;A;A;A;A;A;A;A;A;A;A;A;A;A;A;A;A;G;A;A;G;A;A;A;A;A;A;A;A;A;G;A;A;A;A;A;G;A;A;A;A;A;A;A;G;G;A;G;A;G;G;A;G;A;G;G;G;A;G;G;G;A;A;A;A;G;A;A;A;A;A;A;A;A;A;A;G;G;failed;G;G;G;G;G;G;G;A;G;G;G;G;G;G;…
NOS_WW_SNP_705;C;C;C;C;C;C;C;C;C;C;C;C;C;C;C;C;C;C;C;C;C;C;C;C;C;C;C;C;C;C;C;C;C;C;C;C;C;C;C;C;C;C;C;C;C;C;C;C;C;C;C;C;C;C;C;C;C;C;C;C;C;C;C;C;C;C;C;C;C;C;C;C;C;C;C;C;C;C;C;C;C;C;C;C;C;C;C;C;C;C;C;C;C;C;C;C;C;C;C;C;C;C;C;C;C;T;C;C;C;C;T;T;C;T;T;C;C;C;C;C;C;C;C;C;C;C;C;C;C;C;C;C;C;C;C;C;C;C;C;C;C;C;C;C;C;C;C;C;C;C;C;C;C;C;C;C;C;C;C;C;C;C;C;C;C;C;C;C;C;C;C;C;C;C;C;C;C;C;C;C;C;C;C;C;C;C;C;C;C;C;C;C;…
NOS_WW_SNP_706;A;A;A;A;A;A;A;A;A;A;A;A;C;C;C;C;A;C;C;C;A;C;C;A;C;C;C;A;C;C;C;M;C;C;C;C;C;C;C;C;C;C;C;C;A;C;C;A;A;M;A;M;C;C;C;C;C;A;C;C;A;A;A;M;A;A;A;A;A;A;A;A;A;A;C;A;C;A;C;M;C;C;A;C;C;A;C;A;A;A;A;C;A;C;M;C;C;C;A;C;C;C;C;C;C;A;M;A;A;C;A;C;A;A;C;A;A;C;C;C;C;A;A;A;A;A;A;A;A;C;M;C;C;C;C;C;A;failed;A;M;A;A;M;M;A;failed;A;C;A;C;A;A;A;A;C;A;A;A;C;C;A;A;A;A;A;A;A;A;C;C;C;A;C;A;C;failed;C;A;A;M;C;M;A;A;A…
NOS_WW_SNP_707;G;G;G;R;G;G;G;G;G;A;A;A;A;A;A;A;A;A;A;A;A;A;A;A;G;G;G;A;G;G;G;G;G;G;G;G;G;G;G;G;G;G;G;G;A;A;A;A;A;A;A;G;A;G;G;A;A;G;A;A;G;A;A;A;A;A;A;A;A;A;A;A;A;A;G;A;A;R;G;A;G;G;G;G;G;G;G;A;A;A;A;A;A;A;A;A;A;A;A;A;A;A;G;A;A;A;G;A;G;G;G;G;G;A;G;A;A;A;G;A;G;A;A;A;G;A;A;G;A;A;A;A;A;A;A;A;A;A;A;A;A;A;G;A;A;failed;A;A;A;A;A;G;R;A;G;A;A;G;A;A;A;G;G;G;A;A;A;G;A;A;A;A;A;A;A;R;A;A;A;R;G;A;A;G;A;A;R;A;G;A…
NOS_WW_SNP_708;failed;failed;failed;C;failed;failed;failed;failed;failed;failed;failed;failed;failed;failed;failed;C;C;C;C;failed;failed;failed;failed;C;C;C;C;C;C;C;C;C;C;C;C;C;C;C;C;C;C;C;C;C;C;C;C;C;C;failed;failed;C;C;C;C;C;C;failed;C;C;failed;C;C;C;C;C;C;C;C;C;C;C;C;C;C;C;C;C;C;C;C;C;C;C;C;C;C;C;C;failed;C;C;C;C;C;C;C;C;C;C;C;C;C;C;C;C;C;C;T;C;C;C;Y;C;C;C;C;C;C;C;C;C;C;C;C;C;C;C;C;C;C;C;C;C;f…
NOS_WW_SNP_709;T;C;Y;C;C;Y;Y;T;C;C;C;C;C;C;C;C;T;C;C;C;Y;C;Y;T;T;C;C;C;C;T;T;C;T;T;T;T;T;T;T;T;T;T;T;T;C;T;C;failed;C;C;T;C;C;T;failed;C;T;C;C;T;C;C;C;C;C;C;C;C;C;C;C;C;C;T;T;C;C;T;C;C;T;C;T;C;C;C;T;T;C;T;C;C;C;C;C;C;C;C;C;C;T;T;C;C;T;C;C;C;C;C;C;C;C;C;C;C;C;T;T;C;T;C;T;T;Y;T;T;T;C;C;C;C;C;C;T;C;T;T;C;failed;C;C;C;T;T;T;C;T;T;T;C;C;C;C;C;C;C;C;C;C;T;T;C;T;C;T;T;Y;T;T;T;T;T;C;C;C;C;T;T;T;T;C;C;C;C…
NOS_WW_SNP_710;G;A;G;G;G;G;G;G;G;G;G;A;G;G;G;G;A;G;G;G;A;G;R;A;G;A;A;G;G;G;G;G;G;G;G;G;G;G;G;G;G;G;G;G;G;G;G;G;G;G;G;A;G;G;G;G;G;G;G;G;A;G;G;G;A;A;A;G;G;A;A;G;G;R;R;A;A;G;G;G;G;failed;R;A;G;G;G;G;G;A;A;A;A;A;A;A;A;A;A;G;A;G;G;G;G;A;G;G;A;G;A;A;A;A;A;G;A;G;A;A;A;A;A;G;G;G;G;G;G;A;A;A;A;A;A;A;A;A;G;G;A;A;G;G;A;failed;G;A;G;A;A;A;A;A;A;A;A;A;A;A;A;G;G;G;G;G;G;G;A;A;A;A;A;G;G;G;G;A;G;G;G;G;G;G;G;G;G;…
NOS_WW_SNP_711;T;failed;C;C;C;C;C;T;C;T;Y;T;C;C;C;C;T;C;C;C;C;T;C;C;C;C;C;Y;T;T;T;T;T;C;T;T;T;T;T;C;Y;C;T;C;C;C;T;T;Y;T;T;T;T;T;T;C;C;T;Y;failed;T;C;C;C;C;C;C;C;C;C;C;C;C;C;C;C;C;C;C;T;T;T;T;T;T;C;C;C;C;C;C;C;C;C;C;C;C;C;C;C;C;C;C;C;C;C;C;C;C;C;C;C;C;C;C;C;C;C;C;T;C;C;C;C;C;C;C;C;C;C;C;T;C;Y;T;C;T;C;C;C;C;C;C;C;C;C;C;C;C;C;Y;T;C;C;C;C;C;C;C;C;C;T;C;C;C;C;C;Y;T;C;T;Y;Y;C;C;C;C;T;T;T;T;Y;T;T;T;T;T;…
NOS_WW_SNP_712;C;C;C;C;C;C;C;C;C;C;C;C;C;C;C;C;C;C;C;C;C;C;C;C;C;C;C;C;C;C;C;C;C;C;C;C;C;C;C;C;C;C;C;C;C;C;C;C;C;C;C;C;C;C;C;C;C;C;C;C;C;C;C;C;C;C;C;C;C;C;C;C;C;C;C;C;C;C;C;C;C;C;C;C;C;C;C;C;C;C;C;C;C;C;C;C;C;C;C;C;C;C;C;C;C;C;C;C;C;C;C;C;C;C;C;C;C;C;C;C;C;C;C;C;Y;C;C;C;C;C;C;C;C;C;C;C;C;C;C;C;C;C;C;C;C;C;C;C;C;C;C;C;C;C;C;C;C;C;C;C;C;T;T;Y;C;T;C;C;C;C;C;C;C;C;C;C;C;C;C;C;C;C;C;C;C;C;C;C;C;C;C;C;…
NOS_WW_SNP_713;A;A;A;A;A;A;A;A;A;A;A;A;A;A;A;A;A;A;A;A;A;A;A;A;A;A;A;A;A;A;A;A;A;A;A;A;A;A;A;A;A;A;A;A;A;A;A;A;A;A;A;A;A;A;A;A;A;A;A;A;A;A;A;A;A;A;A;A;A;A;A;A;A;A;A;A;A;A;A;A;A;A;A;A;A;A;A;G;A;A;A;A;A;A;A;A;A;A;A;A;A;A;A;A;A;A;A;A;A;A;A;A;A;A;A;A;A;A;A;A;A;A;A;A;A;A;A;A;A;A;A;A;A;A;A;A;A;A;A;A;A;A;A;A;A;A;A;A;A;A;A;A;A;A;A;A;A;A;A;A;A;A;A;A;A;A;A;A;A;A;A;A;A;A;A;A;A;A;A;A;A;A;A;A;A;A;A;A;A;A;A;A;…
NOS_WW_SNP_714;C;C;C;C;C;C;C;C;C;T;T;failed;T;T;T;T;T;T;T;T;T;T;T;T;C;C;C;C;C;C;C;C;C;C;C;C;C;C;C;C;C;C;C;C;T;C;C;C;C;T;failed;C;C;T;C;C;T;C;T;T;C;T;T;T;C;C;C;T;T;C;C;T;T;C;C;C;C;C;C;C;C;C;C;C;C;C;C;C;T;C;C;C;C;C;C;C;C;C;C;C;C;C;C;C;C;T;C;T;T;C;T;T;T;T;T;Y;T;T;T;C;T;C;C;C;C;T;C;Y;C;C;T;C;C;C;T;T;T;T;T;C;C;C;C;T;C;C;C;C;T;C;T;T;C;T;T;C;C;C;C;C;failed;C;C;C;C;C;C;Y;T;C;T;C;C;T;T;C;T;T;C;Y;C;C;C;C;C…
NOS_WW_SNP_715;G;G;G;G;G;G;G;G;G;G;G;G;G;G;G;G;G;G;G;G;G;G;G;G;G;G;G;G;G;G;G;G;G;G;G;G;G;G;G;G;G;G;G;G;G;G;G;G;G;G;G;G;G;G;G;G;G;G;G;G;G;G;G;G;G;G;G;G;G;G;G;G;G;G;G;G;A;G;G;G;G;G;G;G;G;G;G;G;G;G;G;G;G;G;G;G;G;G;G;G;G;G;G;G;G;G;G;G;G;G;G;G;G;G;G;G;G;G;G;G;G;G;G;G;G;G;G;G;G;G;G;G;G;G;G;G;G;G;G;G;G;G;A;G;G;G;G;G;G;G;G;G;G;A;G;G;A;G;G;G;R;G;G;G;G;G;G;G;A;G;G;G;R;G;G;G;G;G;G;G;G;G;G;G;G;G;G;G;G;G;G;G;…
NOS_WW_SNP_716;T;T;T;T;T;T;T;T;T;T;T;T;T;T;T;T;T;T;T;T;T;T;T;T;T;T;T;T;T;T;T;T;T;T;T;T;T;T;T;T;T;T;T;T;T;T;T;T;T;T;T;T;T;T;T;T;T;T;T;T;T;T;T;T;T;T;T;T;T;T;T;T;T;T;T;T;T;T;T;T;T;T;T;T;T;T;T;T;T;T;T;T;T;T;T;T;T;T;T;T;T;T;T;T;T;T;T;T;T;T;T;T;T;T;T;T;T;T;T;T;T;T;T;T;T;T;T;T;T;T;T;T;T;T;T;T;T;T;T;T;T;T;T;T;T;T;T;T;T;T;T;T;T;T;T;T;T;T;T;T;T;T;T;T;T;T;T;T;T;T;T;T;T;T;T;T;T;C;C;T;Y;T;T;T;T;T;T;T;T;T;T;T;…
NOS_WW_SNP_717;T;T;T;T;T;T;T;T;T;T;T;T;T;T;T;T;T;T;T;T;T;T;T;T;T;T;T;T;T;T;T;T;T;T;T;T;T;T;T;T;T;T;T;T;T;T;T;T;T;T;T;T;T;T;T;T;T;T;T;T;T;T;T;T;T;T;T;T;T;T;T;T;T;T;T;T;T;T;T;T;T;T;T;T;T;T;T;T;T;T;T;T;T;T;T;T;T;T;T;T;T;T;T;T;T;T;T;T;T;T;T;T;T;T;T;T;T;T;T;T;T;T;T;T;T;T;T;T;T;T;T;T;T;T;T;T;T;T;T;T;T;T;T;T;T;T;T;T;T;T;T;T;T;T;T;T;G;T;T;T;T;T;T;T;T;T;T;T;T;T;T;T;T;T;T;T;T;G;G;T;G;T;T;T;T;T;T;T;T;T;T;T;…
NOS_WW_SNP_718;T;T;T;T;T;T;C;T;C;T;T;C;C;C;C;C;T;C;C;C;C;T;failed;C;T;C;T;T;C;C;T;C;C;C;C;T;C;C;T;T;T;T;C;T;C;T;T;C;T;T;T;T;T;T;T;C;C;T;C;C;T;C;C;C;C;C;C;C;C;C;C;C;C;T;T;C;C;C;C;C;C;T;C;T;T;T;C;C;C;C;T;T;C;T;T;T;C;T;C;C;C;C;C;C;C;Y;T;C;C;T;C;T;C;C;T;C;T;C;C;C;C;C;T;T;T;C;T;T;C;C;C;C;C;C;T;C;T;T;C;C;C;C;T;C;C;C;C;C;C;C;T;T;C;T;T;T;T;T;T;T;T;T;T;C;T;T;T;C;T;T;T;T;T;C;C;T;C;T;T;Y;T;T;T;T;T;T;T;T;C;C…
NOS_WW_SNP_719;T;T;Y;Y;C;T;T;T;C;C;C;C;C;C;C;C;C;C;C;C;C;C;C;C;Y;T;T;T;C;C;C;T;C;C;C;C;C;C;C;C;C;C;C;C;T;T;T;C;C;T;T;C;T;T;T;C;T;T;C;C;C;T;T;T;T;T;T;T;T;T;T;T;T;C;Y;C;C;Y;C;T;T;T;T;T;T;failed;T;C;T;Y;T;T;T;T;T;T;T;T;T;C;C;C;C;C;T;T;C;Y;T;C;T;T;T;T;T;C;C;C;T;C;T;C;T;T;T;T;T;T;T;C;T;T;C;T;failed;C;T;C;T;T;C;C;T;C;T;failed;T;C;C;C;C;C;C;T;T;T;T;T;T;T;failed;T;T;T;T;T;T;T;T;C;C;C;C;T;T;T;T;C;C;Y;T;Y;…
NOS_WW_SNP_720;T;T;T;T;T;C;C;T;T;T;T;T;T;T;T;T;T;T;T;T;T;T;T;T;T;T;T;T;T;T;T;T;T;T;T;T;T;T;T;T;T;T;T;T;C;T;T;T;T;C;T;T;T;C;T;T;C;T;T;T;T;C;C;T;T;T;T;C;C;T;Y;C;C;T;T;T;T;T;T;T;T;T;T;T;T;T;T;T;C;T;T;T;T;T;T;T;T;T;T;T;C;T;C;T;failed;C;T;C;C;T;C;C;C;C;C;T;T;C;C;T;C;T;T;C;C;T;C;C;C;T;T;T;C;C;C;T;C;Y;C;C;T;T;T;T;T;T;T;T;T;T;C;C;T;C;C;T;T;T;T;T;T;C;C;C;C;C;C;Y;T;T;T;T;T;C;T;T;T;T;T;failed;T;T;T;T;T;T;T;…
NOS_WW_SNP_721;G;G;G;G;G;G;G;G;G;G;T;G;G;G;G;G;G;G;G;G;G;G;G;G;G;G;T;G;G;T;K;T;K;K;T;T;T;G;failed;T;T;T;G;T;G;T;T;G;T;T;failed;T;T;T;T;G;T;T;G;G;T;G;G;T;G;G;G;G;G;G;G;G;G;G;G;G;T;G;T;G;G;G;G;G;G;G;G;T;G;G;T;T;G;K;G;T;G;G;T;T;T;T;T;T;T;T;G;T;G;G;failed;G;T;G;G;T;failed;T;G;G;T;T;T;G;G;G;K;failed;T;G;G;G;G;G;G;G;G;G;G;G;G;T;T;G;G;G;G;G;G;G;G;G;T;G;G;G;T;T;G;failed;failed;T;T;G;G;G;G;T;G;G;G;G;G;G;G…
NOS_WW_SNP_722;T;T;T;T;T;T;T;T;T;T;T;T;T;T;T;T;T;T;T;T;T;T;T;T;T;T;T;T;T;T;T;T;T;T;T;T;T;T;T;T;T;T;T;T;T;T;C;T;C;C;C;T;T;T;T;T;T;T;T;T;T;T;T;T;T;T;T;T;T;T;T;T;T;T;T;T;T;T;T;T;T;T;T;T;T;T;T;T;T;T;T;T;T;T;T;T;T;T;T;T;T;T;T;T;T;T;C;T;T;C;T;T;T;T;T;T;T;T;T;T;T;T;T;C;C;T;C;C;T;T;T;T;T;T;T;T;T;T;T;T;T;T;T;T;T;T;T;T;T;T;T;T;T;T;T;T;T;T;T;T;T;T;C;C;T;Y;T;T;C;T;C;T;T;T;T;T;T;T;T;T;T;T;T;T;T;T;T;T;C;T;T;T;…
NOS_WW_SNP_723;C;C;C;C;C;C;C;C;C;A;C;A;C;C;C;C;C;C;C;C;C;C;C;C;C;C;A;C;C;A;C;C;A;A;A;A;A;C;M;A;C;A;A;A;C;C;C;C;C;C;C;A;A;A;A;C;C;A;C;C;C;C;C;C;C;C;C;C;C;C;C;C;C;A;C;C;A;A;C;C;C;C;C;C;C;C;C;C;C;C;C;C;C;C;C;C;C;C;C;C;C;C;C;C;C;C;C;C;C;C;C;C;C;C;C;A;C;C;C;C;C;A;C;C;C;C;C;C;C;C;C;C;C;C;C;C;C;C;C;C;C;A;A;C;C;C;C;C;C;C;C;M;C;C;C;A;C;C;C;A;C;C;C;C;C;C;C;C;C;C;C;C;C;C;C;C;C;C;C;C;C;C;C;C;C;C;C;C;C;C;C;C;…
NOS_WW_SNP_724;A;A;G;failed;A;G;A;A;R;G;G;A;G;G;R;A;A;G;A;G;A;A;G;G;A;G;A;G;A;A;A;R;A;A;A;A;A;A;A;A;A;A;A;A;A;G;A;G;A;A;failed;A;A;G;R;G;A;A;A;A;A;A;A;G;G;G;G;A;A;G;G;A;A;A;A;A;A;A;R;G;A;A;A;A;A;G;G;A;A;A;G;G;G;G;G;G;G;G;G;A;failed;G;R;G;failed;A;A;A;A;A;A;A;A;A;A;A;A;A;A;A;A;A;A;A;A;A;A;A;A;G;failed;G;A;G;A;A;A;A;A;A;A;A;A;A;A;A;G;A;A;A;A;A;A;A;A;A;A;A;A;A;A;A;A;A;A;A;A;A;A;A;A;A;A;A;A;A;A;A;A;A…
NOS_WW_SNP_725;C;C;C;C;C;C;C;C;C;C;C;C;C;C;C;C;C;C;C;C;C;C;C;C;C;C;C;C;C;C;C;C;C;C;C;C;C;C;C;C;C;C;C;C;C;C;C;C;C;C;C;C;C;C;C;C;C;C;C;C;C;C;C;C;C;C;C;C;C;C;C;C;C;C;C;C;C;C;C;C;C;C;C;C;C;C;C;C;C;C;C;C;C;C;C;C;C;C;C;C;C;C;C;C;C;C;C;C;C;C;C;C;C;C;C;C;C;C;C;C;C;C;C;C;C;C;C;C;C;C;C;C;C;C;C;C;C;C;C;C;C;C;C;C;C;C;C;C;C;C;C;C;C;C;C;C;C;C;C;C;C;C;C;C;C;C;C;C;C;C;C;C;C;C;C;C;C;C;C;C;C;C;C;C;C;C;C;C;C;C;C;C;…
NOS_WW_SNP_726;T;T;T;T;T;T;T;T;T;T;T;T;T;T;T;T;T;T;T;T;T;T;T;T;T;T;T;T;T;T;T;T;T;T;T;T;T;T;T;T;T;T;T;T;T;Y;T;T;T;C;T;T;T;failed;Y;T;C;T;C;C;C;T;T;T;T;T;T;T;T;T;T;T;T;T;T;T;T;T;T;T;T;T;T;T;T;T;T;T;T;T;T;T;T;T;T;T;T;T;T;T;T;T;T;T;T;T;T;T;T;T;T;T;T;T;T;T;T;T;T;T;T;T;T;T;T;T;T;T;T;T;T;T;T;T;T;T;T;T;T;T;T;T;T;T;T;T;T;T;T;T;T;T;T;T;C;T;T;T;T;T;T;T;T;T;T;T;T;Y;T;T;T;T;C;T;T;T;T;T;T;Y;T;failed;T;T;T;T;T;…
NOS_WW_SNP_727;T;T;T;T;T;T;T;T;T;T;T;T;T;T;T;T;T;T;T;T;T;T;T;T;T;T;T;T;T;T;T;T;T;T;T;T;T;T;T;T;T;T;T;T;T;T;T;T;T;T;T;T;T;T;T;T;T;T;T;T;T;T;T;T;T;T;T;T;T;T;T;T;T;T;T;T;T;T;T;T;T;T;T;T;T;T;T;T;T;T;T;T;T;T;T;T;T;T;T;T;T;T;T;T;T;T;T;T;T;T;T;T;T;T;T;T;T;T;T;T;T;T;T;T;T;T;T;T;T;T;T;T;T;T;T;T;T;T;T;T;T;T;T;T;T;T;T;T;T;T;T;T;T;T;T;T;T;T;T;T;T;T;T;T;T;T;T;T;T;T;T;T;T;T;T;T;T;T;T;T;T;T;T;T;T;T;T;T;T;T;T;T;…
NOS_WW_SNP_728;G;G;G;G;G;G;G;G;A;A;A;A;A;A;A;A;A;A;A;A;A;A;R;G;G;G;G;G;G;G;G;G;G;G;G;G;G;G;G;G;G;G;G;G;A;G;A;G;A;A;G;R;G;G;G;A;G;A;G;G;A;A;A;A;G;G;G;A;A;G;G;A;A;G;G;G;G;G;G;G;G;G;G;G;G;G;G;G;A;G;G;G;G;G;R;G;G;A;G;G;G;G;G;G;G;G;G;G;G;G;G;G;G;G;G;G;G;G;G;A;G;G;G;G;G;G;G;G;G;G;A;G;A;G;G;G;G;G;A;G;A;G;G;G;G;G;G;G;G;G;A;G;A;G;G;G;G;G;G;G;G;G;G;G;G;G;G;G;G;G;G;G;G;A;G;G;G;G;G;G;A;R;A;G;A;G;A;G;G;G;G;A;…
NOS_WW_SNP_729;G;G;failed;T;T;T;T;G;G;G;T;K;T;T;T;T;G;T;T;T;G;T;failed;G;T;T;G;T;G;T;T;T;T;T;T;T;T;T;T;T;T;T;T;T;G;T;G;G;G;G;G;failed;G;G;T;T;T;G;T;T;T;G;G;T;G;G;G;G;G;G;G;G;G;G;T;T;G;G;G;T;T;T;T;T;T;T;T;T;G;G;T;T;T;T;T;T;T;T;T;T;T;T;T;T;T;G;T;T;G;T;T;T;G;T;T;T;G;T;G;T;K;T;T;G;T;G;G;G;G;T;T;T;T;T;G;G;G;G;G;G;G;G;K;G;G;K;G;G;G;G;G;G;T;T;T;K;T;T;T;T;K;G;T;T;G;G;G;T;G;G;T;G;G;G;G;T;G;T;failed;T;T;T;…
NOS_WW_SNP_730;T;T;failed;C;C;C;T;T;T;T;C;T;T;T;T;T;T;T;T;T;T;T;T;C;T;C;T;C;T;T;T;C;T;T;T;T;T;T;T;T;T;T;T;T;T;T;T;C;C;T;T;T;T;T;T;C;C;T;C;T;T;T;T;T;C;C;C;T;T;C;C;T;T;T;C;C;C;T;T;T;T;T;T;T;T;T;T;T;T;C;C;T;T;C;C;T;T;T;Y;T;T;T;C;T;T;C;C;T;T;C;T;T;T;T;T;T;T;T;T;C;T;T;T;C;C;C;C;C;C;C;C;C;C;C;T;T;T;T;T;C;T;T;C;failed;T;Y;C;T;T;C;C;T;T;C;C;T;C;T;T;T;C;T;C;C;C;C;C;C;T;T;C;C;C;T;C;T;C;T;T;C;T;failed;T;T;T…
NOS_WW_SNP_731;G;G;G;G;G;G;G;G;A;A;A;A;A;A;A;A;A;A;A;A;A;A;failed;G;G;G;G;G;G;G;G;G;G;G;G;G;G;G;G;G;G;G;G;G;A;G;A;G;A;A;G;A;G;G;G;A;G;A;G;G;A;A;A;A;G;G;G;A;A;G;G;A;A;G;G;G;G;G;G;G;G;G;G;G;G;G;G;G;A;G;G;G;G;G;A;G;G;A;G;G;G;G;G;G;G;G;G;G;G;G;G;G;G;G;G;G;G;G;G;A;G;G;G;G;G;G;G;G;G;G;A;G;A;G;G;G;G;G;A;G;A;G;G;G;G;G;G;G;G;G;A;G;A;G;G;G;G;G;G;G;G;G;G;G;G;G;G;G;G;G;G;G;G;A;G;G;G;G;G;G;A;failed;A;G;A;G;A;…
NOS_WW_SNP_732;A;A;R;G;A;R;R;A;A;A;A;A;A;A;A;A;A;A;A;A;A;A;A;A;A;A;A;A;A;A;A;A;A;A;A;A;A;A;A;A;A;A;A;A;G;A;A;G;A;A;A;A;A;A;A;G;A;A;A;A;A;G;G;A;G;G;G;G;G;G;G;G;G;A;A;G;G;A;G;A;A;A;A;A;A;G;A;A;G;A;G;G;G;G;A;G;G;G;R;A;A;A;A;A;A;G;A;G;G;A;A;A;A;A;A;G;G;A;A;A;A;G;A;A;A;A;A;A;A;G;A;R;A;G;A;G;A;A;G;A;G;G;R;A;A;A;G;A;A;A;G;G;A;A;G;A;A;A;A;A;A;A;A;A;A;A;A;A;G;G;R;G;A;G;A;G;A;A;A;A;A;R;A;A;A;A;A;A;A;A;A;A;…
NOS_WW_SNP_733;A;A;G;G;G;G;G;A;G;G;A;G;A;A;A;A;G;A;A;A;G;A;R;G;A;G;A;G;G;A;A;A;A;A;A;A;A;A;A;A;A;A;A;A;G;A;A;A;A;A;A;A;A;A;A;A;A;A;A;A;A;G;G;A;G;G;G;G;G;G;G;G;G;G;G;G;A;G;A;A;A;A;A;A;A;G;A;A;G;G;A;A;G;R;G;A;G;G;A;A;A;A;A;A;A;A;G;A;A;G;A;A;A;A;A;A;A;A;A;G;A;A;A;G;G;G;R;A;A;G;A;G;G;G;A;A;A;G;G;G;A;A;A;G;G;failed;G;G;G;G;G;G;A;G;G;A;A;A;A;A;failed;A;A;G;G;G;G;A;G;G;G;G;G;G;A;A;A;G;G;failed;G;A;A;A;A…
NOS_WW_SNP_734;G;G;G;G;G;G;G;G;R;G;A;A;G;G;A;A;G;G;A;A;G;G;R;G;G;A;G;A;G;G;G;A;G;G;G;G;G;G;G;G;G;G;G;G;A;G;G;G;A;G;G;G;G;G;G;G;A;G;A;failed;A;A;A;A;G;A;G;A;A;G;G;A;A;G;G;G;G;G;G;G;G;G;G;G;G;G;G;G;A;G;G;G;G;G;G;G;G;G;G;G;G;G;G;G;G;G;G;G;G;G;G;G;G;G;G;G;G;G;G;G;G;G;G;G;G;G;G;G;G;G;G;G;G;G;G;G;G;G;A;G;G;G;A;G;G;G;A;G;G;G;G;G;G;G;G;A;R;G;A;G;G;G;G;G;G;G;G;G;G;G;G;G;G;A;G;G;G;G;G;G;G;G;G;G;G;G;G;G;G;A…
NOS_WW_SNP_735;C;C;C;C;C;C;C;C;C;C;C;C;C;C;C;C;C;C;C;C;C;C;C;C;C;C;C;C;C;C;C;C;C;C;C;C;C;C;C;C;C;C;C;C;C;T;C;C;C;C;C;C;C;C;C;T;C;C;C;C;C;C;C;C;C;C;C;C;C;C;C;C;C;C;C;C;C;C;C;C;C;C;C;C;C;C;C;C;C;C;T;T;T;T;Y;T;T;failed;C;C;C;C;C;C;C;C;C;C;C;C;C;C;C;C;C;C;C;C;C;T;C;C;C;C;C;C;C;C;C;C;C;T;T;T;C;C;C;C;C;C;C;C;C;C;C;C;C;C;C;C;C;C;C;C;C;T;Y;T;T;T;C;C;C;C;C;C;C;C;C;C;C;C;C;C;C;C;C;C;C;C;C;C;C;C;C;C;C;C;C;C…
NOS_WW_SNP_736;A;C;A;A;A;A;A;failed;C;C;A;A;C;C;C;C;C;C;C;C;C;C;C;C;A;C;C;C;failed;C;C;C;failed;A;A;A;C;C;C;C;C;A;C;A;A;M;A;C;A;C;C;A;C;C;C;C;C;A;C;C;A;A;A;C;C;C;A;A;A;A;C;A;A;A;A;A;A;A;A;M;C;A;C;C;failed;A;C;C;A;C;A;A;A;M;A;A;A;M;A;A;A;C;A;C;C;A;C;A;A;C;A;A;A;A;A;A;A;A;A;A;A;A;A;C;C;C;C;C;C;C;C;failed;C;M;A;A;C;C;A;failed;A;A;A;failed;A;A;A;A;A;A;C;M;C;A;C;failed;A;C;C;A;M;A;C;C;C;C;C;C;A;M;A;A;…
NOS_WW_SNP_737;T;C;T;T;T;T;T;C;C;C;C;C;C;C;C;C;C;C;C;C;T;C;C;T;T;T;T;T;C;T;T;T;T;T;T;T;T;T;T;T;T;T;T;T;T;T;C;T;C;T;T;T;C;T;T;C;C;T;C;C;C;T;T;C;T;T;T;T;T;T;T;T;T;T;T;T;T;T;T;T;T;T;T;T;T;T;T;T;T;T;T;T;T;T;T;T;T;T;T;T;T;T;T;T;T;T;T;T;T;T;C;T;C;T;T;T;C;T;C;T;T;T;T;T;T;T;T;T;T;T;C;T;T;T;T;C;C;T;T;T;C;T;Y;T;T;T;T;T;T;T;T;C;T;T;T;C;T;C;C;T;failed;T;T;T;T;T;T;Y;T;C;failed;T;T;T;T;Y;T;Y;Y;T;C;Y;T;T;C;T;C;…
NOS_WW_SNP_738;T;T;T;Y;T;Y;C;T;C;T;T;C;C;C;C;C;T;C;C;C;C;T;Y;C;T;C;T;T;C;C;T;C;C;C;C;T;C;C;T;T;T;T;C;T;C;T;Y;C;T;T;C;Y;C;C;T;C;C;T;C;C;T;C;C;C;C;C;C;C;C;C;C;C;C;T;T;C;C;C;C;C;C;T;C;T;T;T;C;C;C;C;T;T;C;T;T;T;C;T;C;C;C;C;C;C;C;Y;C;C;C;C;C;T;C;C;T;C;Y;C;C;C;C;C;T;C;C;C;C;C;C;C;C;C;C;C;T;C;T;T;C;C;C;C;T;C;C;C;C;C;C;C;T;T;C;C;T;T;C;T;T;T;T;T;C;C;C;C;C;C;T;T;T;T;T;C;C;T;C;T;T;C;C;T;T;T;T;T;T;T;C;C;T;C;…
NOS_WW_SNP_739;G;G;G;G;G;G;G;A;G;G;G;G;G;G;G;G;A;G;G;G;A;G;G;R;G;G;A;G;G;A;A;G;G;failed;G;A;G;A;R;G;G;A;G;R;G;A;R;G;A;G;A;G;A;A;G;R;A;A;G;G;G;G;G;failed;G;G;G;G;G;G;G;G;G;A;A;G;A;A;G;G;G;G;G;G;G;A;G;G;G;A;G;G;G;G;G;G;G;G;G;A;G;A;R;A;G;G;G;G;G;G;G;G;G;G;G;A;A;G;A;G;A;G;A;G;G;G;G;G;G;G;G;G;G;G;G;G;A;G;G;G;G;G;R;G;A;G;G;G;G;G;G;G;G;G;G;A;G;A;A;A;G;G;G;G;G;G;G;G;A;A;G;A;G;G;G;G;G;A;A;G;G;G;G;A;A;A;G;…
NOS_WW_SNP_740;T;T;T;T;T;T;T;T;T;T;T;T;T;T;T;T;T;T;T;T;T;T;K;T;T;T;T;T;T;T;T;T;T;T;T;T;T;T;T;T;T;T;T;T;T;T;T;T;T;T;T;T;T;T;T;T;T;T;T;T;T;T;T;T;T;T;T;T;T;T;T;T;T;T;T;T;T;T;T;T;T;T;T;T;T;T;T;T;T;T;T;T;T;T;T;T;T;T;T;T;T;T;T;T;T;T;T;T;T;T;T;T;T;T;T;T;T;T;T;T;T;T;T;T;T;T;T;T;T;T;T;T;T;T;T;T;T;T;T;T;T;T;T;T;T;T;T;T;T;T;T;T;T;T;T;T;T;T;T;T;T;T;T;T;T;T;T;T;T;T;T;T;T;T;T;T;T;T;T;T;T;T;T;T;T;T;T;T;T;T;T;T;…
NOS_WW_SNP_741;T;T;T;T;T;T;T;T;T;T;T;T;T;T;T;T;T;T;T;T;T;T;T;T;T;T;T;T;T;C;C;C;T;C;C;Y;C;T;Y;C;C;C;T;C;T;C;T;T;T;T;C;C;T;T;C;T;T;T;T;C;T;T;T;C;T;T;T;T;T;T;T;T;T;C;C;C;T;T;C;T;T;T;C;T;T;T;Y;T;T;T;T;T;T;C;T;C;Y;T;C;C;T;T;C;T;T;T;T;T;T;T;T;T;T;T;T;T;C;C;T;T;C;C;C;C;Y;T;Y;C;failed;T;T;T;T;T;T;T;T;T;T;T;T;T;C;T;T;Y;T;T;T;T;T;T;T;Y;T;T;Y;C;Y;T;C;C;C;T;T;T;T;Y;C;C;C;C;C;T;T;T;T;T;T;T;C;T;T;T;T;T;T;T;C;C…
NOS_WW_SNP_742;A;A;R;G;A;G;A;A;R;A;A;G;A;A;A;A;A;A;A;A;A;G;A;G;A;A;A;G;A;A;A;A;A;A;A;A;A;A;A;A;A;A;A;A;A;A;A;failed;G;A;A;A;G;A;R;G;A;A;G;A;A;A;A;A;G;G;G;A;A;G;G;A;A;G;G;G;G;A;G;A;A;A;A;A;A;A;A;A;A;G;G;A;A;G;G;A;A;A;A;A;A;R;G;A;A;G;G;A;G;G;G;A;A;R;A;A;A;A;A;G;A;A;A;G;G;G;G;G;G;G;G;G;G;G;A;A;A;A;A;A;A;G;G;G;G;A;G;A;R;G;G;G;failed;G;G;A;G;G;A;A;R;A;G;G;G;G;G;R;A;A;G;A;G;A;G;A;G;A;A;A;A;A;A;A;A;A;A;…
NOS_WW_SNP_743;G;G;G;G;G;G;G;G;G;G;G;G;G;G;G;G;G;G;G;G;G;G;G;G;G;G;G;G;G;G;G;G;G;G;G;G;G;G;G;G;G;G;G;G;G;G;G;G;G;G;G;G;G;G;G;G;G;G;G;G;G;G;G;G;G;G;G;G;G;G;G;G;G;G;G;G;G;G;G;G;G;G;G;G;G;G;G;G;G;G;G;G;G;G;G;G;G;G;G;G;G;G;G;G;G;G;G;G;G;G;G;G;G;G;G;G;G;G;G;G;G;G;G;G;G;G;G;G;G;G;G;G;G;G;G;G;G;G;G;G;G;G;T;G;G;G;G;G;G;G;G;G;G;T;G;G;T;G;G;G;T;G;G;G;G;G;G;G;T;G;G;G;T;G;G;G;G;G;G;G;G;G;G;G;G;G;G;G;G;G;G;G;…
NOS_WW_SNP_744;A;A;A;A;A;A;A;A;A;A;A;A;A;A;A;A;A;A;A;A;A;A;A;A;A;A;A;A;A;A;A;A;A;A;A;A;A;A;A;A;A;A;A;A;A;A;A;A;A;A;A;A;A;A;A;A;A;A;A;A;A;A;A;A;A;A;A;A;A;A;A;A;A;A;A;A;A;A;A;A;A;A;A;A;A;A;A;A;A;A;A;A;A;A;A;A;A;A;A;A;A;A;A;A;A;A;A;A;A;A;A;A;A;A;A;A;A;A;A;A;A;A;A;A;A;A;A;A;A;A;A;A;A;A;A;A;A;A;A;A;A;A;A;A;A;A;A;A;A;A;A;A;A;A;A;A;A;A;A;A;A;A;A;A;A;A;A;A;A;A;A;A;A;A;A;A;A;A;A;A;A;A;A;A;A;A;A;A;A;A;A;A;…
NOS_WW_SNP_745;A;A;A;A;A;A;A;A;A;A;A;A;A;A;A;M;A;A;A;A;A;A;failed;A;A;A;A;A;A;A;M;A;A;A;A;A;A;A;failed;A;A;A;A;A;A;A;A;A;A;A;A;A;A;A;A;A;A;A;A;failed;A;A;A;A;A;A;A;A;A;A;A;A;A;M;A;A;A;A;A;A;A;A;A;A;A;A;A;A;A;A;A;A;A;A;A;A;A;A;A;A;A;A;A;A;A;A;A;A;A;A;A;A;A;A;A;A;A;A;A;A;A;A;A;A;A;A;A;A;A;A;A;A;A;A;A;A;A;A;A;A;A;A;A;A;A;A;A;A;A;A;A;A;A;A;A;A;A;A;A;A;A;A;A;A;A;A;A;A;A;A;A;A;A;A;A;A;A;A;A;A;A;A;A;A;A…
NOS_WW_SNP_746;T;T;T;T;T;T;T;T;T;T;T;T;T;T;T;T;T;T;T;T;T;T;T;T;T;T;T;T;T;T;T;T;T;T;T;T;T;T;T;T;T;T;T;T;T;T;T;T;T;T;T;T;T;T;T;T;T;T;T;T;T;T;T;T;T;T;T;T;T;T;T;T;T;T;T;T;T;T;T;T;T;T;T;T;T;T;T;T;T;T;T;T;T;T;T;T;T;T;T;T;T;T;T;T;T;T;T;T;T;T;T;T;T;T;T;T;T;T;T;T;T;T;T;T;T;T;T;T;T;T;T;T;T;T;T;T;T;T;T;T;T;T;T;T;T;T;T;T;T;T;T;T;T;T;T;T;T;T;T;T;T;T;T;T;T;T;T;T;T;T;T;T;T;T;T;T;T;T;T;T;T;T;T;T;T;T;T;T;T;T;T;T;…
NOS_WW_SNP_747;A;A;A;A;A;A;A;A;R;G;A;G;G;G;G;G;A;G;G;G;A;A;G;A;A;A;A;A;A;A;G;A;G;A;A;G;G;G;G;G;G;G;G;G;A;R;A;A;A;A;G;failed;G;G;G;A;A;A;R;A;G;A;A;G;A;A;A;A;A;A;A;A;A;A;A;A;A;A;A;G;A;A;A;A;A;A;A;G;A;G;G;G;G;G;failed;G;G;G;G;G;G;G;G;G;G;A;A;G;A;A;A;G;A;A;G;G;A;A;A;G;A;G;A;A;A;G;A;A;A;A;A;A;G;A;failed;G;G;G;A;G;G;A;A;G;G;A;A;A;G;G;A;A;G;A;A;A;A;A;A;A;A;G;A;G;G;G;G;A;A;G;G;G;G;A;A;G;A;G;G;R;G;R;A;G;A…
NOS_WW_SNP_748;G;G;G;A;G;G;G;G;G;G;G;G;G;G;G;G;G;G;G;G;G;G;G;G;G;G;G;G;G;G;G;G;G;G;G;G;G;G;G;G;G;G;G;G;G;A;G;G;G;G;G;G;G;G;G;G;G;G;G;G;G;G;G;G;G;G;G;G;G;G;G;G;G;G;G;G;G;G;G;G;G;G;G;G;G;G;G;G;G;G;G;G;G;G;G;G;G;G;G;G;A;G;G;G;G;G;G;G;G;G;G;G;G;G;G;G;G;G;G;G;G;G;G;G;G;G;G;G;G;G;G;G;G;G;G;G;G;G;G;G;G;G;G;G;G;G;G;G;G;G;G;A;A;G;A;G;A;G;G;G;G;G;G;G;G;G;G;G;G;G;G;G;G;G;G;G;G;A;A;G;G;G;G;G;G;G;G;G;G;G;G;A;…
NOS_WW_SNP_749;A;A;A;A;A;A;A;A;A;A;A;A;A;A;A;A;A;A;A;A;A;A;A;A;A;A;A;A;A;A;A;A;A;A;A;A;A;A;A;A;A;A;A;A;G;A;A;A;A;A;A;A;A;A;G;A;A;A;A;A;A;G;G;A;A;A;A;G;G;A;A;G;G;A;A;A;A;A;A;A;A;A;A;A;A;A;A;A;G;A;A;A;A;A;A;A;A;A;A;A;A;A;A;A;A;A;A;A;A;A;A;A;A;A;A;A;A;A;A;A;A;A;A;A;A;A;A;A;A;A;A;A;A;A;A;A;A;A;G;A;A;A;A;A;A;A;A;A;A;A;A;A;A;A;G;A;A;A;A;A;A;A;A;A;A;A;A;A;A;A;A;A;A;G;G;A;G;A;A;A;A;A;A;A;A;A;A;A;A;A;A;G;…
NOS_WW_SNP_750;T;T;T;T;T;T;T;T;T;T;T;T;C;C;C;C;T;C;C;C;T;C;C;T;C;C;C;T;C;C;C;Y;C;C;C;C;C;C;C;C;C;C;C;C;T;C;C;T;T;Y;T;failed;C;C;C;C;C;T;C;C;T;T;T;Y;T;T;T;T;T;T;T;T;T;T;C;T;C;T;C;C;C;C;C;C;C;T;C;T;T;T;C;C;C;C;C;C;C;C;C;C;C;C;C;C;C;T;failed;T;T;C;T;C;T;T;C;T;T;C;C;C;C;T;T;C;T;T;T;T;C;C;Y;C;C;C;C;C;T;T;T;C;T;T;Y;Y;T;Y;T;C;T;C;T;T;T;T;C;T;T;T;C;C;T;C;T;T;C;C;T;T;C;C;C;T;C;T;C;C;C;T;T;T;C;Y;T;T;T;C;T;…
NOS_WW_SNP_751;T;C;C;C;C;C;C;T;C;C;C;C;C;C;C;C;C;C;C;C;C;C;C;C;C;C;T;C;T;T;T;C;T;T;T;T;T;T;T;T;T;T;T;T;C;T;C;C;C;C;T;C;T;T;T;C;C;T;C;C;C;C;C;C;C;C;C;C;C;C;Y;C;C;T;T;C;T;T;C;C;Y;C;C;T;C;C;C;C;C;C;C;C;C;C;C;C;C;C;C;T;T;C;T;C;C;Y;C;T;C;C;T;T;C;T;T;T;T;T;T;C;T;T;T;C;C;C;C;C;C;C;C;C;C;C;C;T;T;C;C;C;T;C;Y;C;C;C;C;C;C;C;C;C;C;T;C;T;T;T;T;T;C;C;C;C;C;C;C;C;C;C;C;C;C;C;T;C;T;C;C;C;C;Y;C;T;T;T;T;C;T;T;T;C;…
NOS_WW_SNP_752;T;T;C;Y;C;C;C;T;T;T;T;T;T;T;T;T;T;T;T;T;T;T;T;T;C;T;T;T;C;T;T;T;C;C;C;Y;C;T;Y;T;T;C;T;C;C;T;T;C;T;T;T;T;T;T;T;T;T;T;T;T;T;C;C;T;C;C;C;C;C;C;C;C;C;T;T;C;C;C;C;C;C;C;C;C;C;C;C;C;C;T;C;C;C;C;C;C;C;C;C;C;Y;C;failed;C;C;C;Y;C;C;T;T;C;T;C;T;T;C;T;C;C;C;C;T;C;C;T;C;C;C;C;C;C;C;C;C;T;T;failed;C;T;C;T;T;T;T;Y;C;T;T;T;C;C;C;T;C;T;T;T;T;T;T;T;C;C;T;C;T;Y;C;T;T;T;T;C;C;T;C;T;C;Y;C;Y;T;T;T;T;T;…
NOS_WW_SNP_753;G;G;A;A;G;G;A;G;A;G;G;A;G;G;G;G;A;G;G;G;A;G;A;R;G;A;G;G;G;G;G;A;G;G;G;G;G;G;G;G;G;G;G;G;A;A;G;A;A;G;G;failed;G;A;A;A;A;R;A;A;A;A;A;A;A;A;A;A;A;A;A;A;A;G;A;R;G;G;A;G;A;G;G;G;G;G;A;A;A;A;A;A;A;A;A;A;A;A;A;A;A;A;G;A;G;A;A;G;A;A;A;A;A;A;A;G;G;A;A;A;R;G;A;A;G;A;A;G;A;A;A;A;A;A;G;A;A;A;A;R;A;G;R;G;A;R;A;G;G;A;A;G;G;A;G;A;A;A;A;A;A;G;G;G;G;A;G;A;failed;G;G;A;G;A;A;A;A;A;G;A;G;A;A;G;G;G;G;…
NOS_WW_SNP_754;C;T;Y;Y;T;T;T;C;C;C;C;C;C;C;C;C;Y;C;C;C;C;C;Y;C;T;C;C;C;T;T;T;C;T;T;T;T;T;T;T;T;T;T;T;T;C;T;T;C;C;T;T;T;T;T;T;C;C;C;C;T;T;C;C;C;C;C;C;C;C;C;C;C;C;C;C;C;C;T;C;C;T;T;C;C;C;C;T;C;C;T;C;C;C;C;C;C;C;C;C;C;C;C;C;C;C;T;C;T;T;C;T;T;T;C;T;T;T;T;T;C;T;T;T;C;T;failed;C;Y;C;C;T;C;C;C;T;T;T;T;C;failed;C;T;T;T;T;T;C;T;T;T;C;T;T;C;C;T;Y;T;C;C;T;T;C;C;T;C;C;Y;T;T;T;T;C;C;T;T;T;T;T;T;T;T;T;T;C;T;C;…
NOS_WW_SNP_755;C;C;M;A;C;M;M;C;A;A;A;A;C;failed;M;A;C;A;A;M;M;A;C;C;M;C;C;A;A;C;C;C;C;C;C;C;C;C;C;C;C;C;C;C;A;C;A;failed;A;C;C;C;C;C;C;A;C;A;failed;C;A;A;A;A;A;A;A;A;A;A;A;A;A;C;C;A;A;C;A;A;C;A;C;A;A;A;C;C;A;C;A;A;A;A;C;A;A;A;M;C;A;M;A;A;C;A;C;A;A;C;C;C;C;C;C;A;A;C;C;C;C;A;C;C;C;C;C;C;C;A;C;M;C;A;C;A;C;C;A;C;A;A;M;C;C;C;A;C;C;C;A;A;A;C;A;C;C;C;C;C;C;C;C;C;C;C;C;C;C;C;C;C;C;A;C;A;C;C;C;C;C;M;A;A;A…
NOS_WW_SNP_756;A;A;A;A;A;A;A;A;A;A;A;A;A;A;A;A;A;A;A;A;A;A;A;A;A;A;A;A;A;A;A;A;A;A;A;A;A;A;A;A;A;A;A;A;G;A;A;A;A;A;A;A;A;A;A;A;A;A;A;A;A;G;G;A;A;A;A;G;G;A;A;G;G;A;A;A;A;A;A;A;A;A;A;A;A;A;A;A;G;A;A;A;A;A;A;A;A;A;A;A;A;A;A;A;A;G;A;A;A;A;R;A;A;A;G;R;A;A;A;A;A;G;G;A;A;A;A;A;A;A;G;A;A;A;A;A;G;A;G;A;A;A;A;A;A;A;A;A;A;A;A;A;A;A;A;A;A;A;A;A;A;A;A;A;A;A;A;A;A;A;A;A;A;G;A;A;A;A;A;A;A;A;A;A;A;A;A;A;A;A;A;A;…
NOS_WW_SNP_757;A;A;A;A;A;A;A;A;A;A;A;A;A;A;A;A;A;A;A;A;A;A;A;A;A;A;A;A;A;A;A;A;A;A;A;A;A;A;A;A;A;A;A;A;A;A;A;A;A;A;A;A;A;A;A;A;A;A;A;A;A;A;A;A;A;A;A;A;A;A;A;A;A;A;A;A;A;A;A;A;A;A;A;A;A;A;A;A;A;A;A;A;A;A;A;A;A;A;A;A;A;A;A;A;A;A;A;A;A;A;A;A;A;A;A;A;A;A;A;A;A;A;A;C;C;A;M;C;C;A;A;A;A;A;A;A;A;A;A;A;A;A;A;A;A;A;A;A;A;A;A;A;A;A;A;A;A;A;A;A;A;A;C;A;C;C;C;A;A;A;A;A;A;A;A;A;A;A;A;A;A;A;A;A;A;A;A;A;A;A;A;A;…
NOS_WW_SNP_758;T;T;T;T;T;T;T;T;T;T;T;T;T;T;T;T;T;T;T;T;T;T;T;T;T;T;T;T;T;T;T;T;T;T;T;T;T;T;T;T;T;T;T;T;T;T;T;T;T;T;C;T;C;T;T;T;T;T;T;T;T;T;T;T;T;T;T;T;T;T;T;T;T;T;T;T;T;T;T;T;T;T;T;T;T;T;T;T;T;T;T;T;T;T;T;T;T;T;T;T;T;T;T;T;T;T;T;T;T;T;T;T;T;T;T;T;T;T;T;T;T;T;T;T;T;T;T;T;T;T;T;T;T;T;T;T;T;T;T;T;T;T;T;T;T;T;T;T;T;T;T;T;T;T;T;T;T;T;T;T;T;T;T;T;T;T;T;T;T;T;T;T;T;T;T;T;T;T;T;T;T;T;T;T;T;T;T;T;T;T;T;T;…
NOS_WW_SNP_759;T;T;T;T;T;T;T;T;T;T;T;T;T;T;T;T;T;T;T;T;T;T;T;T;T;T;T;T;T;T;T;T;T;T;T;T;T;T;T;T;T;T;T;T;T;T;T;T;T;T;T;T;T;T;T;T;T;T;T;T;T;T;T;T;T;T;T;T;T;T;T;T;T;T;T;T;T;T;T;T;T;T;T;T;T;T;T;T;T;T;T;T;T;T;T;T;T;T;T;T;T;T;T;T;T;T;T;T;T;T;T;T;T;T;T;T;T;T;T;G;T;T;T;T;T;T;T;T;T;G;T;G;T;G;T;T;T;T;T;T;T;T;T;T;T;T;T;T;T;T;T;T;T;T;T;T;T;T;T;T;T;T;T;T;T;T;T;T;T;T;T;T;T;T;T;T;T;G;G;T;G;T;T;T;T;T;T;T;T;T;T;T;…
NOS_WW_SNP_760;G;G;G;G;G;G;G;G;T;T;T;G;G;G;G;failed;T;G;T;T;T;G;K;G;G;G;failed;T;G;G;G;G;G;G;G;G;G;G;G;G;G;G;G;G;failed;G;G;failed;G;G;G;G;G;G;G;G;G;T;G;failed;G;T;T;failed;G;G;G;failed;T;G;G;T;T;G;G;G;G;G;G;G;G;G;G;G;G;G;G;G;T;G;G;G;G;G;G;G;G;G;G;K;T;G;T;G;G;G;G;G;G;G;G;G;G;G;G;T;G;T;G;G;G;failed;G;G;G;G;G;G;G;G;G;G;G;G;T;T;G;G;T;G;T;G;G;G;G;G;T;G;G;G;T;T;failed;failed;T;G;K;failed;G;failed;T;G;…
NOS_WW_SNP_761;G;G;G;G;G;G;G;G;G;G;G;G;G;G;G;G;G;G;G;G;G;G;G;G;G;G;G;G;G;G;G;G;G;G;G;G;G;G;G;G;G;G;G;G;G;G;G;G;G;G;G;G;G;G;G;G;G;G;G;G;G;G;G;G;G;G;G;G;G;G;G;G;G;G;G;G;G;G;G;G;G;G;G;G;G;G;G;G;G;G;G;G;G;G;G;G;G;G;G;G;G;G;G;G;G;G;G;G;G;G;G;G;G;G;G;G;G;G;G;G;G;G;G;G;G;G;G;G;G;G;G;G;G;G;G;G;G;G;G;G;G;G;G;G;G;G;G;G;G;G;G;G;G;G;G;G;G;G;G;G;G;G;G;G;G;G;G;G;G;G;G;G;G;G;G;G;G;G;G;G;G;G;G;G;G;G;G;G;G;G;G;G;…
NOS_WW_SNP_762;T;T;T;T;T;T;T;T;G;G;G;G;G;G;G;G;G;G;G;G;G;G;G;G;T;G;T;T;T;T;G;G;K;T;T;T;G;T;G;G;G;G;G;T;T;T;T;T;T;T;T;G;T;T;T;G;T;T;T;T;T;T;T;T;T;T;T;T;T;T;T;T;T;T;T;T;T;T;T;T;failed;K;T;G;T;T;T;G;T;T;G;T;T;G;T;T;G;T;G;T;T;T;T;T;T;G;G;T;G;G;G;G;G;G;G;T;G;G;G;G;G;T;T;T;K;G;K;G;T;G;G;G;G;T;G;G;G;G;T;T;T;failed;K;G;T;T;T;T;G;T;T;T;T;failed;T;G;failed;T;T;T;failed;T;T;T;T;T;T;T;T;T;failed;G;G;T;G;T;G;…
NOS_WW_SNP_763;A;A;R;R;G;A;A;A;G;G;G;G;A;A;R;G;R;G;G;A;G;A;A;G;G;A;R;G;A;A;A;R;A;A;A;A;A;A;A;A;A;A;A;A;G;G;A;G;G;G;A;A;A;A;A;G;G;R;G;G;A;G;G;G;A;A;A;G;G;A;A;G;G;A;A;A;A;A;A;A;A;A;A;A;A;A;A;A;G;G;G;G;G;A;G;G;G;G;G;A;A;A;A;A;A;G;G;G;G;G;G;G;G;A;G;G;G;G;G;A;G;G;A;G;R;G;G;G;G;A;G;failed;G;R;A;G;G;G;G;failed;G;G;failed;A;G;A;A;G;A;G;A;A;A;A;G;G;R;G;A;A;R;A;A;R;G;A;G;G;A;A;A;A;A;G;G;A;G;A;A;G;A;A;A;G;A…
NOS_WW_SNP_764;G;G;G;G;G;G;G;G;G;G;G;G;G;G;G;G;G;G;G;G;G;G;G;G;G;G;G;G;G;G;G;G;G;G;G;G;G;G;G;G;G;G;G;G;A;G;G;G;G;G;G;G;G;G;G;G;G;G;G;A;A;A;A;G;G;G;G;A;A;G;G;A;A;G;G;G;G;G;G;G;G;G;G;G;G;G;G;G;A;G;G;G;G;G;G;G;G;G;G;G;G;G;G;G;G;A;G;A;A;G;A;A;A;A;A;A;G;G;A;G;A;A;A;A;A;A;A;A;A;G;G;G;G;G;G;G;A;G;A;G;A;G;G;G;G;G;G;G;G;G;G;G;G;G;R;G;G;G;G;G;G;G;A;A;A;A;A;G;G;A;A;A;A;A;A;G;A;G;A;failed;A;G;G;G;G;G;G;G;A;A…
NOS_WW_SNP_765;C;C;C;C;C;C;C;C;C;C;C;C;C;C;C;C;C;C;C;C;C;C;C;C;C;C;C;C;C;C;C;C;C;C;C;C;C;C;C;C;C;C;C;C;C;C;C;C;C;C;C;C;C;C;C;C;C;C;C;C;C;C;C;C;C;C;C;C;C;C;C;C;C;C;C;C;T;C;C;C;C;C;C;C;C;C;C;C;C;C;C;C;C;C;C;C;C;C;C;C;C;C;C;C;C;C;C;C;C;C;C;C;C;C;C;C;C;C;C;C;C;C;C;C;C;C;C;C;C;C;C;C;C;C;C;C;C;C;C;C;C;C;T;C;C;C;C;C;C;C;C;C;C;T;C;C;T;C;C;C;Y;C;C;C;C;C;C;C;T;C;C;C;failed;C;C;C;C;C;C;C;C;C;C;C;C;C;C;C;C;C…
NOS_WW_SNP_766;A;G;R;failed;A;G;G;A;G;G;G;G;G;G;G;G;G;G;G;G;G;G;G;G;G;G;G;G;G;G;G;G;G;G;G;G;G;G;G;G;G;G;G;G;G;G;G;G;G;G;G;G;G;R;G;A;G;G;G;G;G;G;G;G;G;G;G;G;G;G;G;G;G;G;G;G;G;G;G;G;G;G;G;G;G;G;G;G;G;G;G;A;G;G;failed;G;G;G;G;G;G;G;G;G;G;A;G;G;R;G;A;A;G;G;G;G;G;G;G;R;G;G;G;G;G;G;G;G;G;A;G;A;A;G;G;G;G;G;G;G;G;G;G;G;G;G;G;G;G;G;G;G;G;G;A;G;G;G;G;G;G;G;G;G;G;G;G;G;G;G;G;G;G;G;G;G;G;G;G;G;G;G;G;G;G;G;G;…
NOS_WW_SNP_767;K;G;G;G;G;G;G;G;G;G;G;G;G;G;G;K;G;G;G;G;G;G;G;G;G;G;G;G;G;G;G;G;G;G;G;G;G;G;G;G;G;G;G;G;G;G;G;G;G;G;G;G;G;G;G;G;G;G;G;G;G;G;G;G;G;G;G;failed;G;G;G;G;G;G;G;G;G;G;G;G;G;G;G;G;G;G;G;G;G;G;G;G;G;G;G;G;G;G;G;G;G;G;G;G;G;G;G;G;G;G;G;G;G;G;G;G;G;G;G;G;G;G;G;G;G;G;G;G;G;G;G;G;G;G;G;G;G;G;G;G;G;G;G;G;G;failed;G;G;G;G;G;G;G;G;G;G;G;G;G;G;G;G;G;G;G;G;G;G;G;G;G;G;G;G;G;G;G;G;G;G;G;G;G;G;G;G;G;…
NOS_WW_SNP_768;G;G;A;A;A;A;A;G;A;A;A;A;A;G;A;G;A;G;G;G;A;A;G;A;A;A;R;A;G;A;A;G;A;A;A;A;A;A;A;A;A;A;A;A;A;A;A;A;A;A;A;A;A;A;A;A;G;G;A;G;A;A;A;A;G;G;G;A;A;G;A;A;A;A;A;A;A;A;A;A;A;A;A;A;A;A;A;G;A;A;A;A;A;G;A;G;G;A;A;A;A;A;A;A;A;A;A;A;G;A;G;A;A;R;A;A;A;A;A;A;A;A;A;A;R;A;A;A;A;A;A;A;A;A;A;A;A;A;A;A;A;A;A;A;A;A;A;A;A;A;A;A;A;A;G;G;A;A;G;G;A;A;G;G;A;G;G;A;A;A;A;A;A;A;A;A;A;A;A;R;A;A;A;A;A;A;A;A;A;A;A;A;…
NOS_WW_SNP_769;G;A;A;A;A;A;A;G;A;G;A;A;A;G;A;G;G;G;G;A;G;A;R;A;G;G;G;A;G;G;G;G;G;A;G;A;G;G;A;G;G;G;A;A;A;G;R;A;A;A;A;G;G;G;G;A;G;G;A;G;A;A;A;A;A;A;A;A;A;A;A;A;A;A;A;A;A;A;A;A;A;A;A;A;A;A;A;A;A;G;A;A;A;A;A;A;A;A;A;A;A;A;A;A;A;A;A;A;G;G;G;G;G;A;G;A;G;G;G;A;A;A;G;A;A;A;A;A;A;A;G;A;A;A;G;A;G;A;A;G;A;A;A;G;G;A;A;G;G;R;G;G;G;A;G;G;A;G;G;G;G;A;A;A;A;A;A;R;G;G;G;G;G;A;G;G;G;G;G;R;R;G;G;G;A;A;A;A;R;G;G;G;…
NOS_WW_SNP_770;T;C;T;T;T;T;T;C;T;T;T;T;T;T;T;T;T;T;T;T;T;T;T;T;C;C;T;T;T;C;C;C;C;C;C;C;C;C;C;C;C;C;C;C;C;C;T;C;T;T;T;Y;T;T;failed;C;C;T;C;C;C;C;C;C;C;C;C;C;C;C;C;C;C;C;C;C;C;C;C;Y;T;C;T;C;C;C;C;C;C;T;T;T;T;T;T;T;T;T;T;C;T;T;T;T;C;T;C;C;T;C;T;T;T;T;T;C;T;C;T;T;T;C;C;T;C;T;T;T;T;T;T;T;T;T;T;T;T;T;C;T;T;T;failed;T;T;T;C;T;T;T;T;T;T;T;T;Y;T;C;T;T;Y;T;C;C;T;T;T;Y;T;T;C;T;T;C;T;T;T;C;T;T;C;T;T;T;T;T;T;…
NOS_WW_SNP_771;G;G;G;failed;G;G;G;G;G;G;A;A;G;G;G;G;A;G;G;G;A;A;failed;A;G;G;A;A;G;G;G;G;G;G;G;G;G;G;G;G;G;G;G;G;G;G;G;G;A;A;A;G;G;G;G;G;G;failed;A;A;G;G;G;A;A;A;A;G;G;A;A;G;G;G;A;G;A;G;failed;G;G;A;A;R;A;A;G;G;G;G;A;A;G;G;G;A;A;G;A;G;G;G;G;G;G;A;G;G;G;G;G;A;A;A;G;G;A;G;A;A;G;G;A;A;A;A;A;A;A;A;G;A;A;A;A;A;G;G;G;G;A;G;G;G;G;G;A;G;G;G;G;G;G;G;G;G;G;G;G;G;A;R;G;A;R;G;A;G;G;G;G;G;G;G;G;G;G;G;G;G;A;R;…
NOS_WW_SNP_772;G;G;G;G;G;G;G;G;G;G;G;G;G;G;G;G;G;G;G;G;G;G;G;G;G;G;G;G;G;G;G;T;G;G;G;G;G;G;G;G;G;G;G;G;G;G;G;T;G;G;G;K;G;G;G;G;G;G;G;G;G;G;G;G;G;G;G;G;G;G;G;G;G;G;G;G;G;G;G;G;G;G;G;G;G;G;G;G;G;G;G;G;G;G;G;G;G;G;G;G;G;G;G;G;G;G;G;G;G;G;G;G;G;G;G;G;G;G;G;G;G;G;G;G;G;G;G;G;G;G;G;G;G;G;G;G;G;G;G;G;G;G;G;G;G;G;G;G;G;G;G;G;G;G;G;G;G;G;G;G;G;G;G;G;G;G;G;G;G;G;G;G;G;G;G;G;G;G;G;G;G;G;G;G;G;G;G;G;G;G;G;K;…
NOS_WW_SNP_773;G;G;G;G;G;G;G;G;G;G;G;G;G;G;G;G;G;G;G;G;G;G;G;G;G;G;G;G;G;G;G;A;G;G;G;G;G;G;G;G;G;G;G;G;G;G;G;A;G;G;G;G;G;G;G;G;A;G;R;A;G;G;G;G;G;G;G;G;G;G;G;G;G;G;G;G;G;G;G;G;G;G;G;G;G;G;G;G;G;G;G;G;G;G;G;G;G;G;G;G;G;G;G;G;G;G;G;G;G;G;G;G;G;G;G;G;G;G;G;G;G;G;G;G;G;G;G;G;G;G;G;G;G;G;G;G;G;G;G;A;G;G;G;G;G;G;G;G;G;G;G;G;G;G;G;G;G;G;G;G;G;G;G;G;G;G;G;R;G;G;G;G;G;G;A;G;A;G;A;R;G;G;G;G;G;G;G;G;G;G;G;G;…
NOS_WW_SNP_774;failed;failed;failed;failed;failed;failed;failed;failed;failed;failed;failed;failed;failed;failed;failed;failed;failed;failed;failed;failed;failed;failed;failed;failed;failed;failed;failed;failed;failed;failed;failed;failed;failed;failed;failed;failed;failed;failed;failed;failed;failed;failed;failed;failed;failed;failed;failed;failed;failed;failed;failed;failed;failed;failed;failed…
NOS_WW_SNP_775;G;G;G;G;G;G;G;G;A;A;G;G;A;A;A;A;A;A;A;A;A;A;failed;A;A;A;G;A;A;A;A;A;A;A;A;A;A;A;A;A;A;A;A;A;G;G;G;G;A;G;G;A;G;G;G;G;G;G;G;G;G;G;G;G;G;G;G;G;G;G;G;G;G;A;A;A;A;A;A;A;A;A;A;G;G;A;G;G;G;G;G;G;G;G;G;G;G;G;G;R;G;G;R;G;A;G;A;A;G;A;G;G;G;G;G;A;A;G;failed;G;A;A;G;G;A;A;R;A;A;G;G;G;G;G;A;G;A;R;G;A;G;A;G;A;G;A;G;A;A;A;G;A;A;G;G;G;G;G;G;G;R;R;A;G;A;G;A;G;A;A;G;G;G;G;G;G;G;G;A;G;A;G;G;G;G;G;G;…
NOS_WW_SNP_776;G;G;G;G;G;G;G;G;G;G;G;G;G;G;G;G;G;G;G;G;G;G;G;G;G;G;G;G;G;G;G;G;G;G;G;G;G;G;G;G;G;G;G;G;G;A;G;G;G;G;G;G;G;G;G;G;G;G;G;G;G;G;G;G;G;G;G;G;G;G;G;G;G;G;G;G;G;G;G;G;G;G;G;G;G;G;G;G;G;G;G;G;G;G;G;G;G;G;G;G;G;G;G;G;G;G;A;G;G;A;G;G;G;G;G;G;G;G;G;G;G;G;G;G;A;G;G;G;G;G;G;G;G;G;G;G;G;G;G;G;G;G;failed;G;G;G;G;G;G;G;G;G;G;A;G;G;A;G;G;R;G;G;A;G;A;A;A;R;G;G;A;G;A;G;A;G;A;G;G;G;G;G;G;G;G;G;G;G;G;A…
NOS_WW_SNP_777;G;G;G;G;G;G;G;G;G;G;G;G;G;G;G;G;G;G;G;G;G;G;G;G;G;G;G;G;G;G;G;G;G;G;G;G;G;G;G;G;G;G;G;G;G;G;G;G;G;G;G;G;G;G;G;G;G;G;G;G;G;G;G;G;G;G;G;G;G;G;G;G;G;G;G;G;G;G;G;G;G;G;G;G;G;G;G;G;G;G;G;G;G;G;G;G;G;G;G;G;G;G;G;G;G;G;G;G;G;G;G;G;G;G;G;G;G;G;G;G;G;G;G;G;G;G;G;G;G;G;G;G;G;G;G;G;G;G;G;G;G;G;A;G;G;G;G;G;G;G;G;G;G;A;G;G;A;G;G;G;A;G;G;G;G;G;G;G;A;G;G;G;failed;G;G;G;G;G;G;G;G;G;G;G;G;G;G;G;G;G…
NOS_WW_SNP_778;C;C;T;T;Y;T;T;C;T;T;T;T;T;T;T;T;T;T;T;T;T;T;T;T;T;T;C;T;T;C;T;T;Y;T;T;T;C;C;T;T;T;T;T;C;T;C;C;T;T;C;C;T;T;T;T;C;T;T;T;T;T;T;T;T;T;T;T;T;T;T;T;T;T;C;Y;T;T;T;T;T;T;T;T;T;T;C;T;T;T;T;C;C;C;C;C;C;C;C;C;T;T;T;T;T;T;T;T;C;C;T;C;C;C;C;C;C;T;C;T;C;C;C;C;T;T;T;T;T;T;T;C;C;C;C;C;C;C;T;T;T;C;T;T;T;T;T;T;T;T;T;T;T;T;T;T;C;failed;C;C;C;T;C;T;T;T;T;T;Y;T;T;T;T;T;T;C;T;C;T;T;C;T;T;T;T;C;C;C;C;T;T…
NOS_WW_SNP_779;C;C;C;C;C;C;C;C;C;C;C;C;C;C;C;C;C;C;C;C;C;C;C;C;T;C;C;C;T;T;T;C;T;T;T;T;T;T;T;T;T;T;T;T;C;C;C;T;C;C;C;C;Y;T;C;T;C;C;C;C;C;C;C;C;T;T;T;C;C;T;T;C;C;T;T;T;T;T;T;T;T;T;T;T;T;T;T;T;C;C;T;T;T;T;T;T;T;T;T;T;T;T;T;T;T;C;C;T;C;C;C;C;C;C;C;T;C;T;C;T;C;T;T;failed;C;T;C;C;C;Y;C;T;C;Y;C;C;C;C;C;C;C;C;C;C;C;T;T;C;C;C;C;C;C;C;C;C;Y;T;T;C;failed;T;C;C;T;C;T;C;C;C;C;C;C;C;C;T;C;C;C;C;T;T;T;failed;T…
NOS_WW_SNP_780;T;T;T;T;T;T;T;T;T;T;T;T;T;T;T;T;T;T;T;T;T;T;T;T;T;T;T;T;T;T;T;T;T;T;T;T;T;T;T;T;T;T;T;T;T;T;T;T;T;T;T;T;T;T;T;T;T;T;T;T;T;T;T;T;T;T;T;T;T;T;T;T;T;T;T;T;T;T;T;T;T;T;T;T;T;T;T;T;T;T;T;T;T;T;T;T;T;T;T;T;T;T;T;T;T;T;T;T;T;T;T;T;T;T;T;T;T;T;T;T;T;T;T;T;T;T;T;T;T;T;T;T;T;T;T;T;T;T;T;T;T;T;T;T;T;T;T;T;T;T;T;T;T;T;T;T;T;T;T;T;T;T;T;T;T;T;T;T;T;T;T;T;T;T;T;T;T;T;T;T;T;T;T;T;T;T;T;T;T;T;T;T;…
NOS_WW_SNP_781;C;C;C;C;C;C;C;C;C;C;C;C;C;C;C;C;C;C;C;C;C;C;C;C;C;C;C;C;C;C;C;C;C;C;C;C;C;C;C;C;C;C;C;C;C;T;C;C;C;C;C;C;C;C;C;C;C;C;C;C;C;C;C;C;C;C;C;C;C;C;C;C;C;C;C;C;C;C;C;C;C;C;C;C;C;C;C;C;C;C;C;C;C;C;C;C;C;C;C;C;C;C;C;C;C;C;C;C;C;C;C;C;C;C;C;C;C;C;C;C;C;C;C;C;C;C;C;C;C;C;C;C;C;C;C;C;C;C;C;C;C;C;C;C;C;C;C;C;C;C;C;C;C;T;C;T;failed;T;T;T;T;C;C;C;C;C;C;C;C;C;C;C;C;C;failed;C;C;C;C;C;C;C;C;C;C;C;C;…
NOS_WW_SNP_782;T;T;T;T;T;T;T;T;T;Y;T;failed;C;Y;T;T;T;T;T;Y;T;C;T;T;C;T;T;T;T;T;T;T;T;T;T;T;T;T;T;T;T;T;T;T;T;T;T;T;T;T;T;T;T;T;T;T;T;T;T;T;T;T;T;T;T;T;T;T;T;T;T;T;T;T;T;T;T;T;T;T;T;T;T;T;T;T;T;T;T;T;T;T;T;T;T;T;T;T;T;T;T;T;T;T;T;C;T;T;C;T;T;C;C;C;C;T;C;T;T;T;T;C;T;T;T;T;T;T;T;T;T;T;T;T;T;T;C;T;T;T;C;T;T;T;T;T;T;T;T;T;T;T;T;T;C;T;T;T;T;T;T;T;T;T;T;T;T;T;C;T;C;C;T;T;T;T;T;T;T;T;T;T;T;T;T;T;T;T;C;T…
NOS_WW_SNP_783;T;T;T;T;T;T;T;T;T;T;T;T;T;T;T;T;T;T;T;T;T;T;T;T;T;T;T;T;T;C;C;T;C;T;C;C;T;C;C;C;C;C;T;T;T;C;T;T;T;T;T;T;Y;T;C;C;Y;T;T;T;T;T;T;T;T;T;T;T;T;T;T;T;T;T;Y;T;T;T;C;T;C;C;Y;C;C;T;C;C;T;T;C;T;C;C;Y;T;C;T;C;C;C;C;C;C;C;T;C;failed;T;C;T;T;T;T;T;C;C;T;C;T;T;C;C;C;C;C;C;C;C;T;T;T;T;T;T;T;T;T;T;T;T;T;C;T;T;Y;T;T;T;T;T;T;T;T;C;T;T;T;T;T;T;C;C;C;C;C;C;T;T;T;T;T;T;T;T;T;T;T;T;T;C;T;C;T;T;T;T;C;C;C…
NOS_WW_SNP_784;A;G;A;A;A;A;A;G;A;A;A;A;A;A;A;A;A;A;A;A;A;A;R;G;A;A;G;A;A;A;G;A;A;G;A;G;G;G;R;A;A;G;A;R;A;A;A;A;A;A;A;G;A;A;G;A;A;G;A;A;G;A;A;A;A;A;A;A;A;A;A;A;A;failed;G;G;A;A;A;A;A;A;A;A;A;G;A;A;A;A;A;A;A;A;A;A;A;A;A;A;G;A;G;G;A;G;A;A;A;A;A;A;failed;A;A;A;G;A;G;A;A;A;G;A;A;A;A;A;A;A;A;A;A;A;G;A;G;A;A;A;A;A;G;A;A;A;A;A;A;A;G;G;R;A;A;A;A;G;A;G;A;A;A;A;A;A;A;A;G;G;A;G;A;A;A;R;A;A;A;A;G;G;A;G;A;A;A;…
NOS_WW_SNP_785;T;C;T;T;T;T;T;C;C;C;C;C;C;C;C;C;C;C;C;C;T;C;C;T;T;T;failed;T;C;T;T;T;T;T;T;T;T;T;T;T;T;T;T;T;T;T;C;T;C;T;T;T;C;T;T;C;C;T;C;C;C;T;T;C;T;T;T;T;T;T;T;T;T;T;T;T;T;T;T;T;T;T;T;T;T;T;T;T;T;T;T;T;T;T;T;T;T;T;T;T;T;T;T;T;T;T;T;T;T;T;C;T;C;T;T;T;C;T;C;T;T;T;T;T;T;T;T;T;T;T;C;T;T;T;T;C;C;T;T;T;C;T;Y;T;T;T;T;T;T;T;T;C;T;T;T;C;T;C;C;T;C;T;T;T;T;T;T;Y;T;C;Y;T;T;T;T;failed;T;Y;Y;T;C;Y;T;T;C;T;C;…
NOS_WW_SNP_786;T;T;T;T;T;T;T;T;T;T;T;T;T;T;T;T;T;T;T;T;T;T;T;T;T;T;T;T;T;T;T;T;T;T;T;T;T;T;T;T;T;T;T;T;T;T;T;T;T;T;T;T;T;T;T;T;T;T;T;T;T;T;T;T;T;T;T;T;T;T;T;T;T;T;T;T;T;T;T;T;T;T;T;T;T;T;T;T;T;T;T;T;T;T;T;T;T;T;T;T;T;T;T;T;T;G;T;T;G;T;G;G;G;G;G;T;G;G;G;T;T;T;T;T;T;T;T;T;T;T;T;T;T;T;T;T;T;G;T;T;T;T;T;T;T;T;T;T;T;T;T;T;T;T;T;T;T;T;T;T;T;T;T;T;T;T;T;T;K;G;G;G;T;T;G;T;G;T;T;T;T;T;T;T;T;T;T;T;T;T;T;T;…
NOS_WW_SNP_787;C;C;C;C;C;C;T;C;T;C;failed;T;T;T;T;T;C;T;T;T;T;C;C;T;C;T;C;C;T;T;C;T;T;T;T;C;T;T;C;C;C;C;T;C;T;C;C;T;C;C;C;C;C;C;C;T;T;C;T;Y;C;T;T;T;T;T;T;T;T;T;T;T;T;C;C;T;T;T;T;T;T;C;T;C;C;C;T;T;T;T;C;C;T;C;C;C;T;C;T;T;T;T;T;T;T;Y;T;T;T;T;T;C;T;T;C;T;failed;T;T;T;T;T;C;T;T;T;T;T;T;T;T;T;T;T;C;T;C;C;T;T;T;T;Y;T;T;T;T;T;T;T;C;C;T;C;C;C;C;C;C;C;C;C;T;T;T;T;T;T;C;C;C;C;C;T;T;C;T;C;C;Y;C;C;C;C;C;C;C;…
NOS_WW_SNP_788;A;A;A;A;A;A;A;A;A;A;A;A;A;A;A;A;A;A;A;A;A;A;A;A;A;A;A;A;A;A;A;A;A;A;A;A;A;A;A;A;A;A;A;A;A;A;A;A;A;A;A;A;A;A;A;A;A;A;A;A;A;A;A;A;A;A;A;A;A;A;A;A;A;A;A;A;A;A;A;A;A;A;A;A;A;A;A;A;A;A;A;A;A;A;A;A;A;A;A;A;A;A;A;A;A;A;A;A;A;A;A;A;A;A;A;A;A;A;A;A;A;A;A;A;A;A;A;A;A;A;A;A;A;A;A;A;A;A;A;A;A;A;A;A;A;A;A;A;A;A;A;A;A;A;A;A;A;A;A;A;A;A;A;A;A;A;A;A;A;A;A;A;A;A;A;A;A;A;A;A;A;A;A;A;A;A;A;A;A;A;A;A;…
NOS_WW_SNP_789;A;A;A;A;A;A;A;A;A;A;A;A;A;A;A;A;A;A;A;A;A;A;A;A;A;A;A;A;A;A;A;A;A;A;A;A;A;A;A;A;A;A;A;A;A;A;R;A;A;A;G;A;G;G;A;A;A;A;A;A;A;A;A;A;A;A;A;A;A;A;A;A;A;A;A;A;A;A;A;A;A;A;A;A;A;A;A;A;A;A;A;A;A;A;A;A;A;A;A;A;A;A;A;A;A;A;A;A;A;A;A;A;A;A;A;A;A;A;A;A;A;A;A;G;G;A;R;G;G;A;A;A;A;A;A;A;A;A;A;A;A;A;A;A;A;A;A;A;A;A;A;A;A;G;A;A;G;A;A;A;A;A;G;A;G;G;G;A;A;A;A;A;A;A;A;A;A;A;A;A;G;A;A;A;A;A;A;A;A;A;A;A;…
NOS_WW_SNP_790;T;C;C;C;C;C;C;T;C;T;C;C;C;T;C;T;T;T;T;C;T;C;Y;C;T;T;T;C;T;T;T;T;T;C;T;C;T;T;C;T;T;T;C;C;C;T;failed;C;C;C;C;T;T;T;T;C;T;T;C;T;C;C;C;C;C;C;C;C;C;C;C;C;C;C;C;C;C;C;C;C;C;C;C;C;C;C;C;C;C;T;C;C;C;C;C;C;C;C;C;C;C;C;C;C;C;C;C;C;T;T;T;T;T;C;T;C;T;T;T;C;C;C;T;C;C;C;C;C;C;C;T;C;C;C;T;C;T;C;C;T;C;C;C;T;T;C;C;T;T;Y;T;T;T;C;T;T;C;T;T;T;T;C;C;C;C;C;C;Y;T;T;T;T;T;C;T;T;T;T;T;Y;T;T;T;T;C;C;C;C;T;T…
NOS_WW_SNP_791;G;G;T;T;T;T;T;G;T;T;T;T;G;G;G;G;T;G;G;G;T;G;K;T;G;T;T;T;T;T;T;T;K;K;T;T;T;G;G;T;T;T;G;T;T;T;T;G;T;failed;T;T;T;failed;T;T;G;T;G;G;T;T;T;T;T;T;T;T;T;T;T;T;T;T;T;T;T;T;T;G;G;G;G;G;G;T;G;T;T;T;T;T;G;G;G;T;G;G;T;T;T;T;T;T;T;G;T;T;T;T;failed;K;G;T;failed;T;T;T;T;G;T;T;T;T;T;T;T;T;T;G;T;failed;T;G;T;T;T;T;T;T;T;T;G;T;T;K;T;T;T;T;G;G;T;T;G;G;G;G;G;G;failed;T;T;T;T;T;T;T;T;T;T;T;T;T;T;T;T;…
NOS_WW_SNP_792;A;A;G;G;G;G;A;A;A;G;A;A;A;A;A;A;A;A;A;A;A;G;R;G;A;A;A;G;G;A;A;A;A;A;A;A;A;A;A;A;A;A;A;A;G;A;G;A;A;G;G;A;G;G;G;A;G;A;G;G;A;G;G;G;G;G;G;G;G;G;G;G;G;G;A;A;A;G;G;A;A;A;G;A;A;G;A;A;G;A;A;A;G;A;A;A;R;G;A;A;A;A;G;A;G;A;A;A;A;A;A;A;A;A;A;A;A;A;A;A;A;A;A;A;A;A;A;A;A;A;A;A;A;A;A;A;A;A;G;R;G;G;A;G;A;R;G;A;G;A;G;A;R;A;A;A;G;A;A;A;A;A;A;A;A;A;A;R;G;G;A;G;G;G;G;A;G;G;A;A;R;A;A;A;A;A;A;G;G;G;A;A;…
NOS_WW_SNP_793;A;G;A;G;A;A;R;A;G;G;G;R;A;A;A;A;G;A;A;A;G;G;R;G;G;A;G;A;G;G;G;A;G;G;G;G;G;G;G;G;G;G;G;G;A;A;A;A;G;A;A;R;G;A;A;G;A;G;A;A;A;A;A;A;A;A;A;A;A;A;A;A;A;G;A;G;failed;G;R;A;A;A;A;A;A;A;A;G;A;A;A;A;A;A;A;A;A;A;A;A;A;A;A;A;A;A;A;A;A;A;A;A;A;A;A;G;R;G;A;A;A;A;G;A;G;R;A;A;G;A;A;A;A;A;G;A;G;G;A;G;A;G;A;A;G;A;A;A;A;G;G;A;G;G;G;A;R;G;G;G;G;G;G;G;G;G;G;A;G;G;G;G;G;A;A;G;A;G;G;A;A;G;G;A;G;A;A;A;A;A…
NOS_WW_SNP_794;G;G;G;G;G;G;G;G;A;A;A;G;G;G;G;A;A;G;A;G;A;G;A;G;G;G;G;G;G;G;G;G;G;G;G;G;G;G;G;G;G;G;G;G;A;G;G;G;G;G;G;G;G;G;G;G;G;G;G;A;G;A;A;R;G;G;G;A;A;G;G;A;A;G;G;G;G;G;G;G;G;G;G;G;G;G;G;G;A;G;G;G;G;G;G;G;G;G;G;G;G;G;G;G;G;G;G;G;G;G;G;G;G;G;G;G;G;G;G;G;G;G;G;A;A;A;G;A;failed;G;G;G;G;G;G;G;G;G;A;A;G;G;G;G;G;G;A;G;G;G;A;A;G;G;A;G;G;G;G;G;A;A;A;A;G;G;A;G;G;G;G;G;G;A;G;G;G;A;A;G;A;G;G;G;G;G;G;G;G;G…
NOS_WW_SNP_795;G;G;G;G;G;G;G;G;G;A;G;G;A;A;A;A;A;A;A;A;A;A;R;A;A;A;G;G;A;A;A;G;A;A;A;A;A;A;A;A;A;A;A;A;G;G;G;G;A;G;G;A;G;G;G;A;G;G;G;G;G;G;G;G;G;G;G;G;G;G;G;G;G;G;A;R;A;A;A;A;A;A;A;A;A;G;G;G;G;G;G;G;G;G;G;G;G;G;G;R;G;G;G;G;A;A;G;A;G;R;G;G;A;G;R;A;A;G;failed;G;R;A;G;G;A;A;failed;A;A;G;G;G;G;G;A;G;G;R;G;A;G;A;A;A;G;A;G;A;A;A;G;A;R;G;G;A;G;G;G;G;R;A;A;G;A;G;A;R;A;A;A;A;A;G;G;G;G;G;A;G;A;G;G;G;G;G;G;…
NOS_WW_SNP_796;C;A;A;A;A;A;A;C;A;A;A;A;A;A;A;A;A;A;A;A;A;A;A;A;A;A;C;C;A;A;C;A;C;A;A;C;C;C;M;C;C;C;A;C;C;A;A;A;A;A;C;A;A;A;A;A;A;C;A;A;C;C;C;A;A;A;A;C;C;A;A;C;C;A;C;A;C;C;A;A;A;A;A;A;A;A;A;A;C;A;A;A;A;A;A;A;A;A;A;C;C;A;C;A;A;A;A;C;A;A;A;A;A;A;A;C;A;A;A;A;failed;C;A;A;A;A;A;A;A;A;A;A;A;A;A;A;A;A;C;A;A;A;M;A;A;A;A;A;A;A;A;A;A;C;A;A;C;A;A;C;A;A;A;A;A;A;A;A;A;C;A;C;A;C;A;A;A;A;A;A;A;M;M;C;C;C;A;A;C;A…
NOS_WW_SNP_797;T;T;T;T;T;T;T;T;T;T;T;T;T;T;T;T;T;T;T;T;T;T;T;T;T;T;T;T;T;T;T;T;T;T;T;T;T;T;T;T;T;T;T;T;T;T;T;T;T;T;T;T;T;T;T;T;T;T;T;T;T;T;T;T;T;T;T;T;T;T;T;T;T;T;T;T;T;T;T;T;T;T;T;T;T;T;T;T;T;T;T;T;T;T;T;T;T;T;T;T;T;T;T;T;T;T;T;T;T;T;T;T;T;T;T;T;T;T;T;T;T;T;T;T;T;T;T;T;T;T;T;T;T;T;T;T;T;T;T;T;T;T;T;T;T;T;T;T;T;T;T;T;T;T;T;T;T;T;T;T;T;T;T;T;T;T;T;T;T;T;T;T;T;T;T;T;T;T;T;T;T;T;T;T;T;T;T;T;T;T;T;T;…
NOS_WW_SNP_798;A;A;A;A;A;A;A;A;A;A;A;A;A;A;A;A;A;A;A;A;A;A;A;A;A;A;A;A;A;A;A;A;A;A;A;A;A;A;A;A;A;A;A;A;A;A;A;A;A;A;A;A;A;A;A;A;A;A;A;A;A;A;A;A;C;A;C;A;A;C;C;A;A;A;C;A;A;A;C;A;A;A;A;A;A;C;A;A;A;A;A;A;A;A;A;A;A;A;A;A;A;A;A;A;A;C;A;A;A;A;M;A;A;A;C;A;A;A;A;A;A;C;C;A;A;A;A;A;A;A;C;A;A;A;A;A;C;A;A;A;A;A;A;A;A;A;C;A;A;A;A;A;A;A;C;A;A;A;A;A;A;A;A;A;A;A;A;A;A;A;A;A;A;A;A;A;A;A;A;A;A;A;A;A;A;A;A;A;A;A;A;C;…
NOS_WW_SNP_799;G;G;G;A;G;A;A;G;G;G;G;G;G;G;G;G;G;G;G;G;G;G;G;G;G;A;A;A;G;A;A;G;G;A;A;G;G;G;failed;G;A;G;G;G;G;G;G;G;A;A;G;G;G;G;G;A;G;G;G;G;G;G;G;G;A;A;A;G;G;A;A;G;G;failed;A;G;R;A;A;G;G;G;G;G;G;A;G;G;G;G;G;G;A;G;A;G;G;G;G;A;A;A;A;A;A;A;A;G;G;A;G;G;G;G;G;G;G;A;A;G;G;G;A;G;A;A;R;A;G;A;G;A;G;G;G;G;G;G;G;G;G;G;A;G;G;G;A;G;G;G;A;A;R;A;A;A;A;A;A;G;A;G;A;G;G;G;A;R;G;G;G;G;G;G;G;A;G;G;A;G;A;A;A;A;A;A;A;…
NOS_WW_SNP_800;C;C;C;C;C;C;C;C;failed;T;T;C;C;C;C;T;T;C;T;T;T;T;T;T;C;C;C;T;T;C;C;C;C;C;C;C;C;C;C;C;C;C;C;C;T;C;C;failed;C;C;C;Y;C;C;C;C;C;C;C;C;C;T;T;C;C;C;C;T;T;C;C;T;T;C;C;C;C;C;C;C;C;C;C;C;C;C;C;C;T;C;C;C;C;C;C;C;C;C;C;T;failed;T;T;C;C;C;C;C;C;C;C;C;C;C;C;C;C;C;C;C;C;C;C;C;C;C;C;C;C;C;C;C;C;C;C;C;C;C;T;C;C;C;C;C;C;C;C;C;C;C;T;T;T;C;T;C;C;C;C;C;Y;C;C;C;C;C;C;Y;C;C;C;C;C;T;C;C;C;C;C;C;C;C;C;C;C…
NOS_WW_SNP_801;T;T;T;T;T;T;T;T;T;T;T;T;T;T;T;T;T;T;T;T;T;T;T;T;T;T;T;T;T;T;T;T;T;T;T;T;T;T;T;T;T;T;T;T;T;G;T;T;T;T;T;T;G;G;T;T;T;T;T;T;T;T;T;T;T;T;T;T;T;T;T;T;T;T;T;T;T;T;T;T;T;T;T;T;T;T;T;T;T;T;T;T;T;T;T;T;T;T;T;T;T;T;T;T;T;T;T;T;T;T;T;T;T;T;T;T;T;T;T;T;T;T;T;T;T;T;T;T;T;T;T;T;T;T;T;T;T;T;T;T;T;T;T;T;T;T;T;T;T;T;T;T;T;T;T;T;G;T;G;G;K;T;T;T;T;T;T;T;T;T;T;T;T;T;T;T;T;T;T;T;T;T;T;T;T;T;T;T;T;T;T;T;…
NOS_WW_SNP_802;T;T;T;T;T;T;T;T;T;T;T;T;T;T;T;T;T;T;T;T;T;T;T;T;T;T;T;T;G;T;T;T;T;T;T;T;T;T;T;T;T;T;T;T;G;T;T;T;T;T;T;T;T;T;T;T;T;T;T;T;T;G;G;T;T;T;T;G;G;T;T;G;G;T;T;T;T;T;T;T;T;T;T;T;T;T;T;T;G;T;T;T;T;T;T;T;T;T;T;T;T;T;T;T;T;T;T;T;T;T;T;T;T;T;T;T;T;T;T;G;T;T;T;T;T;T;T;T;T;K;T;G;T;T;T;T;T;T;G;T;T;T;T;T;T;T;T;T;T;T;T;T;T;T;T;T;T;T;T;T;T;T;T;T;T;T;T;T;T;T;T;T;T;G;G;T;G;G;K;T;K;T;T;T;T;T;T;T;T;T;T;T;…
NOS_WW_SNP_803;G;G;G;G;G;G;G;G;G;G;G;G;G;G;G;G;G;G;G;G;G;G;G;G;A;A;G;G;G;A;A;A;G;G;G;A;G;G;A;A;R;G;A;G;G;G;A;G;A;A;G;G;A;G;R;A;G;A;G;G;G;G;G;G;G;G;G;G;G;G;G;G;G;G;G;G;G;G;G;G;G;A;R;A;A;G;G;A;G;G;G;A;G;A;R;A;G;G;G;G;G;G;G;G;G;A;G;G;G;G;A;A;A;A;G;G;G;G;G;A;G;G;G;G;G;G;G;G;G;A;A;A;A;A;G;G;G;G;G;G;G;G;R;G;G;G;G;G;G;G;G;G;A;A;A;A;A;A;A;A;A;G;G;G;G;G;G;G;G;G;G;G;G;G;G;G;G;G;G;G;G;G;A;G;A;G;G;G;G;G;G;G;…
NOS_WW_SNP_804;T;T;T;T;T;T;T;T;T;T;T;T;T;T;T;T;T;T;T;T;T;T;T;T;T;T;T;T;T;T;T;T;T;T;T;T;T;T;T;T;T;T;T;T;T;T;T;T;T;T;T;T;T;T;T;T;T;T;T;T;T;T;T;T;T;T;T;T;T;T;T;T;T;T;T;T;T;T;T;T;T;T;T;T;T;T;T;T;T;T;T;T;T;T;T;T;T;T;T;T;T;T;T;T;T;T;T;T;T;T;T;T;T;T;T;T;T;T;T;T;T;T;T;T;T;T;T;T;T;T;T;T;T;T;T;T;T;T;T;T;C;T;T;T;T;T;T;T;T;T;T;T;T;T;T;T;T;T;T;T;T;T;T;T;T;T;T;T;T;T;T;T;T;T;T;T;T;T;T;T;T;T;T;T;T;T;T;T;C;C;C;T;…
NOS_WW_SNP_805;G;G;G;G;G;G;G;G;G;G;G;G;G;G;G;G;G;G;G;G;G;G;G;G;G;G;G;G;G;G;G;G;G;G;G;G;G;G;G;G;G;G;G;G;G;G;G;G;G;G;G;G;G;G;G;G;G;G;G;G;G;G;G;G;G;G;G;G;G;G;G;G;G;G;G;G;G;G;G;G;G;G;G;G;G;G;G;G;G;G;G;G;G;G;G;G;G;G;G;G;G;G;G;G;G;G;G;G;G;G;G;G;G;G;G;G;G;G;G;G;G;G;G;G;G;G;G;G;G;G;G;G;G;G;G;G;G;G;G;G;G;G;G;G;G;G;G;G;G;G;G;G;G;G;A;G;G;G;G;G;G;G;G;G;G;G;G;G;G;G;G;G;G;G;G;G;G;G;G;G;G;G;G;G;G;G;G;G;G;G;G;G;…
NOS_WW_SNP_806;A;A;A;A;A;A;A;A;A;A;A;A;A;A;A;A;A;A;A;A;A;A;A;A;A;A;A;A;A;A;A;A;A;A;A;A;A;A;A;A;A;A;A;A;A;A;A;A;A;A;A;A;A;A;A;A;A;A;A;A;A;A;A;A;A;A;A;A;A;A;A;A;A;A;A;A;A;A;A;A;A;A;A;A;A;A;A;A;A;A;A;A;A;A;A;A;A;A;A;A;A;A;A;A;A;A;A;A;A;A;A;A;A;A;A;A;A;A;A;A;A;A;A;A;A;A;A;A;A;A;A;A;A;A;A;A;A;A;A;A;A;A;A;A;A;A;A;A;A;A;A;A;A;A;A;A;A;A;A;A;A;A;A;A;A;A;A;A;A;A;A;A;A;A;A;A;A;A;A;A;A;A;A;A;A;A;A;A;A;A;A;A;…
NOS_WW_SNP_807;C;C;C;C;C;C;C;C;C;C;C;C;C;C;C;C;C;C;C;C;C;C;C;C;C;T;C;C;C;C;C;C;C;C;C;C;C;C;C;C;C;C;C;C;C;C;C;C;C;C;C;C;C;C;C;C;C;C;C;C;C;C;C;C;C;C;C;C;C;C;C;C;C;C;C;C;C;C;C;C;C;C;C;C;C;C;C;C;C;C;C;C;C;C;C;C;C;C;C;C;C;C;C;C;C;C;C;C;C;C;C;C;C;C;C;C;C;C;C;C;C;C;C;C;C;C;C;C;C;C;C;C;C;C;C;C;C;C;C;C;C;C;C;C;C;C;C;C;C;C;C;C;C;C;C;C;C;C;C;C;C;C;C;C;C;C;C;C;C;C;C;C;C;C;T;C;C;C;C;C;C;C;C;C;C;C;C;C;C;T;C;C;…
NOS_WW_SNP_808;C;C;Y;Y;T;C;C;C;T;T;T;T;T;T;T;T;T;T;T;T;T;T;T;T;T;T;C;T;T;T;T;T;T;T;T;T;T;T;T;T;T;T;T;T;T;C;C;C;T;C;C;T;T;C;C;T;C;C;T;T;T;T;T;T;T;T;T;T;T;T;T;T;T;T;T;T;T;T;T;T;T;T;T;T;T;T;T;T;T;C;T;C;C;T;T;C;C;T;T;T;T;T;T;T;T;C;C;T;C;T;C;C;C;C;C;T;T;C;T;C;Y;T;C;C;T;T;Y;T;T;T;C;T;T;C;T;C;C;Y;T;T;C;T;T;T;C;T;T;T;T;T;T;T;T;T;T;C;T;C;C;C;Y;T;T;C;T;C;T;Y;T;T;C;C;C;T;C;T;C;T;T;T;T;Y;T;C;T;C;C;T;T;C;T;T;…
NOS_WW_SNP_809;G;T;G;G;G;G;G;G;G;G;G;G;G;G;G;G;G;G;G;G;G;G;G;G;T;T;G;G;T;T;T;T;T;T;T;T;T;T;T;T;T;T;T;T;G;T;T;G;G;G;G;G;T;T;T;T;T;G;G;G;G;G;G;T;G;G;G;G;G;G;G;G;G;K;T;T;T;T;T;T;T;T;G;T;T;G;G;T;G;G;T;T;T;T;T;T;T;T;T;T;T;T;T;T;T;G;T;G;G;T;G;G;G;G;G;G;T;T;T;T;T;G;G;T;T;T;T;T;T;T;failed;G;K;G;G;G;G;G;G;failed;T;G;G;G;G;K;G;G;G;G;G;G;G;G;G;T;K;T;T;T;failed;G;T;T;T;T;T;G;T;G;G;G;T;G;T;T;T;G;G;G;G;K;T;fai…
NOS_WW_SNP_810;C;C;C;C;C;C;C;C;C;C;C;C;C;C;C;C;C;C;C;C;C;C;C;C;C;C;C;C;C;C;C;C;C;C;C;C;C;C;C;C;C;C;C;C;C;C;C;C;C;C;C;C;C;C;C;C;C;C;C;C;C;C;C;C;C;C;C;C;C;C;C;C;C;C;C;C;C;C;C;C;C;C;C;C;C;C;C;C;C;C;C;C;C;C;C;C;C;C;C;C;C;C;C;C;C;C;T;C;C;T;C;C;C;C;C;C;C;C;C;C;C;C;C;T;T;C;T;T;C;C;C;C;C;C;C;C;C;C;C;C;C;C;C;C;C;C;C;C;C;C;C;C;C;C;C;C;C;C;C;C;C;C;T;C;T;T;T;C;C;C;C;C;C;C;C;C;C;C;C;C;C;C;C;C;C;C;C;C;C;C;C;C;…
NOS_WW_SNP_811;M;C;M;A;C;A;C;C;C;A;A;C;A;A;C;M;A;C;A;C;A;A;A;C;C;C;A;A;C;C;C;C;C;C;C;C;C;C;C;C;C;C;C;C;C;A;A;M;C;A;A;C;A;A;C;C;A;A;A;A;A;C;C;A;C;C;C;C;C;C;C;C;C;C;C;C;C;C;C;C;C;C;C;C;C;C;C;C;C;A;C;C;C;C;C;C;C;C;C;C;C;C;C;C;C;A;C;C;A;C;M;C;M;failed;A;C;C;C;A;C;C;C;A;C;C;C;C;C;C;C;A;C;C;C;M;M;A;C;C;C;C;C;A;C;A;C;C;C;C;A;C;C;C;C;C;C;C;C;C;C;C;failed;C;C;C;C;C;A;A;C;C;C;C;C;C;C;C;C;C;M;C;C;M;A;A;C;A;…
NOS_WW_SNP_812;T;T;C;failed;C;T;T;T;T;T;T;T;T;T;T;T;T;T;T;T;T;T;T;T;T;T;T;T;T;T;T;T;T;T;T;T;T;T;T;T;T;T;T;T;T;T;C;T;C;C;C;T;T;T;T;T;T;T;T;T;T;T;T;T;C;C;C;T;T;C;C;T;T;C;C;T;C;C;C;T;T;T;T;T;T;C;T;T;T;T;T;T;T;T;T;T;T;T;T;T;T;T;T;T;T;C;C;C;C;C;C;C;C;C;C;C;T;T;T;T;T;C;C;failed;C;failed;C;C;T;T;C;T;C;T;Y;T;T;T;T;C;C;T;C;T;T;T;Y;T;C;Y;T;T;T;C;T;T;Y;T;C;T;failed;T;C;C;T;Y;T;T;C;T;C;T;T;T;T;T;T;T;T;T;fail…
NOS_WW_SNP_813;T;T;T;T;T;T;T;T;T;T;T;T;T;T;T;T;T;T;T;T;T;T;T;T;T;T;T;T;T;T;T;T;T;T;T;T;T;T;T;T;T;T;T;T;T;T;T;T;T;T;T;T;T;T;T;T;T;T;T;T;T;T;T;T;T;T;T;T;T;T;T;T;T;T;T;T;T;T;T;T;T;T;T;T;T;T;T;T;T;T;T;T;T;T;T;T;T;T;T;T;T;T;T;T;T;T;T;T;T;T;T;T;T;C;T;T;T;T;T;T;T;T;T;T;T;T;T;T;T;T;T;T;T;T;T;T;T;T;T;T;T;T;T;T;T;T;T;T;T;T;C;C;Y;T;T;T;T;T;T;T;T;T;T;T;T;T;T;T;T;T;T;T;T;T;T;T;T;T;T;T;T;T;T;T;T;T;T;T;T;T;T;T;…
NOS_WW_SNP_814;G;G;G;G;G;G;G;G;A;G;G;A;A;failed;G;A;G;G;A;R;A;A;R;A;G;G;G;G;G;G;G;G;G;G;G;G;G;G;G;G;G;G;G;G;A;A;G;G;G;G;G;G;G;G;G;G;G;G;R;A;A;A;A;G;G;G;G;A;A;G;G;A;A;G;G;G;G;G;G;G;G;G;G;G;G;G;G;G;A;G;G;G;G;G;G;G;G;G;G;G;G;G;G;G;G;G;G;G;G;G;G;G;G;G;G;G;G;G;G;G;G;G;G;G;G;G;G;G;G;G;G;G;G;G;G;G;G;G;A;G;G;G;failed;G;G;G;G;G;G;G;G;G;G;A;G;A;A;G;G;G;G;G;G;G;G;G;G;G;G;G;G;G;G;A;G;G;G;G;G;G;G;G;G;G;G;G;G;…
NOS_WW_SNP_815;C;C;C;C;C;C;C;C;C;C;C;C;C;C;C;C;C;C;C;C;C;C;C;C;Y;C;C;C;C;C;C;C;C;C;C;C;C;C;C;C;C;C;C;C;C;T;C;C;C;C;C;C;T;C;C;C;C;C;C;C;C;C;C;C;C;C;C;C;C;C;C;C;C;C;C;C;C;C;C;C;C;C;C;C;C;C;C;C;C;C;C;C;C;C;C;C;C;C;C;C;C;C;C;C;C;C;C;C;C;C;C;C;C;C;C;C;C;C;C;C;C;C;C;C;C;C;C;C;C;C;C;C;C;C;C;C;C;C;C;C;C;C;T;C;C;C;C;C;C;C;C;C;C;C;C;T;T;C;C;C;T;C;C;C;C;C;C;C;C;C;C;C;C;C;C;C;C;T;T;Y;C;Y;C;C;C;C;C;C;C;C;C;C;…
NOS_WW_SNP_816;G;G;G;G;G;G;G;G;G;G;G;G;G;G;G;G;G;G;G;G;G;G;G;G;G;G;G;G;G;G;G;G;G;G;G;G;G;G;G;G;G;G;G;G;G;G;G;G;G;G;G;G;G;G;G;G;G;G;G;G;G;G;G;G;G;G;G;G;G;G;G;G;G;G;G;G;G;G;G;G;G;G;G;G;G;G;G;G;G;G;G;G;G;G;G;G;G;G;G;G;G;G;G;G;G;G;G;G;G;G;G;G;G;G;G;G;G;G;G;G;G;G;G;G;G;G;G;G;G;G;G;G;G;G;G;G;G;G;G;G;G;G;A;G;G;G;G;G;G;G;G;G;G;A;G;G;A;G;G;G;R;G;G;G;G;G;G;G;A;G;G;G;R;G;G;G;G;G;G;G;G;G;G;G;G;G;G;G;G;G;G;G;…
NOS_WW_SNP_817;T;T;T;T;T;T;T;T;T;T;T;T;T;T;T;T;T;T;T;T;T;T;T;T;T;T;T;T;T;T;T;T;T;T;T;T;T;T;T;T;T;T;T;T;T;T;T;T;T;T;T;T;C;C;C;T;T;T;T;T;T;T;T;T;T;T;T;T;T;T;T;T;T;T;T;T;T;T;T;T;T;T;T;T;T;T;T;T;T;T;T;T;T;T;T;T;T;T;T;T;T;T;T;T;T;T;T;T;T;T;T;T;T;T;T;T;T;T;T;T;T;T;T;T;T;T;T;T;T;T;T;T;T;T;T;T;T;T;T;T;T;T;T;T;T;T;T;T;T;T;T;T;T;T;T;C;C;T;C;C;C;T;T;T;T;T;T;T;T;T;T;T;T;T;T;T;T;T;T;T;T;T;T;T;T;T;T;T;T;T;T;T;…
NOS_WW_SNP_818;T;T;T;T;T;T;T;T;T;T;T;T;T;T;T;T;T;T;T;T;T;T;T;T;T;T;T;T;T;T;T;T;T;T;T;T;T;T;T;T;T;T;T;T;T;T;T;T;T;T;T;T;T;T;T;T;T;T;T;T;T;T;T;T;T;T;T;T;T;T;T;T;T;T;T;T;T;T;T;T;T;T;T;T;T;T;T;T;T;T;T;T;T;T;T;T;T;T;T;T;T;T;T;T;T;T;T;T;T;T;T;T;T;T;T;T;T;T;T;T;T;T;T;T;T;T;T;T;T;T;T;T;T;T;T;T;T;T;T;T;T;T;T;T;T;T;T;T;T;T;T;T;T;T;T;T;T;T;T;T;T;T;T;T;T;T;T;T;T;T;T;T;T;T;T;T;T;T;T;T;T;T;T;T;T;T;T;T;T;T;T;T;…
NOS_WW_SNP_819;G;A;G;G;G;G;G;G;A;G;A;G;A;A;A;A;G;A;A;A;G;A;R;G;G;G;A;A;G;G;G;G;G;G;G;G;G;G;G;G;G;G;G;G;G;G;G;G;G;G;G;G;G;G;G;A;G;G;G;G;G;G;G;G;R;G;A;G;G;A;A;G;G;G;G;G;G;G;G;G;G;G;G;G;G;G;G;G;G;G;G;R;G;A;R;A;A;A;G;G;G;G;G;G;G;G;G;G;G;G;G;G;G;G;G;G;G;G;G;A;G;G;G;G;G;G;G;G;G;A;A;A;A;A;G;G;G;G;G;G;G;G;G;G;G;G;G;G;G;G;G;G;G;G;G;A;G;A;G;G;G;G;G;G;G;G;G;G;G;G;G;G;G;G;A;G;A;A;A;G;A;G;G;G;G;G;G;A;G;G;G;A;…
NOS_WW_SNP_820;C;C;C;T;C;T;T;C;C;C;C;C;C;C;C;C;C;C;C;C;C;C;C;C;C;C;C;C;C;C;C;C;C;C;C;C;C;C;C;C;C;C;C;C;C;C;C;C;C;C;C;C;T;T;C;T;C;C;C;C;C;C;C;C;C;C;C;C;C;C;C;C;C;C;C;C;C;C;C;C;T;C;C;C;C;C;C;C;C;C;C;T;C;C;C;C;C;C;C;C;C;C;C;C;C;T;C;C;T;C;T;T;C;C;C;C;C;C;C;C;C;C;C;C;C;C;C;C;C;T;C;T;T;T;C;C;C;C;C;C;C;C;C;C;C;C;C;C;C;C;T;T;failed;C;T;C;C;C;C;C;C;C;C;C;C;C;C;C;C;C;C;C;C;C;C;C;C;C;C;C;T;C;C;C;C;C;C;T;C;C…
NOS_WW_SNP_821;A;A;G;G;G;G;G;A;G;G;G;G;G;G;G;G;G;G;G;G;G;G;G;G;G;G;G;G;G;G;G;A;G;G;G;G;G;G;G;G;G;G;G;G;G;G;G;A;G;G;G;G;G;G;G;G;G;A;A;failed;A;G;G;A;A;A;A;G;G;A;A;G;G;G;G;A;A;G;G;G;G;G;G;G;G;G;G;G;G;G;G;G;G;G;G;G;G;G;G;G;G;G;G;G;G;A;G;A;A;G;A;A;A;A;A;A;A;G;G;G;G;A;G;G;G;G;G;G;G;G;G;G;G;G;A;G;A;G;G;A;G;A;G;G;A;G;A;G;G;A;G;G;G;A;R;A;A;A;A;A;A;G;G;G;G;G;G;G;G;G;G;G;G;G;G;G;G;G;G;G;A;G;G;G;G;G;G;G;G;G…
NOS_WW_SNP_822;G;G;G;G;G;G;G;G;G;G;G;G;G;G;G;G;G;G;G;G;G;G;G;G;G;G;G;G;G;G;G;G;G;G;G;G;G;G;G;G;G;G;G;G;A;G;G;A;G;G;G;G;G;G;G;G;G;G;G;G;G;A;A;G;G;G;G;A;A;G;G;A;A;G;G;G;G;G;G;G;G;G;G;G;G;G;G;G;A;G;G;G;G;G;G;G;G;G;G;G;G;G;G;G;G;G;G;G;G;G;A;A;A;A;A;G;G;G;G;G;G;G;G;G;G;G;G;G;G;G;G;G;G;G;G;G;G;G;A;G;G;G;failed;G;G;G;G;G;G;G;G;G;G;A;G;G;A;A;A;G;R;G;G;G;G;G;G;R;G;G;G;G;G;A;G;G;G;G;A;A;G;G;G;G;G;G;G;G;G;G…
NOS_WW_SNP_823;A;A;A;A;A;A;A;A;A;A;A;A;A;A;A;A;A;A;A;A;A;A;A;A;C;A;A;A;A;C;A;A;C;C;C;failed;M;A;A;A;A;C;A;C;A;C;A;A;A;A;A;A;C;C;A;A;A;A;A;A;A;A;A;A;A;A;A;A;A;A;A;A;A;A;A;A;A;A;A;M;A;C;A;A;A;A;A;C;A;A;A;A;A;A;A;A;A;A;A;A;A;A;A;A;A;A;A;A;A;A;A;A;A;A;A;A;A;A;A;A;A;A;A;A;A;A;A;A;A;A;A;A;A;A;A;A;A;A;A;A;A;A;A;A;A;A;A;A;A;A;A;A;A;A;A;A;C;A;C;C;M;A;A;A;A;A;A;A;A;A;A;A;A;A;A;A;A;A;A;A;A;A;A;A;A;A;A;A;A;A…
NOS_WW_SNP_824;A;A;A;A;A;A;A;A;A;A;A;A;A;A;A;A;A;A;A;A;A;A;A;A;A;A;A;A;A;A;A;A;A;A;A;A;A;A;A;A;A;A;A;A;A;A;A;A;A;A;A;A;A;A;A;A;A;A;A;A;A;A;A;A;A;A;A;A;A;A;A;A;A;A;A;A;failed;A;A;A;A;A;A;A;A;A;A;A;A;A;A;A;A;A;A;A;A;A;A;A;A;A;A;A;A;A;A;A;A;A;A;A;A;A;A;A;A;A;A;A;A;A;A;A;A;A;A;A;A;A;A;A;A;A;A;A;A;A;A;A;A;A;G;A;A;A;A;A;A;A;A;A;A;G;A;A;G;A;A;A;R;A;A;A;A;A;A;A;G;A;A;A;A;A;A;A;A;A;A;A;A;A;A;A;A;A;A;A;A;A…
NOS_WW_SNP_825;M;C;C;C;C;C;C;failed;C;C;C;C;C;C;C;C;C;C;C;C;C;C;C;C;C;C;C;C;C;C;C;C;C;C;C;C;C;C;C;C;C;C;C;C;C;C;M;C;C;C;A;C;A;A;C;C;C;C;C;M;C;C;C;C;C;C;C;C;C;C;C;C;C;C;C;C;C;C;C;C;C;C;C;C;C;C;C;C;failed;C;C;C;C;C;C;failed;C;C;C;C;C;C;C;C;C;M;C;C;C;C;C;A;C;C;A;C;C;C;C;C;C;C;C;A;A;C;A;A;A;C;C;C;C;C;C;C;C;C;C;C;C;C;C;C;C;C;C;C;C;C;C;C;C;C;C;C;C;C;C;C;C;C;A;C;A;A;A;C;C;C;C;C;C;C;C;C;C;C;C;C;C;C;C;C;f…
NOS_WW_SNP_826;T;T;T;T;T;T;T;T;T;T;T;T;T;T;T;T;T;T;T;T;T;T;T;T;T;T;T;T;T;T;T;T;T;T;T;T;T;T;T;T;T;T;T;T;T;T;T;T;T;T;T;T;T;T;T;T;T;T;T;T;T;T;T;T;T;T;T;T;T;T;T;T;T;T;T;T;T;T;T;T;T;T;T;T;T;T;T;T;T;T;T;T;T;T;T;T;T;T;T;T;T;T;T;T;T;T;T;T;T;T;T;T;T;T;T;T;T;T;T;T;T;T;T;T;T;T;T;T;T;T;T;T;T;T;T;T;T;T;T;T;T;T;T;T;T;T;T;T;T;T;T;T;T;T;T;T;T;T;T;T;T;T;T;T;T;T;T;T;T;T;T;T;T;T;T;T;T;T;T;T;T;T;T;T;T;T;T;T;T;T;T;T;…
NOS_WW_SNP_827;C;C;C;C;C;C;C;C;C;C;C;C;C;C;C;C;C;C;C;C;C;C;C;C;C;C;C;C;C;C;C;C;C;C;C;C;C;C;C;C;C;C;C;C;C;C;C;C;C;C;C;C;C;C;C;C;C;C;C;C;C;C;C;C;C;C;C;C;C;C;C;C;C;C;C;C;C;C;C;C;C;C;C;C;C;C;C;C;C;C;C;C;C;C;C;C;C;C;C;C;C;C;C;C;C;C;C;C;C;T;C;C;C;C;C;C;C;C;C;C;C;C;C;C;T;C;Y;T;T;C;C;C;C;C;C;C;C;C;C;C;C;C;C;C;C;C;C;C;C;C;C;C;C;T;C;C;T;C;T;Y;Y;C;C;C;T;C;C;C;C;C;C;C;C;C;C;C;C;C;C;C;C;C;C;C;C;C;C;C;C;C;C;C;…
NOS_WW_SNP_828;T;T;T;T;T;T;T;T;C;T;T;T;T;T;T;T;T;T;T;T;T;C;T;C;T;T;T;C;T;T;T;T;T;T;T;T;T;T;T;T;T;T;T;T;T;T;T;T;C;C;C;C;T;T;T;C;T;T;T;T;T;T;T;T;T;T;T;T;T;T;T;T;T;T;T;T;T;T;T;T;T;T;T;T;T;T;T;T;T;T;C;T;T;C;T;T;C;T;C;T;T;T;T;T;T;C;T;T;C;T;C;C;C;C;C;T;C;C;C;C;C;T;T;T;T;T;T;T;T;C;C;C;C;T;C;C;C;C;T;T;T;Y;T;C;T;T;T;T;C;T;T;T;T;Y;T;C;T;T;T;T;Y;C;T;T;T;T;T;T;T;T;T;C;C;T;C;T;C;C;T;T;T;T;T;C;C;T;T;Y;T;T;T;C;…
NOS_WW_SNP_829;G;G;G;G;G;G;G;G;G;G;G;G;G;G;G;G;G;G;G;G;G;G;G;G;G;A;G;G;G;G;G;G;G;G;G;G;G;G;G;G;G;G;G;G;G;G;G;G;G;G;G;G;G;G;G;G;G;G;G;G;G;G;G;G;G;G;G;G;G;G;G;G;G;G;G;G;G;G;G;G;G;G;G;G;G;G;G;G;G;G;A;A;R;G;A;A;G;G;G;G;G;G;G;G;G;G;G;G;G;G;G;G;G;G;G;G;G;G;G;G;G;G;G;G;G;G;G;G;G;G;G;G;G;G;G;G;G;G;G;G;G;G;G;G;G;G;G;G;G;G;G;G;G;G;G;G;G;G;G;G;G;G;G;G;G;G;G;G;G;G;G;G;G;G;G;G;G;G;G;G;G;G;G;G;G;G;G;G;G;G;G;G;…
NOS_WW_SNP_830;A;failed;A;A;A;A;A;G;A;A;A;A;A;A;A;A;A;A;A;A;A;A;R;failed;A;A;G;A;A;A;G;A;A;R;A;G;G;G;R;A;A;G;A;R;A;A;A;A;A;A;A;R;A;A;G;A;A;G;A;A;G;A;A;A;A;A;A;A;A;A;A;A;A;R;failed;G;A;A;A;A;A;A;A;A;A;G;A;A;A;A;A;A;A;A;A;A;A;A;A;A;G;A;R;G;A;A;A;A;A;A;A;A;A;A;A;A;G;A;G;A;A;A;G;A;A;A;A;A;A;A;A;A;A;A;G;A;G;A;A;A;A;A;R;A;A;A;A;A;A;A;G;G;R;A;A;A;A;G;A;G;A;A;A;A;A;A;A;A;G;G;A;G;A;A;A;A;A;A;A;A;G;R;A;G;A…
NOS_WW_SNP_831;G;G;R;A;A;A;A;G;G;G;A;G;A;A;A;A;A;A;A;A;G;A;R;G;G;A;G;G;G;G;G;A;G;G;G;G;G;G;G;G;G;G;G;G;G;G;A;G;A;G;G;A;A;A;A;A;A;G;G;G;G;G;G;A;G;G;G;G;G;G;G;G;G;A;G;A;A;A;A;G;G;G;G;G;G;G;G;G;G;G;G;G;G;G;G;G;G;G;G;G;G;G;G;G;G;G;A;G;G;A;G;G;G;G;G;G;G;G;G;G;G;G;G;G;R;G;G;G;G;G;G;G;G;G;G;G;G;G;G;failed;G;G;G;G;G;G;failed;G;G;G;A;G;A;A;A;G;R;G;G;G;G;G;G;G;G;G;G;R;G;G;G;G;G;G;A;failed;A;G;G;G;R;A;G;G;G…
NOS_WW_SNP_832;T;T;failed;T;T;C;C;T;T;T;T;T;T;T;T;T;T;T;T;T;T;T;T;T;T;T;T;T;T;T;T;T;T;T;T;T;T;T;T;T;T;T;T;T;C;T;T;T;T;C;T;T;T;C;T;T;C;T;T;T;T;C;C;T;T;T;T;C;C;T;T;C;C;T;T;T;T;T;T;T;T;T;T;T;T;T;T;T;C;T;T;T;T;T;T;T;T;T;T;T;T;T;C;T;Y;T;T;T;C;T;T;C;C;C;T;T;T;T;T;T;T;T;T;T;T;T;T;T;T;T;T;T;C;C;T;T;T;T;C;T;T;T;T;T;T;T;T;T;T;T;T;T;T;T;C;T;T;T;T;T;T;T;T;T;T;T;T;Y;T;T;T;T;T;C;T;T;T;T;T;Y;T;T;T;T;T;T;T;T;C;T…
NOS_WW_SNP_833;C;C;C;C;C;C;C;C;C;C;C;C;C;C;C;C;C;C;C;C;C;C;C;C;C;C;C;C;C;C;C;C;C;C;C;C;C;C;C;C;C;C;C;C;C;C;C;C;C;C;C;C;C;C;C;T;C;C;C;C;C;C;C;C;C;C;C;C;C;C;C;C;C;C;C;C;C;C;C;C;C;C;C;C;C;C;C;C;C;C;C;C;T;T;Y;T;T;T;C;C;C;C;C;C;C;C;C;C;C;C;C;T;T;C;C;C;C;C;C;T;C;C;C;C;C;C;C;C;C;C;C;T;Y;T;C;C;C;C;C;C;C;C;C;C;C;C;C;C;C;C;C;C;C;C;C;C;C;C;C;C;C;C;C;C;C;C;C;Y;C;failed;C;T;C;C;T;C;T;C;C;C;C;C;C;C;C;C;C;C;C;C…
NOS_WW_SNP_834;G;G;G;G;G;G;G;G;G;G;G;G;G;G;G;G;G;G;G;G;G;G;G;G;G;G;G;G;G;G;failed;G;G;G;G;G;G;G;G;G;G;G;G;G;G;G;G;G;G;G;G;G;G;G;G;G;G;G;G;G;G;G;G;G;G;G;G;failed;G;G;G;G;G;failed;G;G;G;G;G;G;G;G;G;G;G;G;G;G;G;G;G;G;G;G;G;G;G;G;G;G;G;G;G;G;G;G;G;G;G;G;G;G;G;G;G;G;G;G;G;G;G;G;G;G;G;G;G;G;G;G;G;G;G;G;G;G;G;G;G;G;G;G;G;G;G;G;G;G;G;G;G;G;G;G;G;G;G;G;G;G;G;G;G;G;G;G;G;G;G;G;G;G;G;G;G;G;G;G;G;G;G;G;G;G;G…
NOS_WW_SNP_835;A;A;G;A;A;R;A;A;G;G;G;R;A;A;A;G;G;A;G;G;G;A;R;A;G;R;A;G;G;G;G;A;G;G;G;G;G;G;G;G;G;G;G;G;A;G;G;A;G;G;G;R;G;G;G;G;G;A;A;A;failed;A;A;G;A;A;A;A;A;A;A;A;A;A;G;A;G;G;A;A;A;G;A;G;G;A;A;G;A;G;A;A;A;A;A;A;A;A;A;A;A;A;A;A;A;A;A;G;G;G;A;A;G;R;A;A;G;G;G;A;G;failed;R;G;G;G;G;G;G;A;A;A;A;A;G;A;G;A;A;G;A;G;G;G;G;G;A;G;G;G;A;A;A;A;G;A;A;A;A;A;R;G;G;G;G;G;G;R;G;G;G;G;G;A;G;G;G;G;G;G;G;G;G;G;G;G;G;…
NOS_WW_SNP_836;G;G;G;G;G;G;G;G;G;G;G;G;G;G;G;G;G;G;G;G;G;G;G;G;G;G;G;G;G;G;G;G;G;G;G;G;G;G;G;G;G;G;G;G;G;G;G;G;G;G;G;G;G;G;G;G;G;G;G;G;G;G;G;G;G;G;G;G;G;G;G;G;G;G;G;G;G;G;G;G;G;G;G;G;G;G;G;G;G;G;G;G;G;G;G;G;G;G;G;G;G;G;G;G;G;G;G;G;G;G;G;G;G;G;G;G;G;G;G;G;G;G;G;G;G;G;G;G;G;G;G;G;G;G;G;G;G;G;G;G;T;G;G;G;G;G;G;G;G;G;G;G;G;G;G;G;G;G;G;G;K;G;G;G;G;G;G;G;G;G;G;G;G;G;G;G;G;G;G;G;G;G;G;G;G;G;G;G;T;T;T;G;…
NOS_WW_SNP_837;T;T;T;T;T;T;T;T;T;T;T;T;T;T;T;T;T;T;T;T;T;T;T;T;T;T;T;T;T;T;T;T;T;T;T;T;T;T;T;T;T;T;T;T;T;C;T;T;T;T;T;T;T;T;T;T;T;T;T;T;T;T;T;T;T;T;T;T;T;T;T;T;T;T;T;T;T;T;T;T;T;T;T;T;T;T;T;T;T;T;T;T;T;T;T;T;T;T;T;T;T;T;T;T;T;C;T;T;C;T;C;C;C;C;C;T;T;T;T;T;C;T;Y;T;T;T;T;T;T;T;C;T;T;T;T;T;C;C;T;T;T;T;T;T;T;T;T;T;T;T;T;T;T;C;T;T;Y;T;Y;C;Y;T;T;T;T;T;T;T;T;T;T;T;T;T;C;T;C;T;T;T;T;T;T;T;T;T;T;T;T;T;T;T;…
NOS_WW_SNP_838;T;T;G;G;T;T;G;T;T;T;T;T;T;T;T;T;T;T;T;T;T;T;T;T;T;G;T;T;T;T;T;G;T;T;T;T;T;T;T;T;T;T;T;T;T;T;T;G;T;T;T;G;T;T;T;T;T;T;T;T;T;T;T;T;G;T;K;T;T;G;G;T;T;T;T;T;T;T;T;T;G;T;G;T;T;T;K;T;T;T;T;T;T;T;G;T;G;G;T;G;G;G;G;G;G;G;G;T;T;G;T;G;G;T;G;T;T;T;T;T;T;T;T;T;T;T;T;T;T;G;T;T;T;G;T;T;T;T;T;K;T;T;T;T;T;G;T;T;T;T;G;G;G;T;T;G;K;T;T;T;T;T;T;T;T;T;T;T;T;T;T;T;T;T;T;T;T;T;T;T;T;K;T;T;T;T;T;T;T;G;T;G;…
NOS_WW_SNP_839;T;T;T;T;T;T;T;T;T;T;T;T;T;T;T;T;T;T;T;T;T;T;T;T;T;T;T;T;T;T;T;T;T;T;T;T;T;T;T;T;T;T;T;T;T;T;T;T;Y;T;T;T;T;T;T;T;T;T;T;T;T;T;T;T;T;T;T;T;T;T;T;T;T;T;T;T;C;T;T;T;T;T;T;T;T;T;T;T;T;T;T;T;T;T;T;T;T;T;T;T;T;T;T;T;T;T;T;T;T;T;T;T;T;T;T;T;T;T;T;T;T;T;T;T;T;T;T;T;T;T;T;T;T;T;T;T;T;T;T;T;T;T;C;T;T;T;T;T;T;T;T;T;T;C;T;T;C;T;T;T;C;T;T;T;T;T;T;T;C;T;T;T;Y;T;T;T;T;T;T;T;T;T;T;T;T;Y;T;T;T;T;T;T;…
NOS_WW_SNP_840;C;C;failed;C;C;C;A;C;C;C;C;C;C;C;C;C;A;C;C;C;A;A;C;A;C;C;C;C;C;A;C;C;A;A;C;M;A;A;C;C;C;C;A;A;C;A;failed;A;C;A;A;failed;A;C;A;A;A;C;A;A;C;C;C;A;C;A;C;C;C;C;C;C;C;A;M;C;C;A;C;C;C;failed;C;C;C;C;C;C;C;A;A;C;A;A;A;C;A;M;A;C;A;C;A;C;M;C;A;A;C;A;C;C;A;C;C;A;A;A;A;A;A;A;A;C;C;C;C;C;C;A;A;A;A;A;A;A;A;A;C;C;A;A;M;A;A;M;A;A;A;A;A;A;A;A;C;A;A;C;M;failed;A;C;C;C;C;C;C;M;C;C;C;A;A;C;C;C;C;A;A;f…
NOS_WW_SNP_841;T;Y;T;T;T;T;T;T;C;C;C;C;C;C;C;C;C;C;C;C;C;C;C;C;C;C;C;T;T;C;C;T;C;C;C;C;C;C;C;C;C;C;C;C;T;T;T;C;C;T;T;C;T;C;T;Y;T;C;C;T;C;T;T;C;T;C;T;T;T;T;C;T;T;T;C;C;C;C;C;C;C;T;T;T;T;C;C;C;T;C;T;T;T;T;T;T;T;T;T;T;T;T;T;T;T;T;C;C;T;C;T;T;T;T;T;C;C;Y;C;T;C;T;C;Y;C;C;Y;C;C;T;T;T;T;T;Y;C;T;Y;T;T;T;T;T;T;C;C;Y;C;T;C;T;T;Y;T;T;T;T;C;C;T;T;C;C;C;C;T;T;Y;C;C;C;C;C;T;T;T;T;C;C;Y;C;C;C;C;C;C;C;C;T;T;T;C;…
NOS_WW_SNP_842;G;G;G;G;G;G;G;failed;G;G;G;G;G;G;T;T;G;K;T;T;G;T;K;G;T;K;G;G;G;T;T;T;G;G;G;G;G;G;T;G;T;T;T;G;T;T;T;T;G;G;G;failed;T;G;G;T;T;G;T;T;T;T;T;T;G;G;G;T;T;G;G;T;T;failed;G;G;G;G;G;G;G;T;failed;T;G;G;T;G;T;G;G;G;failed;T;T;G;G;G;G;T;G;G;T;T;G;T;T;G;G;T;G;G;T;G;K;G;G;G;T;G;T;T;T;T;T;T;T;T;T;G;T;failed;G;G;T;T;T;G;T;G;G;G;G;G;G;T;G;G;G;G;K;G;T;T;T;K;T;T;failed;K;failed;G;T;T;T;T;T;T;G;G;G;G;…
NOS_WW_SNP_843;G;A;G;G;G;G;R;A;G;failed;failed;G;G;G;G;G;G;G;G;G;G;G;A;A;G;G;A;G;G;G;A;G;G;R;G;A;A;A;R;G;failed;A;G;R;R;G;failed;G;G;G;G;failed;G;G;A;G;G;A;G;G;A;failed;failed;G;G;G;G;failed;G;failed;failed;G;G;failed;A;A;G;R;G;G;failed;failed;G;failed;G;A;G;G;G;R;R;G;R;G;G;G;failed;G;R;G;A;G;A;A;G;A;G;G;G;G;G;G;R;G;G;G;A;G;A;G;G;G;A;G;G;G;G;G;G;failed;G;failed;G;failed;A;failed;A;G;G;failed;R;G;…
NOS_WW_SNP_844;G;G;G;G;G;G;failed;failed;G;G;G;G;G;G;G;failed;G;G;G;G;G;G;G;G;G;G;G;G;G;G;G;G;G;G;G;G;G;G;G;G;G;G;G;G;G;G;G;G;G;G;G;G;G;G;G;G;G;G;G;G;G;G;G;G;G;G;G;G;G;G;G;G;G;G;G;G;G;G;G;G;G;G;G;G;G;G;G;G;G;G;G;G;G;G;G;G;G;G;G;G;G;G;G;G;G;G;G;G;G;G;G;G;G;G;G;G;G;G;G;G;G;G;G;G;G;G;G;G;G;G;G;G;G;G;G;G;G;G;G;G;G;G;A;G;G;G;G;G;G;G;G;G;G;A;G;G;A;G;G;G;R;G;G;G;G;G;G;G;A;G;G;G;failed;G;G;G;G;G;G;G;G;G;…
NOS_WW_SNP_845;C;T;T;T;T;T;T;C;T;T;T;T;T;T;T;T;T;T;T;T;T;T;T;T;T;T;C;T;C;C;T;T;C;C;C;C;T;T;C;T;T;Y;C;T;T;C;T;T;T;T;C;T;T;T;T;T;T;C;T;T;T;T;T;T;T;T;T;T;T;T;T;T;T;T;T;T;T;T;T;T;C;T;T;C;T;T;C;T;T;T;T;T;T;T;T;T;T;T;T;T;T;T;T;T;T;T;T;T;T;T;T;T;T;T;T;T;T;T;T;T;T;T;T;T;T;T;T;T;T;T;T;T;T;T;T;T;T;T;T;T;T;T;T;T;T;Y;T;T;T;T;T;T;T;T;T;C;failed;C;C;C;T;T;T;T;T;T;T;Y;T;T;T;T;T;T;T;T;T;T;T;T;T;T;T;C;C;C;C;T;T;C…
NOS_WW_SNP_846;C;C;T;T;T;T;T;C;T;T;T;T;C;C;C;C;T;C;C;C;T;C;Y;T;C;T;T;T;T;T;T;T;Y;Y;T;T;T;C;Y;T;T;T;C;T;T;T;T;failed;T;T;T;T;T;T;T;T;Y;T;C;C;T;T;T;T;T;T;T;T;T;T;T;T;T;T;T;T;T;T;T;C;C;C;C;C;C;T;C;T;T;T;T;T;T;T;T;T;T;T;T;T;T;T;T;T;T;C;T;T;T;T;failed;Y;C;T;T;T;T;T;T;T;T;T;T;T;T;T;T;T;T;T;T;T;T;T;T;T;T;T;T;T;T;T;C;T;T;Y;T;T;T;T;C;C;T;T;C;C;C;C;C;C;T;T;T;T;T;T;T;T;T;T;T;T;T;T;T;T;T;C;C;Y;failed;T;T;T;T…
NOS_WW_SNP_847;R;G;G;G;G;A;G;G;A;G;G;A;G;G;G;G;G;G;G;G;G;G;G;G;A;G;G;G;G;G;G;G;G;G;G;G;G;G;G;G;G;G;G;G;G;G;A;G;A;G;A;A;A;G;G;G;G;G;A;G;A;G;G;G;G;G;G;G;G;G;A;G;G;G;G;G;G;G;G;G;A;A;A;A;R;G;A;G;G;G;A;G;A;A;R;G;A;G;R;G;A;G;A;A;A;A;G;G;A;G;A;A;G;A;A;G;G;G;A;G;A;G;R;G;G;G;G;G;G;G;G;A;A;G;A;G;A;G;G;G;A;A;A;R;G;A;G;A;A;A;A;G;G;G;A;G;R;G;G;G;G;A;G;G;G;G;G;R;G;G;G;G;G;G;G;A;G;G;G;R;G;G;A;G;A;G;A;G;G;G;G;G;…
NOS_WW_SNP_848;T;T;T;T;T;T;T;T;C;C;C;C;C;C;C;C;C;C;C;C;C;C;C;C;T;C;T;T;T;T;C;C;Y;T;T;T;C;T;C;C;C;C;C;T;T;T;T;T;T;T;T;C;T;T;T;C;T;T;T;T;T;T;T;T;T;T;T;T;T;T;T;T;T;T;T;T;T;T;T;T;failed;Y;T;C;T;T;T;C;T;T;C;T;T;C;T;T;C;T;C;T;T;T;T;T;T;C;C;T;C;C;C;C;C;C;C;T;C;C;C;C;C;T;T;T;Y;C;failed;C;T;C;C;C;C;T;C;C;C;C;T;T;T;failed;Y;C;T;T;T;T;C;T;T;T;T;C;T;C;Y;T;T;T;C;T;T;T;T;T;T;T;T;T;Y;C;C;T;C;T;C;C;T;T;T;Y;T;T;T…
NOS_WW_SNP_849;T;T;T;T;T;T;T;T;C;C;C;C;C;C;C;C;C;C;C;C;C;C;C;C;T;C;C;T;C;C;C;C;C;C;C;C;C;C;C;C;C;C;C;C;C;C;C;T;C;C;C;C;C;T;C;T;C;C;C;C;C;C;C;C;T;T;T;C;C;T;T;C;C;C;T;C;T;T;T;C;C;C;C;C;C;failed;C;C;C;C;C;T;C;C;T;C;C;C;C;C;C;C;C;C;C;T;C;T;T;C;T;T;T;T;T;T;T;T;T;T;T;T;C;C;C;T;C;T;C;T;T;T;T;T;T;C;T;C;C;C;T;C;C;C;C;C;T;C;C;C;T;C;Y;C;T;Y;Y;T;C;C;Y;C;C;T;failed;C;C;T;T;T;T;C;C;C;T;C;T;C;C;T;T;Y;C;C;C;C;C;…
NOS_WW_SNP_850;T;T;T;T;T;T;T;T;T;T;T;T;T;T;T;T;T;T;T;T;T;T;T;T;T;T;T;T;T;T;T;T;T;T;T;T;T;T;T;T;T;T;T;T;T;T;T;T;T;T;T;T;T;T;T;T;T;T;T;T;T;T;T;T;T;T;T;T;T;T;T;T;T;T;T;T;T;T;T;T;T;T;T;T;T;T;T;T;T;T;T;T;T;T;T;T;T;T;T;T;T;T;T;T;T;T;T;T;T;T;T;T;T;T;T;T;T;T;T;C;T;T;T;T;T;T;T;T;T;Y;T;C;T;failed;T;T;T;T;T;T;T;T;T;T;T;T;T;T;T;T;T;T;T;T;T;T;T;T;T;T;T;T;T;T;T;T;T;T;T;T;T;T;T;T;T;T;T;C;failed;T;Y;T;T;T;T;T;T;…
NOS_WW_SNP_851;A;A;A;R;G;A;A;A;G;G;G;G;G;G;G;G;A;G;G;G;A;G;R;G;R;A;G;A;A;G;A;A;G;A;A;G;G;A;R;A;G;A;A;G;A;A;G;A;G;G;G;R;G;G;G;A;A;G;G;G;G;A;A;G;A;G;G;A;A;G;failed;A;A;A;A;A;A;A;A;A;A;G;G;G;G;A;A;G;A;A;A;G;G;A;A;R;A;A;G;G;G;G;G;G;G;G;A;G;G;A;G;G;G;G;G;G;G;G;G;A;G;G;G;G;A;G;R;A;failed;A;A;A;A;A;G;G;G;G;A;G;G;A;A;A;G;A;A;A;A;G;G;G;G;A;G;A;A;A;A;A;A;G;A;A;A;A;A;A;A;G;G;A;A;A;A;G;A;A;A;A;A;G;G;G;G;G;G;…
NOS_WW_SNP_852;T;T;C;C;T;C;C;T;T;T;T;T;T;T;T;T;T;T;T;T;T;T;T;T;T;T;T;T;T;T;T;T;T;T;T;T;T;T;T;T;T;T;T;T;T;T;T;T;T;T;T;T;T;T;T;T;T;T;T;T;T;T;T;T;C;C;C;T;T;C;C;T;T;T;T;T;T;C;T;C;T;C;T;T;C;T;T;C;T;T;T;T;C;T;C;C;T;Y;C;Y;T;C;T;C;C;C;T;T;Y;T;T;T;T;T;T;T;T;T;Y;T;T;T;C;T;T;T;T;T;T;C;C;T;T;T;T;T;C;T;T;T;T;T;Y;T;T;T;T;T;T;T;T;T;T;Y;T;T;failed;T;T;T;T;T;T;T;T;T;T;Y;T;T;T;T;T;T;T;C;T;T;C;C;T;Y;T;Y;T;T;T;C;T;T…
NOS_WW_SNP_853;T;T;G;G;G;G;G;T;T;failed;T;T;G;T;T;G;T;T;G;G;T;G;G;G;T;T;T;G;T;T;T;T;T;T;T;T;T;T;T;T;T;T;T;T;G;T;T;K;G;T;G;T;T;T;T;T;G;T;G;G;G;G;G;T;T;T;T;G;G;G;T;G;G;T;G;G;G;G;T;T;T;T;T;T;T;T;T;T;G;T;T;T;T;T;T;T;T;T;T;T;T;T;T;T;T;T;T;T;T;T;T;G;T;T;T;T;T;T;T;G;T;T;T;G;T;G;T;T;G;G;T;G;T;G;T;T;T;T;G;K;G;T;T;T;G;T;T;G;T;T;T;T;T;T;T;T;T;T;T;T;T;K;T;G;T;G;G;T;T;T;T;T;T;G;T;T;T;T;T;T;T;T;T;T;T;T;T;T;T;T…
NOS_WW_SNP_854;T;T;T;T;T;T;T;T;T;T;T;T;T;T;T;T;T;T;T;T;T;T;T;T;T;C;T;T;T;T;T;Y;T;T;T;T;T;T;T;T;T;T;T;T;C;T;T;failed;T;T;T;T;T;T;T;T;C;T;C;C;T;C;C;C;T;T;T;C;C;T;T;C;C;T;T;T;T;T;T;T;failed;T;T;T;T;T;T;T;C;T;T;T;T;T;T;T;T;T;T;T;T;T;T;T;T;C;T;C;C;T;C;C;C;C;C;C;C;C;T;C;C;C;T;C;Y;C;C;C;C;C;C;T;T;Y;T;C;C;C;C;T;C;T;T;T;T;T;T;T;T;T;C;C;Y;T;T;T;T;T;T;T;T;T;T;T;C;T;C;Y;T;C;T;T;C;C;C;T;C;T;T;C;T;T;T;T;T;T;T;…
NOS_WW_SNP_855;G;G;G;G;G;G;G;G;G;G;G;G;G;G;G;G;G;G;G;G;G;G;G;G;G;G;G;G;G;G;G;G;G;G;G;G;G;G;G;G;G;G;G;G;G;G;G;G;G;G;G;G;G;G;G;G;G;G;G;G;G;G;G;G;G;G;G;G;G;G;G;G;G;G;G;G;A;G;G;G;G;G;G;G;G;G;G;G;G;G;G;G;G;G;G;G;G;G;G;G;G;G;G;G;G;G;G;G;G;G;G;G;G;G;G;G;G;G;G;G;G;G;G;G;G;G;G;G;G;G;G;G;G;G;G;G;G;G;G;G;G;G;A;G;G;G;G;G;G;G;G;G;G;A;G;G;A;G;G;G;failed;G;G;G;G;G;G;G;A;G;G;G;G;G;G;G;G;G;G;G;G;G;G;G;G;G;G;G;G;G…
NOS_WW_SNP_856;A;A;A;A;A;A;A;A;C;A;C;C;C;A;C;A;A;A;A;C;A;C;M;C;A;C;A;A;C;C;C;C;C;A;C;A;C;C;A;C;C;C;A;A;C;A;M;A;C;A;A;M;C;C;C;C;C;A;A;C;A;C;C;A;A;A;A;failed;C;A;A;C;C;A;A;A;A;A;A;A;A;A;A;A;A;A;A;A;C;A;A;A;C;C;A;A;C;A;C;A;C;C;A;C;A;A;A;A;C;C;C;C;C;A;C;A;C;C;C;A;A;A;C;A;A;A;A;A;A;A;C;A;C;A;A;A;C;A;C;A;C;A;A;A;A;A;A;A;A;A;A;A;A;A;A;A;A;A;A;A;A;A;A;A;A;A;A;M;A;A;A;A;A;C;A;A;A;A;A;A;C;A;C;C;A;A;A;C;M;A…
NOS_WW_SNP_857;A;A;A;A;A;A;A;A;A;A;A;A;A;A;A;G;G;A;G;A;G;G;A;G;A;A;A;A;A;A;A;A;A;A;A;A;A;A;A;A;A;A;A;A;A;A;A;R;A;A;A;A;A;A;A;R;A;A;A;A;A;A;A;A;A;A;A;A;A;A;A;A;A;A;A;A;A;A;A;A;A;A;A;A;A;A;A;A;A;G;A;A;A;A;A;A;A;A;A;A;A;A;A;A;A;A;A;A;A;A;A;A;A;A;A;A;A;A;A;A;A;A;A;A;A;A;A;A;A;A;A;A;A;A;A;A;G;G;A;G;A;A;A;G;A;G;A;A;G;G;A;A;A;A;A;A;A;A;A;A;A;A;A;A;A;A;A;A;G;G;G;failed;G;A;A;A;A;A;G;A;G;A;A;A;A;A;A;A;A;A…
NOS_WW_SNP_858;C;C;T;T;T;T;T;C;C;C;C;C;C;C;C;C;C;C;C;C;C;C;C;C;T;C;Y;T;T;T;T;C;T;T;T;C;C;C;C;T;C;C;C;T;T;T;T;T;T;T;T;Y;T;T;C;T;T;T;T;C;C;T;T;T;T;T;T;T;T;T;T;T;T;C;C;C;C;C;C;T;T;T;T;T;T;C;T;T;T;T;C;C;T;T;T;T;T;C;T;C;C;C;T;C;C;C;C;C;C;C;C;C;C;C;C;C;C;C;C;T;C;C;C;T;T;T;Y;T;T;Y;C;T;T;C;C;C;C;C;T;C;T;T;T;C;T;Y;T;C;C;Y;T;C;Y;T;T;C;C;C;C;C;Y;T;C;C;Y;C;C;T;T;C;C;C;T;T;C;C;C;C;C;Y;C;Y;T;T;T;T;T;C;C;C;C;T;…
NOS_WW_SNP_859;T;T;Y;Y;T;T;C;T;T;T;T;T;T;T;T;T;T;T;T;T;T;T;T;T;T;T;T;T;T;T;T;T;T;T;T;T;T;T;T;T;T;T;T;T;T;C;T;T;T;T;T;T;T;T;T;T;T;T;T;T;T;T;T;T;C;C;T;T;T;Y;C;T;T;T;T;T;T;T;T;T;T;T;T;T;T;T;T;T;T;T;T;T;T;T;T;T;T;T;T;T;T;T;T;T;T;T;C;T;T;C;T;T;T;T;T;T;T;T;T;C;T;T;T;T;C;T;T;T;T;T;T;C;Y;C;T;T;T;T;T;Y;T;T;Y;T;C;T;C;T;T;T;T;Y;T;C;T;T;C;T;T;Y;T;T;C;T;C;C;C;Y;T;T;C;T;C;T;C;T;C;C;T;Y;T;T;T;T;T;T;T;T;T;C;C;T;…
NOS_WW_SNP_860;C;C;C;C;C;C;C;C;A;A;C;A;C;C;C;C;C;C;C;C;C;C;C;C;C;C;A;C;A;C;A;C;A;A;C;C;A;A;M;A;C;A;C;A;C;C;C;C;C;C;C;A;A;A;A;C;C;C;A;C;A;C;C;A;C;C;C;C;C;C;C;C;C;C;C;C;C;C;C;A;C;A;A;A;A;C;C;A;C;C;C;C;C;C;C;C;C;C;C;A;A;A;A;A;A;A;C;C;A;C;C;C;M;C;C;C;C;C;C;C;C;C;C;A;C;A;M;C;C;C;C;C;C;C;C;C;C;C;C;A;C;C;C;C;C;C;C;C;C;C;C;C;M;C;C;C;C;C;C;C;C;C;C;A;A;A;A;C;C;C;C;C;C;C;C;C;C;C;C;C;A;C;C;C;C;C;C;C;C;C;C;C;…
NOS_WW_SNP_861;A;A;G;G;G;G;G;A;G;G;G;G;A;A;A;A;G;A;A;A;G;A;R;G;A;A;G;G;A;A;A;A;A;A;A;A;A;A;A;A;A;A;A;A;G;A;A;A;G;G;A;A;A;A;A;A;A;G;A;A;A;G;G;A;G;G;G;G;G;G;G;G;G;G;A;G;A;G;A;A;A;A;A;A;A;G;A;A;G;G;A;A;G;R;G;A;G;G;R;A;A;A;A;A;A;G;A;A;G;A;G;G;G;G;G;A;R;A;G;G;A;A;A;A;A;A;A;A;A;G;G;G;G;G;G;G;G;G;G;G;G;A;failed;G;G;R;G;G;G;G;G;G;A;G;G;A;G;G;R;G;G;A;A;A;A;A;A;R;A;A;G;A;A;G;G;G;G;G;G;G;G;G;G;G;G;G;G;G;R;A…
NOS_WW_SNP_862;C;C;C;C;C;C;C;C;T;T;T;T;T;C;T;T;T;C;T;T;T;T;T;T;C;C;C;C;C;C;C;C;C;C;C;C;C;C;C;C;C;C;C;C;C;C;C;C;C;C;C;failed;T;T;T;T;C;C;C;C;C;C;C;C;C;C;C;C;C;C;C;C;C;C;failed;C;C;C;T;C;C;T;C;C;C;C;C;C;C;C;C;T;C;C;T;C;C;C;C;T;T;T;C;C;T;C;C;C;C;C;C;C;C;C;C;C;C;C;C;C;C;C;T;C;C;C;C;C;C;T;C;T;T;T;C;C;C;C;C;C;C;C;C;C;C;C;C;C;C;C;T;C;T;C;T;C;C;C;C;C;C;C;C;C;C;C;C;C;C;C;C;C;C;C;C;C;C;C;C;C;C;C;C;C;C;C;C;…
NOS_WW_SNP_863;C;C;C;C;C;C;C;C;C;C;C;C;C;C;C;C;C;C;C;C;C;C;C;C;C;C;C;C;C;C;C;C;C;C;C;C;C;C;C;C;C;C;C;C;C;C;C;C;C;C;C;C;C;C;C;C;C;C;C;C;C;C;C;C;C;C;C;C;C;C;C;C;C;C;C;C;C;C;C;C;C;C;C;C;C;C;C;C;C;C;C;C;C;C;C;C;C;C;C;C;C;C;C;C;C;C;C;C;C;C;C;C;C;C;C;C;C;C;C;C;C;C;C;C;C;C;C;C;C;C;C;C;C;C;C;C;C;C;C;C;C;C;C;C;C;C;C;C;C;C;C;C;C;C;C;C;C;C;C;C;C;C;C;C;C;C;C;C;C;C;C;C;C;C;C;C;C;C;C;C;C;C;C;C;C;C;C;C;C;C;C;C;…
NOS_WW_SNP_864;G;G;G;G;G;G;G;G;G;G;G;G;G;G;G;G;G;G;G;G;G;G;G;G;G;G;G;G;G;G;G;G;G;G;G;G;G;G;G;G;G;G;G;G;G;G;G;G;G;G;G;G;G;G;G;G;G;G;G;G;G;G;G;G;G;A;G;G;G;G;G;G;G;G;G;G;G;G;G;G;G;G;G;G;G;G;G;G;G;G;G;G;G;G;G;G;G;G;G;G;G;G;G;G;G;G;G;G;G;G;G;G;G;G;G;G;G;G;G;G;G;G;G;G;G;G;G;G;G;G;G;G;G;G;G;G;G;G;G;G;G;G;A;G;G;G;A;G;G;G;G;G;G;G;G;A;G;G;A;G;G;G;G;G;G;G;G;G;G;G;G;G;G;G;G;G;G;G;G;G;G;G;G;G;G;G;G;G;G;G;G;G;…
NOS_WW_SNP_865;G;G;G;G;G;G;G;G;G;G;G;G;G;G;G;G;G;G;G;G;G;G;G;G;G;T;G;G;G;G;G;T;G;G;G;G;G;G;G;G;G;G;G;G;G;G;G;G;G;G;G;G;T;T;T;G;G;G;G;G;G;G;G;G;G;G;G;G;G;G;G;G;G;G;G;G;G;G;G;G;G;G;G;G;G;G;G;G;G;G;G;G;G;G;G;G;G;G;G;G;G;G;G;G;G;T;G;G;G;G;T;T;G;T;T;G;G;G;G;G;G;G;G;G;G;G;G;G;G;G;G;G;G;G;G;G;G;G;G;G;G;G;G;G;G;G;G;G;G;G;G;G;G;G;G;G;G;G;G;G;G;G;G;G;G;G;G;G;T;G;G;T;K;G;T;G;T;G;G;G;G;G;G;G;G;G;G;G;G;G;T;G;…
NOS_WW_SNP_866;T;T;T;T;T;T;T;T;C;C;C;C;C;C;C;C;T;C;C;C;Y;C;Y;T;T;C;T;T;C;T;T;C;T;T;T;T;T;T;T;T;T;T;T;T;T;T;C;T;C;T;T;T;T;T;T;T;T;C;C;T;C;T;T;C;T;T;T;T;T;T;T;T;T;T;T;T;T;T;T;C;T;C;T;C;C;T;T;T;T;T;T;T;T;T;T;T;T;T;T;T;T;T;C;C;T;T;C;T;T;C;C;C;C;C;C;T;T;T;T;T;T;T;T;T;Y;T;T;T;C;T;T;T;T;T;T;T;T;T;T;T;T;T;T;T;T;T;T;T;T;T;T;T;C;T;T;T;T;T;T;T;T;T;C;C;C;T;T;T;T;T;T;T;T;T;C;T;C;T;T;T;T;T;C;C;C;C;C;T;T;T;T;C;…
NOS_WW_SNP_867;C;C;C;C;C;C;T;C;T;C;C;T;T;T;T;T;C;T;T;T;T;C;C;T;C;T;C;C;T;T;C;T;T;T;T;C;T;T;C;C;C;C;T;C;T;C;C;T;C;C;C;C;C;C;C;T;T;C;T;Y;C;T;T;T;T;T;T;T;T;T;T;T;T;C;C;T;T;T;T;T;T;C;T;C;C;C;T;T;T;T;C;C;T;C;C;C;T;C;T;T;T;T;T;T;T;C;C;T;T;C;T;C;T;T;C;T;C;T;Y;T;T;T;C;C;C;T;C;C;T;T;T;T;T;T;C;T;C;C;T;T;T;T;C;T;T;T;T;T;T;T;C;C;T;C;C;C;C;C;C;C;C;C;C;T;C;C;C;T;C;C;C;C;C;T;T;C;T;C;C;Y;C;C;C;C;C;C;C;C;T;T;C;T;…
NOS_WW_SNP_868;A;A;G;G;G;G;G;G;A;A;G;A;A;A;A;A;A;A;A;A;A;A;A;R;A;A;A;A;A;A;A;G;A;A;A;A;A;A;A;A;A;A;A;A;A;G;G;G;G;G;G;A;G;G;G;R;G;G;G;G;A;A;A;G;G;G;G;A;A;G;G;A;A;G;G;G;A;A;A;A;A;A;G;R;G;A;A;A;A;A;A;A;A;A;A;A;A;A;A;G;G;G;A;A;G;G;A;A;G;A;G;R;G;G;A;A;A;A;A;A;A;A;A;A;A;A;A;A;A;A;A;A;A;A;A;A;A;A;A;failed;G;G;A;G;A;R;G;A;G;A;A;G;A;G;G;G;G;A;A;R;R;A;A;A;A;A;A;A;G;A;G;G;failed;A;A;G;A;G;R;A;A;A;G;G;A;G;A;…
NOS_WW_SNP_869;A;A;A;A;A;A;A;A;A;A;A;A;A;A;A;A;A;A;A;A;A;A;A;A;A;A;A;A;A;A;A;A;A;A;A;A;A;A;A;A;A;A;A;A;A;A;A;A;A;A;A;A;A;A;A;A;A;A;A;A;A;A;A;A;A;A;A;A;A;A;A;A;A;A;A;A;A;A;A;A;A;A;A;A;A;A;A;A;A;A;A;A;A;A;A;A;A;A;A;A;A;A;A;A;A;A;A;A;A;A;A;A;A;A;A;A;A;A;A;A;A;A;A;A;A;A;A;A;A;A;A;A;A;A;A;A;A;A;A;A;A;A;A;A;A;A;A;A;A;A;A;A;A;A;A;A;M;A;A;A;A;A;A;A;A;A;A;A;A;A;A;A;A;A;A;A;A;C;M;A;M;A;A;A;A;A;A;A;A;A;A;A;…
NOS_WW_SNP_870;C;C;T;T;C;T;T;C;C;C;C;C;C;C;C;C;C;C;C;C;C;C;C;C;C;C;C;C;C;C;C;C;C;C;C;C;C;C;C;C;C;C;C;C;C;C;C;failed;C;C;C;C;C;C;C;C;C;C;C;C;C;C;C;C;T;T;T;C;C;T;T;C;C;C;C;C;C;T;C;T;C;T;C;C;T;C;C;T;C;C;C;C;T;C;T;T;C;Y;T;Y;C;T;C;T;T;T;C;C;Y;C;C;C;C;C;C;C;C;C;Y;C;C;C;T;C;C;C;C;C;C;T;T;C;C;C;C;C;T;C;C;C;C;C;Y;C;C;C;C;C;C;C;C;C;C;Y;C;C;failed;C;C;C;C;C;C;C;C;C;C;Y;C;C;C;C;C;C;C;T;C;C;T;T;C;Y;C;Y;C;C;C;…
NOS_WW_SNP_871;G;G;G;G;G;G;G;G;G;G;G;G;G;G;G;G;G;G;G;G;G;G;G;G;G;G;G;G;G;G;G;G;G;G;G;G;G;G;G;G;G;G;G;G;T;G;G;G;G;G;G;G;G;G;G;K;G;G;G;G;G;T;T;G;G;G;G;T;T;G;G;T;T;G;G;G;G;G;G;G;G;G;G;G;G;G;G;G;T;G;G;T;T;G;T;G;T;T;T;G;G;G;G;G;G;G;G;G;G;G;G;G;G;G;G;G;G;G;G;T;G;G;G;G;G;G;G;G;G;T;T;G;T;T;G;G;G;G;T;G;G;G;G;G;G;G;G;G;G;G;G;G;G;T;G;G;T;T;T;G;G;G;G;G;G;G;G;G;G;G;G;G;G;T;G;G;G;G;G;G;G;G;G;G;G;G;G;G;G;G;G;G;…
NOS_WW_SNP_872;A;A;A;A;A;G;failed;A;A;A;A;A;A;A;A;A;A;A;A;A;A;A;A;A;A;G;G;R;A;A;A;A;A;A;A;A;A;A;A;A;A;A;A;A;A;A;G;A;R;G;A;R;A;A;A;A;A;G;A;A;A;A;A;A;A;A;A;A;A;A;A;A;A;A;A;A;A;A;A;failed;A;A;A;A;A;A;A;A;A;G;G;G;G;G;A;G;G;G;G;A;A;A;A;A;A;A;A;G;A;A;A;G;A;A;G;G;A;A;A;G;A;G;A;A;A;A;A;A;A;A;A;A;G;A;A;A;G;A;A;A;G;G;R;G;A;R;A;G;G;G;A;A;A;A;A;A;A;A;A;A;A;A;A;A;A;A;A;R;A;A;A;A;A;A;A;G;A;A;A;A;A;R;G;A;G;A;G;…
NOS_WW_SNP_873;C;C;C;C;C;C;C;C;T;T;C;C;T;T;T;T;C;T;T;T;C;C;T;C;T;C;C;C;C;C;C;C;Y;C;T;C;C;C;Y;C;C;T;C;T;C;C;C;C;C;C;C;T;C;T;T;T;C;T;C;C;T;C;C;C;C;C;C;C;C;C;C;C;C;T;C;T;C;T;C;C;C;C;C;C;C;C;C;C;C;T;C;C;T;T;T;C;C;T;C;C;C;C;C;C;C;C;C;T;T;C;T;C;failed;C;T;T;C;T;C;C;T;T;C;C;C;C;C;C;C;C;T;C;C;C;C;C;T;T;C;failed;C;T;C;C;T;C;C;C;C;T;C;T;Y;T;C;T;C;Y;C;C;C;C;C;C;C;C;C;T;T;T;T;T;T;C;C;T;C;C;C;C;T;T;C;C;C;T;C;…
NOS_WW_SNP_874;G;G;R;A;A;failed;A;G;A;A;A;A;A;A;A;A;A;A;A;A;A;A;A;A;G;G;A;G;G;G;G;G;G;G;G;G;G;G;G;G;G;G;G;G;A;G;A;G;A;A;A;A;G;G;G;A;A;A;A;A;A;A;A;A;A;A;A;A;A;A;A;A;A;A;A;A;A;A;G;A;G;G;R;G;A;G;A;R;A;A;A;A;A;A;A;A;A;A;A;A;A;A;A;A;A;G;G;G;G;G;G;A;A;A;A;A;A;A;G;A;A;A;G;A;G;A;A;G;A;A;A;A;A;A;A;A;A;A;A;A;A;A;failed;A;A;A;A;A;A;A;A;A;A;G;G;G;G;G;G;G;G;A;A;A;G;A;G;G;G;G;A;G;A;A;G;A;G;A;A;G;G;A;A;A;A;A;A;…
NOS_WW_SNP_875;C;C;T;T;T;T;T;C;T;T;T;T;C;C;C;C;T;C;C;C;T;C;Y;T;C;T;T;T;T;T;T;T;failed;failed;T;T;T;C;failed;T;T;T;C;T;T;T;T;failed;T;T;T;T;T;T;T;T;Y;T;C;C;T;T;T;T;T;T;T;T;T;T;T;T;T;T;T;T;T;T;T;C;C;C;C;C;C;T;C;T;T;T;T;T;C;C;C;T;C;C;T;T;T;T;T;T;T;C;T;T;T;T;Y;Y;C;T;Y;T;T;T;T;C;T;T;T;T;T;T;T;T;T;C;T;Y;T;C;T;T;T;T;T;T;T;T;C;T;T;Y;T;T;T;T;C;C;T;T;C;C;C;C;C;C;Y;T;T;T;T;T;T;T;T;T;T;T;T;T;T;T;T;T;T;T;T;T;…
NOS_WW_SNP_876;T;T;C;C;Y;C;C;T;C;C;C;C;C;C;C;C;C;C;C;C;C;C;C;C;C;C;T;C;C;T;C;C;Y;failed;C;C;T;T;C;C;C;C;C;Y;C;T;T;failed;C;T;T;C;C;C;C;T;C;C;C;C;C;C;C;C;C;C;C;C;C;C;C;C;C;T;T;C;C;C;C;T;C;T;T;T;T;T;C;C;C;C;T;T;T;T;T;T;T;T;T;C;C;C;C;C;C;C;C;T;C;C;C;C;T;C;C;T;C;T;C;T;T;T;T;C;C;C;C;C;C;C;T;T;T;T;T;T;T;C;C;C;T;C;C;C;C;C;C;C;C;C;C;C;C;failed;C;T;Y;T;T;T;C;T;C;C;C;C;C;Y;C;C;C;C;C;C;T;C;T;C;C;T;C;C;C;C;T…
NOS_WW_SNP_877;C;C;C;C;C;C;C;C;C;C;C;C;C;C;C;C;C;C;C;C;C;C;C;C;C;C;failed;C;C;C;C;C;C;C;C;C;C;C;C;C;C;C;C;C;C;C;C;C;C;C;C;C;C;C;C;C;C;C;C;C;C;C;C;C;C;C;C;failed;C;C;C;C;C;C;C;C;A;C;C;C;C;C;C;C;C;C;C;C;C;C;C;C;C;C;C;C;C;C;C;C;C;C;C;C;C;C;C;C;C;C;C;C;C;C;C;C;C;C;C;C;C;C;C;C;C;C;C;C;C;C;C;C;C;C;C;C;C;C;C;C;C;C;A;C;C;C;C;C;C;C;C;C;C;A;C;C;A;C;C;C;failed;C;C;C;C;C;C;C;A;C;C;C;M;C;C;C;C;C;C;C;C;C;C;C;C…
NOS_WW_SNP_878;C;C;C;C;C;C;C;C;C;C;T;T;C;C;C;C;C;C;C;C;C;C;C;C;C;C;T;C;T;T;T;T;Y;Y;T;T;T;C;Y;T;T;T;C;T;C;T;T;C;T;T;T;T;T;T;T;C;Y;T;C;C;T;C;C;T;C;C;C;C;C;C;C;C;C;C;C;C;T;C;T;C;C;C;C;C;C;C;C;C;C;C;C;C;T;Y;T;C;T;T;C;T;C;C;T;T;C;T;T;T;T;T;T;failed;C;T;T;T;T;T;T;T;T;T;T;T;T;T;T;T;T;T;T;failed;C;T;T;T;T;C;C;C;T;T;T;C;C;C;C;C;C;C;C;C;T;C;C;C;T;T;C;Y;C;T;T;T;T;T;T;T;C;C;C;C;C;C;T;T;T;C;C;C;C;T;T;T;T;T;T;…
NOS_WW_SNP_879;T;T;T;T;T;T;T;T;T;G;T;T;T;T;T;T;T;T;T;T;T;G;K;G;T;T;T;T;T;T;T;T;T;T;T;T;T;T;T;T;T;T;T;T;T;G;G;T;T;G;G;T;G;G;G;T;G;T;G;G;T;T;T;G;T;T;T;T;T;T;T;T;T;T;T;T;T;T;T;T;T;T;T;T;T;T;T;T;T;T;T;T;T;T;T;T;T;T;T;T;T;T;T;T;T;T;G;T;T;G;T;T;T;T;T;T;T;T;T;T;T;T;T;T;G;K;T;G;T;T;T;T;T;T;T;T;T;T;T;T;G;T;T;T;T;T;T;T;T;T;T;T;T;G;G;G;T;T;T;G;G;T;T;T;T;T;T;K;G;G;T;G;G;T;G;T;G;T;T;T;T;T;T;T;T;T;T;T;T;T;T;T;…
NOS_WW_SNP_880;A;A;C;C;C;C;C;A;C;C;C;C;C;A;C;A;C;A;A;M;C;C;A;C;C;C;M;C;A;C;C;A;C;C;C;C;C;C;C;C;C;C;C;C;C;C;C;C;C;C;C;C;C;C;C;C;A;A;C;A;C;C;C;C;A;A;A;C;C;A;C;C;C;C;C;C;C;C;C;C;C;C;C;C;C;C;C;A;C;C;C;C;C;A;C;A;A;C;C;C;C;C;C;C;C;C;C;C;A;C;A;C;C;M;C;C;C;C;C;C;C;C;C;C;M;C;C;C;C;C;C;C;C;C;C;C;C;C;C;C;C;C;C;C;C;C;C;C;C;C;C;C;C;C;A;A;C;C;A;A;C;C;A;A;C;A;A;failed;C;C;C;C;C;C;C;C;C;C;C;M;C;C;C;C;C;C;C;C;C;C…
NOS_WW_SNP_881;T;T;T;T;T;T;T;T;C;T;T;T;T;T;T;T;T;T;T;T;T;C;T;C;T;T;T;T;T;T;T;T;T;T;T;T;T;T;T;T;T;T;T;T;T;T;T;T;T;T;T;C;T;T;T;C;T;T;T;T;T;T;T;T;T;T;T;T;T;T;T;T;T;T;T;T;T;T;T;T;T;T;T;T;T;T;T;T;T;T;C;T;T;C;T;T;C;T;C;T;T;T;T;T;T;T;T;T;T;T;T;T;T;T;T;T;T;T;T;C;T;T;T;T;T;T;T;T;T;C;C;C;C;T;T;C;T;T;T;T;T;Y;T;C;T;T;T;T;C;T;T;T;T;Y;T;C;T;T;T;T;Y;T;T;T;T;T;T;T;T;T;T;C;C;T;T;T;T;C;T;T;T;T;T;T;T;T;T;Y;T;T;T;T;…
NOS_WW_SNP_882;C;C;C;C;C;C;C;C;C;C;C;C;C;C;C;C;C;C;C;C;C;C;C;C;C;C;C;C;C;C;C;C;C;C;C;C;C;C;C;C;C;C;C;C;C;T;C;C;C;C;C;C;C;C;C;C;C;C;C;C;C;C;C;C;C;C;C;C;C;C;C;C;C;C;C;C;C;C;C;C;C;C;C;C;C;C;C;C;C;C;C;C;C;C;C;C;C;C;C;C;C;C;C;C;C;C;C;C;C;C;C;C;C;C;C;C;C;C;C;C;C;C;C;C;C;C;C;C;C;C;C;C;C;C;C;C;C;C;C;C;C;C;T;C;C;C;C;C;C;C;C;C;C;C;C;T;T;C;C;C;T;C;C;C;C;C;C;C;C;C;C;C;C;C;C;C;C;T;T;Y;C;C;C;C;C;C;C;C;C;C;C;C;…
NOS_WW_SNP_883;T;T;T;T;T;T;T;T;T;T;T;T;T;T;T;T;T;T;T;T;T;T;T;T;T;T;T;T;T;T;T;T;T;T;T;T;T;T;T;T;T;T;T;T;T;T;T;T;T;T;C;T;C;T;T;T;T;T;T;T;T;T;T;T;T;T;T;T;T;T;T;T;T;T;T;T;T;T;T;T;T;T;T;T;T;T;T;T;T;T;T;T;T;T;T;T;T;T;T;T;T;T;T;T;T;T;T;T;T;T;T;T;T;T;T;T;T;T;T;T;T;T;T;T;T;T;T;T;T;T;T;T;T;T;T;T;T;T;T;T;T;T;T;T;T;T;T;T;T;T;T;T;T;T;T;T;T;T;T;T;T;T;T;T;T;T;T;T;T;T;T;T;T;T;T;T;T;T;T;T;T;T;T;T;T;T;T;T;T;T;T;T;…
NOS_WW_SNP_884;T;Y;Y;failed;T;T;T;Y;C;C;C;C;C;C;C;C;C;C;C;C;C;C;C;C;Y;C;C;C;C;C;C;C;C;C;C;C;C;C;C;C;C;C;C;C;C;T;T;C;C;C;C;C;C;C;C;C;C;T;C;C;C;C;C;C;C;C;C;C;C;C;C;C;C;C;C;C;C;C;C;C;C;C;C;C;C;C;C;C;C;T;T;C;T;T;C;C;C;C;T;C;C;C;C;C;C;C;C;C;C;C;C;C;T;C;C;C;C;C;C;C;C;C;C;C;C;C;C;C;C;failed;C;T;T;C;C;C;C;C;C;failed;C;failed;C;C;C;T;C;C;C;T;C;C;C;T;C;T;Y;T;T;T;Y;T;C;C;C;C;C;Y;T;T;C;T;C;C;C;C;C;C;C;C;C;Y;…
NOS_WW_SNP_885;T;T;T;T;T;T;T;T;T;T;T;T;T;T;T;T;T;T;T;T;T;T;T;T;T;T;T;T;T;T;T;T;T;T;T;T;T;T;T;T;T;T;T;T;T;T;T;T;T;T;T;T;T;T;T;T;T;T;T;T;T;T;T;T;T;T;T;T;T;T;T;T;T;T;T;T;T;T;T;T;T;T;T;T;T;T;T;T;T;T;T;T;T;T;T;T;T;T;T;T;T;T;T;T;T;T;T;T;T;T;T;T;T;T;T;T;T;T;T;C;T;T;T;T;T;T;T;T;T;C;T;C;T;failed;T;T;T;T;T;T;T;T;T;T;T;T;T;T;T;T;T;T;T;T;T;T;C;T;T;T;T;T;T;T;T;T;T;T;T;T;T;T;T;T;T;T;T;C;Y;T;Y;T;T;T;T;T;T;T;T;T…
NOS_WW_SNP_886;G;G;G;G;G;G;G;G;G;G;G;G;G;G;G;G;G;G;G;G;G;G;G;G;G;G;G;G;G;G;G;G;G;G;G;G;G;G;G;G;G;G;G;G;G;G;G;G;G;G;G;G;G;G;G;G;G;G;G;G;G;G;G;G;G;G;G;G;G;G;G;G;G;G;G;G;G;G;G;G;G;G;G;G;G;G;G;G;G;G;G;G;G;G;G;G;G;G;G;G;G;G;G;G;G;G;G;G;G;G;G;G;G;G;G;G;G;G;G;G;G;G;G;G;G;G;G;G;G;G;G;G;G;G;G;G;G;G;G;G;G;G;G;G;G;G;G;G;G;G;G;G;G;G;G;G;G;G;G;G;G;G;G;G;G;G;G;G;G;G;G;G;G;G;G;G;G;G;G;G;G;G;G;G;G;G;G;G;G;G;G;G;…
NOS_WW_SNP_887;G;G;G;G;G;G;G;failed;G;G;G;G;G;G;G;G;G;G;G;G;G;G;G;G;G;G;A;G;G;A;G;G;R;G;G;G;A;A;G;G;G;G;G;A;G;A;A;G;G;A;A;G;G;G;G;A;G;G;G;G;G;G;G;G;G;G;G;G;G;G;G;G;G;A;A;G;G;G;G;G;G;G;G;G;G;A;G;G;G;G;A;A;A;A;R;A;A;failed;R;G;G;G;G;G;G;G;G;A;A;G;A;A;A;A;A;A;G;A;G;A;A;A;A;G;G;G;G;G;G;G;A;A;A;A;A;A;A;G;G;G;A;G;G;G;G;G;G;G;G;G;G;G;G;G;G;A;failed;A;A;A;G;A;G;G;G;G;G;G;G;G;G;G;G;G;A;G;A;G;G;G;G;G;G;G;A…
NOS_WW_SNP_888;C;C;C;C;C;C;C;C;C;A;A;A;C;C;C;C;A;C;C;C;C;A;M;C;C;C;C;C;C;C;A;C;C;C;C;A;C;C;A;A;A;A;C;A;C;C;C;C;C;C;C;failed;C;A;A;C;C;C;C;C;A;C;C;C;C;C;C;C;C;C;C;C;C;A;A;C;C;C;C;C;C;C;C;C;C;A;C;C;C;C;C;C;C;C;C;C;C;C;C;C;C;C;C;C;C;C;C;C;C;C;C;C;C;C;C;C;C;C;M;C;C;C;A;C;C;C;C;C;C;failed;C;C;C;C;A;C;A;A;C;C;C;C;C;C;C;C;C;C;C;C;A;A;C;C;C;C;C;C;C;C;C;C;C;C;C;C;C;C;A;M;A;M;C;C;C;C;failed;A;A;M;C;C;C;C;C…
NOS_WW_SNP_889;C;C;C;C;C;C;C;C;C;C;C;C;C;C;C;C;C;C;C;C;C;C;C;C;C;C;C;C;C;C;C;C;C;C;C;C;C;C;C;C;C;C;C;C;C;C;C;C;C;C;C;C;C;C;C;C;C;C;C;C;C;C;C;C;C;T;T;C;C;T;Y;C;C;C;C;C;C;C;C;C;C;C;C;C;C;C;C;C;C;C;C;C;C;C;C;C;C;C;C;C;C;C;C;C;C;C;C;C;C;C;C;C;C;C;C;C;C;C;C;T;C;C;C;C;C;C;C;C;C;T;C;C;T;C;C;C;C;C;C;C;C;C;C;C;C;C;C;C;C;C;C;C;C;C;C;C;C;C;C;C;C;C;C;C;C;C;C;Y;C;C;C;C;C;C;C;C;C;C;C;Y;T;C;C;C;C;C;C;C;T;C;C;C;…
NOS_WW_SNP_890;C;C;C;C;C;C;C;C;C;C;C;C;C;C;C;C;C;C;C;C;C;C;C;C;A;C;C;C;C;C;C;C;C;C;C;C;C;C;C;C;C;C;C;C;C;C;C;C;C;C;C;C;C;C;C;C;C;C;C;C;C;C;C;C;C;C;C;C;C;C;C;C;C;C;C;C;C;C;C;C;C;C;C;C;C;C;C;C;C;C;C;C;C;C;C;C;C;C;C;C;C;C;C;C;C;C;C;C;A;C;A;C;C;C;C;C;A;A;A;C;C;C;C;C;C;C;C;C;C;C;M;C;C;C;M;C;C;A;C;C;C;C;C;C;C;C;C;C;C;C;C;C;C;C;C;C;C;C;C;C;C;C;C;C;C;C;C;C;M;A;A;A;C;C;A;C;A;C;C;C;C;C;C;C;C;C;C;C;C;C;C;C;…
NOS_WW_SNP_891;C;C;C;Y;T;C;C;C;T;T;T;T;T;T;T;T;C;T;T;T;C;T;Y;T;Y;C;T;C;C;T;C;C;T;C;C;T;T;C;Y;C;T;C;C;T;C;C;T;C;T;T;T;Y;T;T;T;C;C;T;C;T;T;C;C;T;C;T;T;C;C;T;Y;C;C;C;C;C;C;C;C;C;C;T;T;T;T;C;C;T;C;C;C;T;T;C;C;Y;C;C;T;T;T;T;T;T;T;T;C;T;T;C;T;T;T;T;T;T;T;T;T;C;T;T;T;T;C;T;Y;C;T;C;C;C;C;C;T;T;T;T;C;T;T;C;C;C;T;C;C;C;C;T;T;T;T;C;C;C;C;C;C;C;C;T;C;C;T;C;C;C;C;T;T;C;C;C;C;T;C;C;C;C;C;T;T;T;T;T;T;C;C;C;T;T;…
NOS_WW_SNP_892;C;C;C;C;C;C;failed;M;C;C;C;C;C;C;C;failed;C;C;C;C;C;C;C;C;C;C;C;C;failed;C;failed;C;C;C;C;C;C;C;C;C;C;C;C;C;C;C;C;C;C;C;failed;C;C;C;C;C;C;C;C;failed;C;C;C;C;C;C;C;failed;C;C;C;C;C;failed;C;C;C;C;C;C;C;C;C;C;C;C;C;C;C;C;C;C;C;C;C;C;C;C;C;C;C;C;C;C;C;C;C;C;failed;C;A;C;failed;C;A;C;C;C;C;C;C;C;C;C;C;C;C;C;C;C;C;C;C;C;C;C;C;C;C;C;C;C;C;C;C;C;C;C;C;C;C;C;C;C;C;C;C;C;C;C;C;C;C;C;C;C;C;…
NOS_WW_SNP_893;A;A;A;A;A;A;A;A;A;G;G;A;G;G;G;G;A;G;G;G;A;G;R;A;G;G;A;G;G;G;G;G;G;G;G;G;G;G;G;G;G;G;G;G;A;G;A;G;G;A;G;G;A;G;G;G;G;R;A;R;A;A;A;G;A;A;A;A;A;A;A;A;A;G;A;R;G;G;A;G;A;G;G;G;G;G;A;A;A;A;A;G;G;G;A;A;G;G;A;A;A;A;G;A;G;A;G;G;G;G;G;G;A;G;G;G;G;G;G;A;G;G;G;G;G;G;G;G;G;A;G;A;A;A;A;G;G;failed;A;R;G;G;R;A;A;A;A;A;A;A;A;G;G;A;A;A;A;A;G;G;R;G;G;G;G;G;G;R;G;G;G;G;G;A;G;G;G;A;G;G;G;G;A;A;A;A;A;A;A;A…
NOS_WW_SNP_894;C;C;C;C;C;C;C;C;T;C;C;C;C;C;C;Y;Y;T;C;T;failed;T;Y;T;C;C;C;C;C;C;C;C;C;C;T;C;T;T;T;T;C;T;T;C;C;C;C;C;T;C;C;Y;C;C;C;T;C;C;C;C;C;C;C;C;C;C;C;C;C;T;T;C;C;T;T;T;T;C;T;C;C;C;C;C;C;Y;C;C;C;Y;C;C;C;C;C;C;C;C;C;T;T;C;T;T;C;C;C;failed;C;C;C;C;C;C;C;T;T;T;Y;T;C;Y;C;C;C;C;C;C;C;Y;C;C;T;C;T;T;C;T;C;C;T;T;C;T;C;failed;C;T;T;C;T;T;T;T;C;C;failed;C;C;C;failed;C;C;C;C;C;C;C;C;T;T;T;T;C;C;C;C;T;T;Y…
NOS_WW_SNP_895;C;T;C;T;C;C;C;C;C;C;C;C;C;C;C;C;C;C;C;C;C;C;C;C;C;T;T;C;C;C;C;C;C;C;C;C;C;C;C;C;C;C;C;C;T;C;C;T;Y;T;T;C;C;C;C;C;C;T;C;C;C;T;T;C;C;C;C;T;T;C;C;T;T;C;C;C;C;C;C;C;C;C;C;C;C;C;C;C;T;C;C;C;C;C;C;C;C;C;C;T;C;C;T;C;C;C;C;C;C;C;C;C;C;C;C;C;C;C;C;C;C;C;C;C;C;C;C;C;C;C;C;C;C;C;C;C;C;C;T;T;C;C;Y;T;C;C;C;C;T;C;C;C;C;C;C;C;C;C;C;C;C;T;C;C;C;C;C;Y;C;C;C;C;C;T;C;C;C;T;T;T;T;C;Y;Y;T;C;T;C;T;T;T;C;…
NOS_WW_SNP_896;T;T;T;T;T;T;T;T;G;G;T;T;G;G;G;G;T;G;G;G;T;T;K;T;G;T;G;G;failed;G;G;T;G;G;G;G;G;G;G;G;G;G;G;G;T;T;T;failed;G;G;G;G;T;G;G;G;T;G;T;T;G;T;T;T;G;G;G;T;T;G;G;T;T;G;G;G;G;G;G;G;G;G;G;G;G;G;G;T;T;G;G;G;G;G;G;G;G;G;G;T;T;T;T;T;T;T;T;G;K;T;G;T;T;T;G;G;T;G;T;G;G;G;T;T;T;T;T;T;T;G;K;G;G;G;T;T;K;G;T;K;T;G;G;G;G;G;G;G;G;G;T;K;T;G;T;G;T;G;G;G;K;T;T;T;T;T;T;K;G;G;G;G;G;T;T;G;T;T;T;T;G;K;G;G;G;G;G;…
NOS_WW_SNP_897;T;T;T;T;T;T;T;T;T;T;T;T;T;T;T;T;T;T;T;T;T;T;T;T;T;C;T;T;C;T;T;C;T;T;T;T;T;T;T;T;T;T;T;T;T;T;T;T;T;T;T;Y;T;T;T;T;T;T;T;T;T;T;T;T;T;T;T;T;T;T;T;T;T;T;T;T;T;T;T;T;T;T;T;T;T;T;T;T;T;T;T;T;T;T;T;T;T;T;T;T;T;T;T;T;T;T;C;T;C;C;C;T;T;Y;T;T;T;T;T;T;T;T;T;T;T;T;T;T;T;T;T;T;T;T;T;T;T;T;T;Y;T;T;T;T;T;T;T;T;T;T;T;T;T;T;T;T;T;T;T;T;T;T;T;T;T;C;C;Y;T;T;T;T;T;T;T;T;T;T;T;T;T;T;T;T;T;T;T;T;T;T;T;C;…
NOS_WW_SNP_898;C;T;T;T;T;T;T;C;T;T;T;T;Y;C;T;T;T;T;T;T;T;C;Y;T;T;T;T;T;T;T;T;T;T;T;T;T;T;T;T;T;T;T;T;T;T;C;T;T;T;T;T;T;T;T;T;T;T;C;T;T;T;T;T;T;T;T;T;T;T;T;T;T;T;T;T;T;T;T;T;T;T;T;T;T;T;T;T;C;T;C;T;T;T;T;T;T;T;T;T;C;T;T;T;T;T;C;T;T;C;T;T;T;Y;C;C;T;T;T;T;T;T;T;T;T;T;T;T;T;T;T;T;T;T;T;T;C;T;C;T;Y;T;T;T;T;T;Y;T;T;T;C;T;T;T;C;T;C;C;C;C;T;failed;T;T;T;T;T;T;T;T;T;C;C;C;T;T;T;T;C;C;T;T;T;T;T;T;T;T;T;T;T…
NOS_WW_SNP_899;G;G;G;G;G;G;A;G;A;G;R;A;A;A;A;A;G;A;A;A;A;G;R;A;G;A;G;G;A;A;G;A;A;A;A;G;A;A;G;G;G;G;A;G;A;G;G;A;G;G;G;failed;G;G;G;A;A;G;A;R;G;A;A;A;A;A;A;A;A;A;A;A;A;G;G;A;A;A;A;A;A;G;A;G;G;G;A;A;A;A;G;G;A;G;G;G;A;G;A;A;A;A;A;A;A;R;G;A;A;G;A;G;A;A;G;A;G;A;R;A;A;A;G;G;G;A;G;G;A;A;A;A;A;A;G;A;G;G;A;A;A;A;failed;A;A;A;A;A;A;A;G;G;A;G;G;G;G;G;G;G;G;G;G;A;G;G;G;A;G;G;G;G;G;A;A;G;A;G;G;R;G;G;G;G;G;G;G;…
NOS_WW_SNP_900;G;G;G;G;G;G;G;G;G;G;G;G;G;G;G;G;G;G;G;G;G;G;G;G;G;G;G;G;G;G;G;G;G;G;G;G;G;G;G;G;G;G;G;G;G;G;G;G;G;G;G;G;G;G;G;A;G;G;G;G;G;G;G;G;G;G;G;G;G;G;G;G;G;G;G;G;G;G;G;G;G;G;G;G;G;G;G;G;G;G;A;A;A;A;G;G;G;R;A;G;G;G;G;G;G;G;G;G;G;G;G;G;G;G;G;G;G;G;G;G;G;G;G;G;G;G;G;G;G;A;failed;G;A;A;G;G;G;G;G;G;G;G;G;G;G;G;G;G;G;G;G;G;G;G;G;G;G;G;G;G;G;G;G;G;G;G;G;G;G;G;G;G;G;G;G;G;G;G;G;G;G;G;G;G;G;G;G;R;G;G…
NOS_WW_SNP_901;C;C;T;T;T;T;T;C;T;T;T;T;C;C;C;C;T;C;C;C;T;C;Y;T;C;C;T;T;C;T;T;T;C;T;T;T;T;C;Y;T;T;T;C;T;T;T;T;C;T;T;T;T;T;T;T;C;C;T;C;C;T;T;T;T;T;T;T;T;T;T;T;T;T;T;T;T;T;T;T;C;C;C;T;C;C;T;C;C;T;T;C;T;C;T;C;T;Y;C;failed;T;T;T;T;T;T;C;C;T;C;C;C;C;C;C;C;T;Y;T;C;Y;T;T;T;C;Y;C;Y;T;T;C;C;failed;T;C;T;C;C;T;T;T;C;T;failed;T;T;Y;T;T;T;T;T;T;T;T;T;C;Y;C;C;C;failed;T;T;C;C;C;C;T;C;C;T;C;C;T;C;T;C;T;T;T;T;T;…
NOS_WW_SNP_902;A;A;C;failed;C;C;C;A;A;A;A;A;A;A;A;A;A;A;A;A;A;A;A;A;A;A;A;A;A;A;A;A;A;A;A;A;A;A;A;A;A;A;A;A;A;A;A;A;A;A;A;A;A;A;A;A;A;A;A;A;A;A;A;A;C;C;C;A;A;C;C;A;A;failed;C;A;C;C;C;A;A;A;M;A;A;C;C;A;A;A;A;A;A;A;A;A;A;A;A;A;A;A;A;A;A;C;A;C;C;A;A;C;C;A;C;C;A;A;A;A;A;C;C;A;A;A;A;A;A;A;C;A;A;A;C;A;A;A;A;A;C;A;A;A;A;A;failed;A;A;A;A;A;A;A;A;A;A;A;A;A;A;A;A;A;A;A;A;A;A;A;A;A;A;A;A;A;A;A;A;A;failed;fa…
NOS_WW_SNP_903;T;T;T;T;T;T;T;T;T;T;T;T;T;T;T;T;T;T;T;T;T;T;T;T;T;T;T;T;T;T;T;T;T;T;T;T;T;T;T;T;T;T;T;T;T;T;T;T;T;T;T;T;T;T;T;T;T;T;T;T;T;T;T;T;T;T;T;T;T;T;T;T;T;T;T;T;T;T;T;T;T;T;T;T;T;T;T;T;T;T;T;T;T;T;T;T;T;T;T;T;T;T;T;T;T;T;T;T;T;T;T;T;T;T;T;T;T;T;T;T;T;T;T;T;T;T;T;T;T;T;T;T;T;T;T;T;T;T;T;T;T;T;T;T;T;T;T;T;T;T;T;T;T;T;T;T;T;T;T;T;T;T;T;T;T;T;T;T;T;T;T;T;T;T;T;T;T;C;failed;T;Y;T;T;T;T;T;T;T;T;T…
NOS_WW_SNP_904;C;T;failed;failed;T;T;T;C;T;T;T;T;T;T;T;T;T;T;T;T;T;T;T;T;T;C;C;C;T;T;T;C;T;T;T;T;T;T;T;T;T;T;T;T;T;T;T;C;C;T;T;failed;T;T;T;C;C;C;C;T;T;T;T;C;C;C;C;T;T;C;C;T;T;C;C;C;C;T;C;C;T;T;C;C;C;C;T;C;T;T;C;C;C;C;C;C;C;C;C;C;C;C;C;C;C;T;C;T;T;C;T;T;T;T;T;T;T;T;T;C;T;T;T;C;Y;Y;C;C;C;C;T;C;C;C;T;T;T;T;T;C;C;T;T;T;T;T;C;T;T;T;C;Y;T;C;C;T;C;T;C;C;T;T;C;C;T;C;C;failed;T;T;T;T;C;T;T;T;T;T;T;T;T;T;…
NOS_WW_SNP_905;T;T;T;T;T;T;T;T;C;C;T;T;T;T;T;T;C;C;T;C;C;T;Y;T;C;T;T;T;C;C;C;T;C;C;C;C;C;C;C;C;C;C;C;C;T;T;T;T;T;Y;C;C;C;C;T;C;C;T;C;T;T;T;T;T;T;T;T;T;T;T;T;T;T;C;C;Y;Y;Y;T;T;C;T;T;T;T;T;C;T;T;C;C;T;T;Y;C;T;C;C;Y;C;T;C;T;C;T;C;C;C;C;C;T;T;C;T;C;C;C;C;C;T;C;C;C;C;C;C;C;C;C;C;C;C;T;C;C;C;C;C;T;C;T;C;T;C;T;Y;T;Y;C;T;T;C;C;T;T;T;Y;T;T;T;T;T;T;T;T;C;C;C;T;C;C;T;T;T;C;T;C;T;C;C;C;T;T;T;T;T;T;T;C;C;T;T;…
NOS_WW_SNP_906;A;G;R;R;A;G;G;A;A;A;A;A;A;A;A;A;A;A;A;A;A;A;A;A;A;A;G;A;A;G;G;A;G;G;G;A;G;A;R;G;G;A;A;A;A;A;A;G;A;A;A;A;G;R;A;G;G;G;A;G;G;A;A;G;A;A;A;A;A;A;A;A;A;G;G;A;G;A;G;A;A;A;A;A;A;A;A;A;A;A;A;G;A;A;A;A;A;A;A;A;A;A;A;A;A;G;A;A;R;A;G;G;A;A;A;A;A;A;A;A;A;A;G;A;A;A;A;A;A;G;A;G;G;G;A;A;A;A;A;A;A;A;A;A;A;A;A;A;A;A;A;G;A;A;G;failed;A;G;A;A;A;A;A;A;A;A;A;A;A;A;A;A;A;A;A;A;A;A;A;A;G;A;A;A;A;A;A;A;A;A…
NOS_WW_SNP_907;T;T;T;Y;T;T;T;T;T;T;T;C;T;T;T;T;C;T;T;T;C;T;T;C;C;T;T;T;C;C;T;T;T;T;C;T;T;T;Y;T;T;T;C;T;C;T;T;T;T;T;T;T;T;T;failed;C;T;T;T;T;C;C;C;C;C;C;C;C;C;C;C;C;C;C;T;C;T;T;T;C;C;C;C;C;C;C;C;C;C;C;C;C;C;C;C;C;C;C;C;T;T;T;T;T;T;C;C;T;C;C;C;C;C;C;C;T;C;T;T;C;T;T;C;T;C;Y;C;C;T;C;C;C;C;C;T;T;C;failed;C;T;C;C;T;T;C;C;C;Y;C;T;T;T;T;C;C;T;Y;T;T;T;Y;T;T;C;T;T;T;C;T;C;T;C;T;C;C;C;C;C;C;Y;C;failed;T;T;T…
NOS_WW_SNP_908;T;T;C;T;C;C;C;T;T;T;T;T;T;T;T;T;T;T;T;T;T;T;T;T;T;C;C;T;T;T;T;T;T;T;T;T;T;T;T;T;T;T;T;T;T;T;T;C;C;T;C;T;C;T;T;T;T;T;T;T;T;T;T;T;C;C;C;T;T;C;C;T;T;T;C;C;T;T;C;T;T;T;T;T;T;C;T;T;T;T;T;T;T;T;T;T;T;T;T;T;T;T;T;T;T;T;T;C;C;T;T;C;C;T;T;C;C;T;C;T;C;T;C;T;T;T;T;T;T;T;failed;C;T;C;T;C;C;T;T;T;C;T;T;T;T;T;C;T;T;T;C;T;C;T;T;T;Y;T;T;T;T;C;T;T;T;T;T;Y;C;T;T;C;T;T;T;C;T;T;T;T;C;C;C;C;C;C;C;T;T;T…
NOS_WW_SNP_909;A;A;A;A;A;A;A;A;C;A;C;C;C;C;C;A;A;A;A;M;A;A;C;A;A;A;A;C;A;A;A;A;A;A;A;A;A;A;A;A;A;A;A;A;A;A;A;A;A;A;A;A;A;A;A;C;C;A;C;C;C;A;A;C;M;A;A;A;A;A;C;A;A;A;A;A;A;A;A;A;A;A;A;A;A;A;A;A;A;A;A;A;A;A;A;A;A;A;A;A;A;A;A;A;A;C;A;A;A;A;C;C;C;C;C;A;C;M;failed;A;A;failed;M;A;A;A;A;A;A;C;A;C;C;A;A;C;M;C;A;A;A;A;A;A;A;A;A;A;A;A;A;A;A;A;C;A;M;C;A;C;A;A;A;A;A;A;A;C;A;C;A;A;C;A;A;A;A;C;C;C;A;C;A;A;A;A;A;…
NOS_WW_SNP_910;C;C;C;C;C;C;C;C;C;C;C;C;A;A;A;A;C;A;A;A;C;A;A;C;A;A;A;C;A;A;A;M;A;A;A;A;A;A;A;A;A;A;A;A;C;A;A;C;C;M;C;M;A;A;A;A;A;C;A;A;C;C;C;M;C;C;C;C;C;C;C;C;C;C;A;C;A;C;A;A;A;A;C;A;A;C;A;C;C;C;C;A;C;A;M;A;A;A;C;A;A;A;A;A;A;C;A;C;C;A;C;C;C;C;C;C;C;A;A;A;A;C;C;A;C;C;C;C;A;A;M;A;A;A;A;A;C;failed;C;A;C;C;M;failed;C;M;C;A;C;A;C;C;C;C;A;C;C;C;A;A;C;A;C;C;A;A;C;C;A;A;A;C;A;C;C;A;C;C;C;M;A;M;C;C;C;A;C;…
NOS_WW_SNP_911;T;T;T;T;T;T;T;T;T;T;T;T;T;T;T;T;T;T;T;T;T;T;T;T;T;T;T;T;T;C;C;T;C;T;C;C;T;C;C;C;C;C;T;T;T;C;T;T;T;T;T;T;Y;T;C;C;Y;T;T;T;T;T;T;T;T;T;T;T;T;T;T;T;T;T;failed;T;T;T;C;T;C;C;T;C;C;T;C;C;T;T;C;T;C;C;Y;T;C;T;C;C;C;C;C;C;C;T;C;failed;T;C;T;T;T;T;T;C;C;T;C;T;T;C;Y;C;C;C;C;C;C;T;T;T;T;T;T;T;T;T;T;T;T;T;C;T;T;T;T;T;T;T;T;T;T;T;C;T;T;T;T;T;T;C;C;C;C;C;C;T;T;T;T;T;T;T;T;T;T;T;T;T;C;T;C;T;T;T;T;…
NOS_WW_SNP_912;C;C;T;Y;T;T;C;C;C;failed;T;C;C;C;C;C;C;C;C;C;C;C;C;C;T;T;C;C;C;C;C;T;C;C;C;C;C;C;C;C;C;C;C;C;C;C;C;C;T;C;T;Y;C;C;C;C;C;T;C;C;T;C;C;C;C;C;C;C;C;C;C;C;C;C;C;C;C;C;C;C;C;C;C;C;C;C;C;C;C;C;C;C;C;C;C;C;C;C;C;C;C;C;C;C;C;C;C;C;C;C;C;C;C;C;C;C;C;C;C;C;C;C;C;C;C;C;C;C;C;C;C;C;C;C;C;C;C;C;C;T;C;C;Y;C;C;C;C;C;C;C;C;C;C;C;C;C;C;T;C;C;C;C;C;C;C;C;C;C;C;C;C;C;C;C;C;C;C;C;C;C;C;C;T;Y;T;Y;T;C;T;C…
NOS_WW_SNP_913;G;G;G;failed;failed;G;G;G;A;A;A;A;A;A;A;A;A;A;A;A;A;A;A;A;A;A;A;A;A;A;A;A;A;A;A;A;A;A;A;A;A;A;A;A;G;G;A;A;A;A;A;A;A;A;A;failed;A;A;A;A;A;G;G;A;A;A;A;G;G;A;A;G;G;A;A;A;A;A;A;A;A;A;A;A;A;A;A;A;G;A;A;A;A;A;A;A;A;A;A;A;A;G;A;A;A;A;A;A;A;A;A;A;A;A;A;A;A;A;A;A;A;A;A;A;A;A;A;A;A;A;A;A;A;A;A;A;A;A;G;A;A;A;A;A;A;A;A;A;A;A;A;A;A;A;A;A;failed;A;A;A;A;A;A;A;A;A;A;G;G;G;A;G;G;G;A;A;A;G;G;R;A;fa…
NOS_WW_SNP_914;C;Y;T;T;T;T;T;C;C;T;Y;T;C;C;C;C;C;C;C;C;C;C;C;C;T;T;C;Y;C;C;C;C;C;T;C;C;C;C;C;T;Y;T;C;T;C;T;C;C;C;C;C;failed;C;C;C;T;C;C;C;C;T;C;C;C;T;T;T;C;C;T;T;C;C;T;T;T;T;T;T;C;C;C;C;C;C;T;T;T;C;T;T;T;T;T;T;T;T;T;T;T;T;T;T;T;T;T;C;T;T;C;T;T;T;T;T;T;T;T;T;T;T;T;T;T;T;T;T;T;T;C;T;C;T;Y;C;T;C;T;C;T;T;T;T;T;T;T;T;T;T;T;T;T;T;T;T;T;T;T;T;T;T;C;T;T;C;C;C;Y;C;T;C;Y;Y;C;T;T;T;C;C;C;T;Y;C;C;C;C;C;T;T;T…
NOS_WW_SNP_915;G;G;A;G;A;A;A;G;G;G;G;G;G;G;G;G;G;G;G;G;G;A;R;A;G;R;G;G;A;G;G;A;G;G;G;G;G;G;G;G;G;G;G;G;A;G;G;A;A;G;G;G;G;G;G;G;R;G;A;A;G;A;A;G;A;A;A;A;A;A;A;A;A;A;G;A;G;A;G;G;G;G;G;G;A;A;G;G;A;A;A;G;A;G;G;G;R;G;failed;G;G;G;G;A;G;A;G;G;G;G;G;R;A;A;A;G;A;R;failed;A;G;G;G;G;G;G;G;G;G;G;G;G;G;G;G;G;G;A;A;A;A;A;G;A;A;R;A;A;A;A;A;G;A;G;A;G;G;G;G;G;G;G;G;G;G;G;G;G;R;A;G;G;A;A;A;G;A;G;G;G;R;R;G;G;G;G;G;…
NOS_WW_SNP_916;C;C;C;C;C;C;C;C;C;C;C;C;C;M;A;A;C;A;A;A;C;C;A;C;C;A;C;A;C;C;C;A;C;C;C;C;C;C;C;C;C;C;C;C;C;C;A;C;A;A;C;A;C;A;C;C;C;C;C;C;C;C;C;C;C;C;C;C;C;C;C;C;C;C;C;C;C;C;C;C;C;C;C;C;C;C;C;C;C;M;C;C;C;C;C;C;C;C;C;C;C;A;C;C;C;C;A;C;C;A;C;C;C;C;C;C;C;C;C;C;C;C;C;A;A;M;A;C;A;C;C;C;C;C;A;A;M;A;C;A;C;C;C;C;C;C;C;M;C;C;C;A;M;C;C;C;M;C;C;A;A;C;A;A;A;A;A;M;A;C;A;C;C;C;C;M;C;A;A;M;C;C;A;A;A;A;A;C;A;C;C;A;…
NOS_WW_SNP_917;G;G;G;K;T;G;G;G;G;K;G;G;T;G;K;G;T;T;G;failed;T;K;K;G;G;T;T;T;T;T;G;T;G;T;T;G;G;G;failed;G;G;K;T;G;T;T;G;failed;T;G;T;G;G;G;G;T;G;T;G;G;T;T;T;T;G;G;G;T;T;G;G;T;T;G;G;G;G;G;G;G;T;G;G;T;G;G;T;G;T;G;G;G;T;T;T;T;T;T;T;G;G;G;G;G;G;G;T;G;G;T;G;G;G;G;G;G;G;G;G;T;G;G;G;G;G;G;G;K;G;T;T;T;T;T;G;G;G;G;T;T;G;G;G;G;G;K;G;G;G;G;G;G;G;T;G;K;T;T;T;G;G;G;T;G;T;T;T;T;G;T;G;K;G;T;G;G;G;T;T;failed;G;K;…
NOS_WW_SNP_918;A;A;A;A;A;A;A;A;C;A;failed;C;C;C;C;C;A;C;C;C;A;C;failed;A;A;A;A;C;A;A;A;C;A;A;A;A;A;A;A;A;A;A;A;A;C;A;A;A;A;A;A;C;A;A;A;A;A;A;A;C;C;C;C;A;A;A;A;C;C;A;A;C;C;A;A;A;A;A;A;A;A;A;C;A;A;A;A;A;C;A;A;failed;C;A;failed;C;M;C;C;C;C;A;A;C;A;A;A;A;A;A;A;A;A;A;A;A;A;A;A;A;A;A;A;A;A;A;A;A;A;A;A;A;A;A;A;A;A;A;C;A;A;A;A;A;A;A;A;A;A;A;A;A;A;A;A;A;A;A;A;A;A;A;A;A;A;A;A;M;C;A;C;failed;A;C;A;A;A;A;A;A…
NOS_WW_SNP_919;C;C;C;C;C;C;C;C;C;C;Y;T;C;C;C;C;C;C;C;C;C;C;Y;T;C;C;C;T;C;C;C;C;C;C;C;C;C;C;C;C;C;C;C;C;T;T;C;C;C;C;C;C;C;Y;T;C;T;C;T;C;T;T;T;C;C;C;C;T;T;C;C;T;T;C;C;C;C;C;C;C;C;C;C;C;C;C;C;C;T;C;C;C;C;C;C;C;C;C;C;C;C;C;C;C;C;C;C;C;C;C;C;C;C;C;C;C;C;C;C;C;C;C;C;C;C;C;C;C;C;C;C;C;C;C;C;C;C;C;T;C;C;C;C;C;C;C;C;C;C;C;C;C;C;C;T;C;C;C;C;C;C;C;C;C;C;C;C;Y;C;C;C;C;C;T;C;C;C;C;C;T;T;C;C;C;C;C;C;C;C;T;C;C;…
NOS_WW_SNP_920;T;T;C;C;C;C;C;T;C;C;C;C;T;T;T;T;C;T;T;T;C;T;Y;C;T;T;T;C;T;T;T;T;T;T;T;T;T;T;T;T;T;T;T;T;C;T;T;failed;T;T;T;T;T;T;T;T;T;T;T;T;T;C;C;T;C;C;C;C;C;C;C;C;C;C;T;C;T;C;T;T;T;T;T;T;T;C;T;T;C;C;T;T;C;Y;C;T;C;C;Y;T;T;T;T;T;T;C;T;T;C;T;C;C;C;C;C;T;Y;T;C;C;T;T;T;T;T;T;T;T;T;C;C;C;C;C;C;C;C;C;C;C;C;T;C;C;C;Y;C;C;C;C;C;C;T;C;C;T;C;C;Y;C;C;T;T;T;T;T;T;Y;T;T;C;T;T;C;C;T;C;C;C;C;C;T;T;T;T;T;T;C;T;T…
NOS_WW_SNP_921;A;A;G;G;G;G;G;A;A;A;A;A;A;A;A;A;A;A;A;A;A;A;A;A;A;A;A;A;A;A;A;A;A;A;A;A;A;A;A;A;A;A;A;A;A;A;A;A;G;G;A;A;A;A;A;A;A;A;A;A;A;A;A;A;A;A;A;A;A;A;R;A;A;A;G;G;G;A;A;A;A;A;A;A;A;A;A;A;A;G;A;A;A;A;A;A;A;A;A;A;A;A;A;A;A;A;A;A;A;A;A;A;A;A;A;A;A;A;A;A;A;A;A;A;A;A;A;A;A;A;A;A;A;A;A;A;A;A;A;A;A;A;A;G;A;A;G;A;A;G;A;A;A;G;A;A;A;A;A;A;A;G;A;A;A;A;A;A;A;A;A;A;A;A;A;G;A;A;A;A;A;A;A;A;G;G;A;A;A;A;A;A;…
NOS_WW_SNP_922;A;A;A;A;A;A;A;A;G;G;G;G;A;A;A;A;A;A;A;A;A;G;R;G;A;A;A;A;A;A;A;A;A;A;A;A;A;A;A;A;A;A;A;A;A;A;G;A;A;G;G;R;G;G;G;A;G;A;G;G;G;A;A;G;A;A;A;A;A;A;A;A;A;A;A;A;A;A;A;A;A;A;A;A;A;A;A;A;A;A;A;A;A;A;A;A;A;A;A;A;A;A;A;A;A;A;G;A;A;G;A;A;A;A;A;A;A;A;A;G;A;A;A;A;G;R;A;G;A;A;A;A;A;R;A;A;A;A;A;A;G;A;A;A;A;A;A;A;A;A;A;A;R;A;G;A;A;A;A;A;A;A;A;G;A;A;A;A;A;A;A;A;A;A;G;A;G;G;G;A;G;A;A;A;A;A;A;A;A;A;A;A;…
NOS_WW_SNP_923;T;T;Y;T;T;T;T;T;T;T;T;T;T;T;T;T;T;T;T;T;C;T;T;T;T;T;T;T;C;T;T;T;C;T;T;T;C;T;failed;T;T;C;C;C;T;C;T;T;C;T;T;T;T;T;C;T;C;T;C;T;C;T;T;C;C;C;C;T;T;C;C;T;T;T;C;T;T;Y;T;C;C;C;C;T;T;T;C;C;T;T;T;T;T;T;T;T;T;T;T;T;T;T;T;T;T;C;C;C;T;T;T;T;C;T;T;C;T;C;T;C;T;C;T;C;T;T;T;C;C;T;Y;T;T;T;T;T;T;T;T;T;C;T;T;T;T;T;C;T;T;T;T;T;T;C;T;C;C;C;T;T;C;T;C;T;C;C;C;T;C;C;T;C;T;T;C;C;C;T;T;C;T;failed;C;T;C;C;C;…
NOS_WW_SNP_924;C;C;Y;T;C;C;C;T;T;T;T;T;T;T;T;T;T;T;T;T;T;T;T;T;C;C;C;C;C;C;C;C;C;C;C;C;C;C;C;C;C;C;C;C;C;T;T;C;C;C;C;C;T;C;C;T;C;C;C;T;C;C;C;T;C;T;T;C;C;T;C;C;C;T;T;C;T;C;T;C;T;T;C;C;C;C;C;C;C;C;Y;T;T;Y;T;T;C;T;C;T;T;C;T;C;C;T;C;Y;T;C;T;T;T;T;T;T;C;C;C;C;T;T;C;C;C;C;C;C;C;T;C;C;T;T;T;T;T;T;C;C;C;T;Y;C;T;T;C;T;C;C;C;C;C;C;C;C;C;C;C;C;T;C;C;C;C;C;C;Y;T;C;T;T;C;C;C;C;C;T;T;T;C;Y;C;C;C;C;C;T;C;C;C;C;…
NOS_WW_SNP_925;C;C;C;C;C;C;C;C;T;T;T;T;T;T;T;T;C;T;T;T;C;C;Y;C;T;C;C;T;C;T;T;C;T;T;T;T;T;T;T;T;T;T;T;T;T;T;T;C;T;C;C;C;C;T;T;T;T;C;T;T;T;T;T;T;C;C;C;T;T;C;C;T;T;T;C;T;C;T;Y;C;C;C;C;C;C;C;C;C;T;C;T;T;C;T;C;T;T;C;C;T;T;C;T;T;T;C;C;C;C;C;failed;C;T;T;C;T;Y;T;C;C;C;C;T;T;T;T;T;T;T;T;T;T;C;C;C;C;C;C;T;Y;T;T;T;C;C;C;C;C;C;C;T;C;T;C;C;T;Y;C;C;C;failed;T;T;T;T;T;T;T;C;C;C;C;C;T;T;T;T;C;C;T;T;T;T;C;T;C;Y;…
NOS_WW_SNP_926;T;Y;Y;Y;T;T;T;T;C;Y;T;T;C;C;C;C;T;C;C;C;failed;T;C;T;T;T;C;T;T;T;T;T;T;T;T;T;T;T;T;T;T;T;T;T;T;C;T;failed;C;T;T;T;T;T;C;C;C;T;C;T;C;T;T;C;C;C;C;T;T;C;C;T;T;T;C;T;T;Y;T;T;T;T;T;T;T;T;T;T;T;T;C;T;C;C;T;T;T;Y;C;T;T;T;T;T;T;T;C;T;T;T;T;T;T;T;T;T;T;T;T;C;T;T;T;C;T;T;T;C;C;C;Y;C;C;C;T;T;T;T;T;T;C;T;T;T;T;T;C;T;T;T;T;T;T;T;T;T;failed;T;C;C;T;T;C;T;C;C;C;C;C;C;T;C;T;T;C;C;C;T;T;C;T;Y;C;T;C…
NOS_WW_SNP_927;A;A;A;A;A;A;A;A;A;A;A;A;A;A;A;A;A;A;A;A;A;A;A;A;A;A;A;A;A;A;A;A;A;A;A;A;A;A;A;A;A;A;A;A;A;A;A;A;A;A;A;A;A;A;A;A;A;A;A;A;A;A;A;A;A;A;A;A;A;A;A;A;A;A;A;A;A;A;A;A;A;A;A;A;A;A;A;A;A;A;A;A;A;A;A;A;A;A;A;A;A;A;A;A;A;A;A;A;A;A;A;A;A;A;A;A;A;A;A;A;A;A;A;A;A;A;A;A;A;A;A;A;A;A;A;A;A;A;A;A;A;A;A;A;A;A;A;A;A;A;A;A;A;A;A;A;A;A;A;A;A;A;A;A;A;A;A;A;A;A;A;A;A;A;A;A;A;A;A;A;A;A;A;A;A;A;A;A;A;A;A;A;…
NOS_WW_SNP_928;A;A;G;G;G;G;G;A;G;G;G;G;G;G;G;G;G;G;G;G;G;G;G;G;G;A;A;G;G;G;G;A;G;G;G;G;G;G;G;G;G;G;G;G;A;G;G;G;A;G;G;G;G;G;G;A;G;G;G;G;G;A;A;G;G;G;G;A;A;G;G;A;A;G;G;G;G;G;G;G;G;G;G;G;G;G;G;G;A;G;A;A;G;G;G;A;G;A;G;A;A;A;A;A;G;A;G;G;A;G;A;A;A;A;A;G;G;G;A;G;G;G;A;G;G;G;G;G;G;G;A;A;G;A;G;G;A;G;A;G;G;G;G;G;G;G;G;G;G;G;G;G;G;G;G;R;G;G;A;G;G;G;G;G;G;G;G;G;G;G;G;G;G;A;G;G;G;G;G;G;A;G;G;G;G;G;G;G;G;G;A;G;…
NOS_WW_SNP_929;G;G;A;A;A;A;A;G;A;A;A;A;A;A;A;A;A;A;A;A;A;A;A;A;G;G;A;G;A;G;A;A;A;G;G;A;G;A;G;failed;G;G;G;G;G;G;A;G;A;A;A;G;G;G;G;A;G;G;A;A;A;G;G;G;G;G;G;G;G;G;G;G;G;G;G;G;G;G;G;G;G;R;A;A;A;G;R;A;G;A;A;A;A;A;A;A;A;A;A;A;A;R;A;G;A;A;A;A;A;A;A;A;A;A;A;R;G;G;G;A;G;R;A;A;A;A;A;A;A;G;A;G;G;A;A;A;A;A;G;failed;G;G;G;G;G;R;G;A;R;A;A;A;A;A;A;G;A;R;G;G;A;A;A;A;A;A;A;R;A;A;A;A;A;G;G;G;G;G;G;A;G;R;A;G;A;A;R;…
NOS_WW_SNP_930;A;A;A;A;A;A;A;A;A;A;A;A;A;A;A;A;A;A;A;A;A;A;A;A;A;A;A;G;A;A;A;A;A;A;A;A;A;A;A;A;A;A;A;A;A;A;A;A;A;A;A;A;A;A;A;A;A;A;A;A;A;A;A;A;A;A;A;A;A;A;A;A;A;A;A;A;A;A;A;A;A;A;A;A;A;A;A;A;A;A;A;A;A;A;A;A;A;A;A;A;A;A;A;A;A;A;A;A;A;A;A;A;A;A;A;A;A;A;A;failed;A;A;A;A;A;A;A;A;A;G;A;A;A;G;A;A;A;A;A;A;A;A;A;A;A;A;A;A;A;A;A;A;A;A;A;A;A;A;A;A;A;A;A;A;A;A;A;A;A;A;A;A;A;A;G;A;G;A;A;A;A;A;A;A;A;A;A;A;A;A…
NOS_WW_SNP_931;T;T;T;T;T;T;T;T;T;T;T;T;T;T;T;T;T;T;T;T;T;T;T;T;G;G;T;T;T;T;T;T;T;T;T;T;T;T;T;T;T;T;T;T;T;T;G;T;T;T;T;T;G;G;G;T;G;T;G;G;T;T;T;G;G;T;T;T;T;G;G;T;T;T;T;T;T;T;T;T;T;T;T;T;T;T;T;T;T;T;T;T;T;T;T;T;T;T;T;T;T;T;T;T;T;T;T;T;G;T;G;T;T;T;T;T;G;G;G;T;T;T;T;T;T;T;T;T;T;T;T;T;T;T;G;T;T;G;T;T;T;T;T;T;T;T;T;T;T;T;T;T;T;T;T;T;T;T;T;T;T;T;T;T;T;T;T;K;failed;G;G;G;T;T;G;T;G;T;T;K;T;T;T;T;T;T;T;T;T;T…
NOS_WW_SNP_932;C;C;C;failed;C;C;C;C;C;C;C;C;C;C;C;C;C;C;C;C;C;C;C;C;T;C;C;C;T;T;C;C;C;C;T;C;C;C;Y;C;C;C;T;C;C;C;C;C;C;C;C;C;C;C;failed;C;C;C;C;C;C;C;C;C;T;T;T;C;C;T;T;C;C;T;C;T;C;C;C;T;T;T;T;T;T;T;T;T;C;T;T;T;C;C;Y;Y;C;C;T;T;T;T;T;T;T;T;T;C;T;T;T;C;C;T;T;C;T;C;C;C;C;C;T;C;T;T;T;T;C;T;T;C;T;C;C;T;T;Y;C;C;T;T;C;C;T;T;T;Y;T;C;C;C;C;T;T;C;Y;C;C;C;Y;C;C;T;C;C;C;Y;C;C;C;C;C;C;C;T;C;T;T;Y;T;Y;C;C;C;T;C;…
NOS_WW_SNP_933;G;A;G;G;G;G;failed;R;G;G;G;G;G;G;G;R;G;G;G;G;G;G;G;G;R;G;A;G;G;G;G;G;G;G;G;G;G;G;G;G;G;G;G;G;G;G;G;G;A;G;failed;G;G;G;G;G;G;A;G;G;G;G;G;G;G;G;G;G;G;G;G;G;G;G;G;G;G;G;G;G;G;G;G;G;G;G;G;G;G;G;G;G;G;G;G;G;G;G;G;G;G;G;G;G;G;G;G;G;G;A;G;G;G;G;G;G;G;G;G;G;G;G;G;A;A;A;A;A;A;G;G;G;G;G;G;G;G;G;G;A;G;G;G;G;G;G;G;G;G;G;G;G;G;G;G;G;G;G;G;G;G;A;A;A;A;A;A;G;G;G;G;G;G;G;G;G;G;G;G;G;G;G;G;A;G;A;G;…
NOS_WW_SNP_934;T;T;T;C;T;T;T;T;T;T;T;T;T;T;T;C;C;C;C;T;T;T;T;C;C;C;C;C;C;C;C;C;C;C;C;C;C;C;C;C;C;C;C;C;C;C;C;C;C;T;T;C;C;C;C;C;C;T;C;C;T;C;C;C;C;C;C;C;C;C;C;C;C;C;C;C;C;C;C;C;C;C;C;C;C;C;C;C;C;T;C;C;C;C;C;C;C;C;C;C;C;C;C;C;C;C;C;C;C;C;C;C;C;C;C;C;C;C;C;C;C;C;C;T;T;T;T;C;T;C;C;C;C;C;T;T;T;C;C;failed;C;T;C;C;C;C;C;T;C;C;C;C;T;C;C;T;C;T;T;C;C;T;C;C;T;C;C;C;T;T;T;T;C;C;C;T;C;T;T;C;T;T;T;T;T;T;T;T;C;C…
NOS_WW_SNP_935;T;T;Y;T;T;T;T;T;C;C;C;C;C;C;C;C;C;C;C;C;C;C;C;C;C;T;T;T;C;C;C;T;C;C;C;C;C;C;C;C;C;C;C;C;C;C;T;C;Y;C;C;T;C;T;C;C;C;T;C;C;C;C;C;C;C;C;C;C;C;C;C;C;C;C;C;C;C;C;C;C;C;C;C;C;C;C;C;C;C;C;C;C;C;C;C;C;C;C;C;C;C;T;C;Y;C;C;T;C;C;T;T;T;C;T;T;C;C;C;C;C;C;C;C;T;T;Y;T;C;T;C;C;C;C;C;C;C;C;C;C;Y;C;C;C;C;C;C;C;C;C;C;T;C;failed;C;C;T;Y;T;T;T;T;C;T;T;T;T;T;T;C;C;C;C;C;C;C;C;C;C;C;failed;C;C;T;Y;C;C;C;…
NOS_WW_SNP_936;A;A;A;A;A;A;A;A;A;A;A;A;A;A;A;A;A;A;A;A;A;A;A;A;A;A;A;A;A;A;A;A;A;A;A;A;A;A;A;A;A;A;A;A;A;A;A;A;A;A;A;A;A;A;G;A;A;A;A;A;A;A;A;A;A;A;A;A;A;A;A;A;A;A;A;A;A;A;A;A;A;A;A;A;A;A;A;A;A;A;A;A;A;A;A;A;A;A;A;G;G;A;G;A;A;A;A;A;A;A;G;G;G;R;G;A;A;A;A;A;A;A;A;A;A;A;A;A;A;A;A;A;A;A;A;A;A;A;A;A;A;A;R;A;A;A;A;A;A;A;A;A;A;A;G;A;R;G;A;A;G;A;A;A;A;A;A;A;A;A;A;A;A;A;A;A;A;A;A;A;A;failed;A;A;A;A;A;G;G;G…
NOS_WW_SNP_937;G;G;G;G;G;G;G;G;G;G;G;G;G;G;G;G;G;G;G;G;G;G;G;G;G;G;G;T;G;G;G;T;G;G;G;G;G;G;G;G;G;G;G;G;G;G;G;G;G;G;G;G;G;G;G;G;G;G;G;G;G;G;G;G;G;G;G;G;G;G;G;G;G;G;G;G;G;G;G;G;G;G;G;G;G;G;G;G;G;G;G;G;G;G;G;G;G;G;G;G;G;G;G;G;G;G;G;G;G;G;G;G;G;G;G;G;G;G;G;G;G;G;G;G;G;G;G;G;G;G;G;G;G;G;G;G;G;G;G;G;G;G;T;G;G;G;G;G;G;G;G;G;G;T;G;T;G;G;G;G;G;G;G;G;G;G;G;G;G;G;G;G;G;G;G;K;G;G;G;G;G;K;G;G;G;G;G;G;G;G;G;G;…
NOS_WW_SNP_938;G;G;R;failed;failed;G;G;failed;A;A;A;A;A;A;A;A;A;A;A;A;A;A;failed;A;A;A;G;G;G;A;A;A;A;A;A;A;A;A;A;A;A;A;A;A;A;G;G;A;G;A;G;A;A;A;A;A;A;G;A;A;A;A;A;A;A;A;A;A;A;A;A;A;A;failed;A;A;A;A;A;A;G;A;G;A;A;A;A;A;A;A;A;A;A;A;A;A;A;A;A;A;R;G;A;A;A;A;G;A;A;G;A;A;A;A;A;A;A;A;A;A;A;A;A;A;G;G;R;A;G;A;A;A;A;A;A;A;A;A;A;A;A;A;failed;A;A;A;A;A;A;A;A;A;A;A;A;G;R;G;G;G;R;G;A;A;G;A;A;R;A;A;A;A;A;A;A;G;A;…
NOS_WW_SNP_939;G;G;G;G;G;G;G;G;A;A;A;A;A;A;A;A;A;A;A;A;A;A;A;A;G;G;G;G;G;G;G;G;G;G;G;G;G;G;G;G;G;G;G;G;A;A;G;G;G;G;A;A;G;G;G;A;A;G;A;A;A;A;A;A;R;A;G;A;A;G;G;A;A;G;G;G;G;G;G;G;G;G;G;G;G;G;G;G;A;A;A;G;G;G;A;G;G;A;A;G;G;G;A;G;G;G;G;G;G;G;G;G;G;G;G;G;G;G;G;A;G;G;G;A;G;A;A;G;A;A;G;A;A;A;A;A;A;A;A;A;G;A;A;A;A;A;A;A;A;A;G;A;G;A;G;G;R;A;G;R;A;A;A;A;A;A;G;G;A;A;A;A;A;A;G;A;G;A;A;G;G;R;G;G;R;R;A;A;A;A;A;G;…
NOS_WW_SNP_940;G;G;G;G;G;G;G;G;G;G;G;G;G;G;G;G;G;G;G;G;G;G;G;G;G;G;G;G;G;G;G;G;G;G;G;G;G;G;G;G;G;G;G;G;G;G;G;G;G;G;G;G;G;G;G;G;G;G;G;G;G;G;G;G;G;G;G;G;G;G;G;G;G;G;G;G;G;G;G;G;G;G;G;G;G;G;G;G;G;G;G;G;G;G;G;G;G;G;G;G;G;G;G;G;G;G;G;G;G;G;G;G;G;G;G;G;G;G;G;G;G;G;G;G;G;G;G;G;G;G;G;G;G;G;G;G;G;G;G;G;G;G;G;G;G;G;G;G;G;G;G;G;G;G;G;G;G;G;G;G;G;G;G;G;G;G;G;G;G;G;G;G;G;G;G;G;G;G;G;G;G;G;G;G;G;G;G;G;G;G;G;G;…
NOS_WW_SNP_941;T;T;K;T;G;T;T;T;G;G;G;G;G;G;G;G;G;G;G;G;G;G;G;G;G;G;G;G;G;G;T;G;T;K;T;T;T;G;K;T;T;K;G;T;G;G;G;G;G;G;G;G;G;G;G;G;G;T;G;G;G;G;G;G;G;G;G;G;G;G;G;G;G;T;T;T;T;G;T;G;G;G;G;G;G;G;G;G;G;G;G;G;G;G;G;G;G;G;G;G;G;G;G;G;G;G;G;T;G;G;G;G;G;G;G;T;T;T;T;G;G;T;T;G;G;G;G;G;G;G;G;G;G;G;G;G;G;G;G;G;T;G;G;G;G;G;G;G;G;G;G;G;G;T;G;T;failed;T;T;T;T;G;G;G;G;G;G;G;G;G;G;G;G;G;G;T;G;G;G;G;G;failed;T;G;G;G;G;…
NOS_WW_SNP_942;C;C;C;C;C;C;C;C;C;C;C;C;C;C;C;C;C;C;C;C;C;C;C;C;C;C;C;C;C;C;C;C;C;C;C;C;C;C;C;C;C;C;C;C;C;C;C;C;C;C;C;C;C;C;C;C;C;C;C;C;C;C;C;C;C;C;C;C;C;C;C;C;C;C;C;C;C;C;C;C;C;C;C;C;C;C;C;C;C;C;C;C;C;C;C;C;C;C;C;C;C;C;C;C;C;C;C;C;C;C;C;C;C;C;C;C;C;C;C;C;C;C;C;T;T;T;T;C;T;C;C;C;C;C;C;C;C;C;C;C;C;C;C;C;C;C;C;C;C;C;C;C;C;C;C;C;C;C;C;C;C;C;C;C;T;C;C;C;C;C;C;C;C;C;C;Y;C;C;C;C;T;C;C;C;C;Y;C;T;C;C;C;C;…
NOS_WW_SNP_943;C;C;C;C;C;T;T;C;T;T;T;T;T;T;T;T;T;T;T;T;T;T;C;C;C;T;C;C;C;C;C;T;C;C;C;C;C;C;C;C;C;C;C;C;C;C;C;C;C;C;C;T;C;C;C;T;C;C;C;C;T;C;C;C;T;T;T;C;C;T;T;C;C;T;T;C;T;C;T;T;T;C;T;C;C;C;C;T;C;T;T;T;T;T;T;T;T;T;T;T;T;T;T;T;T;T;T;C;T;T;T;T;T;T;T;T;C;C;T;C;T;C;T;T;C;C;T;C;T;C;T;C;T;C;T;T;T;T;C;T;C;T;C;C;T;C;T;T;C;C;T;T;T;C;T;C;C;C;C;C;C;C;C;T;C;T;T;T;T;T;T;T;T;C;C;T;C;T;T;T;C;C;T;C;T;C;T;T;T;T;T;C;…
NOS_WW_SNP_944;G;G;G;G;G;G;G;G;G;G;G;G;G;G;G;G;G;G;G;G;G;G;G;G;G;A;G;G;G;G;G;G;G;G;G;G;G;G;G;G;G;G;G;G;G;G;G;G;G;G;G;G;G;G;G;G;G;G;G;G;G;G;G;G;G;G;G;G;G;G;G;G;G;G;G;G;G;G;G;G;G;G;G;G;G;G;G;G;G;G;G;G;G;G;G;G;G;G;G;G;G;G;G;G;G;G;G;G;G;G;G;G;G;G;G;G;G;G;G;G;G;G;G;G;G;G;G;G;G;G;G;G;G;G;G;G;G;G;G;G;G;G;G;G;G;G;G;G;G;G;G;G;G;G;G;G;G;G;G;G;G;G;G;G;G;G;G;G;G;G;G;G;G;G;A;G;G;G;G;G;G;G;G;G;G;G;G;G;G;A;G;G;…
NOS_WW_SNP_945;A;A;A;A;A;A;A;A;A;A;A;A;A;A;A;A;A;A;A;A;A;A;A;A;A;A;A;A;A;A;A;A;A;A;A;A;A;A;A;A;A;A;A;A;A;A;A;A;A;A;A;A;A;A;A;A;A;A;A;A;A;A;A;A;A;A;A;A;A;A;A;A;A;A;A;A;A;A;A;A;A;A;A;A;A;A;A;A;A;A;A;A;A;A;A;A;A;A;A;A;A;A;A;A;A;A;A;A;A;A;A;A;A;A;A;A;A;A;A;A;A;A;A;A;A;A;A;A;A;A;A;A;A;A;A;A;A;A;A;A;A;A;A;A;A;A;A;A;A;A;A;A;A;A;A;A;A;A;A;A;A;A;A;A;A;A;A;A;A;A;A;A;A;A;A;A;A;A;A;A;A;A;A;A;A;A;A;A;A;A;A;A;…
NOS_WW_SNP_946;C;C;C;C;C;C;C;C;C;C;C;C;C;C;C;C;C;C;C;C;C;C;C;C;C;C;C;C;C;C;C;C;C;C;C;C;C;C;C;C;C;C;C;C;C;A;C;C;C;C;C;C;C;C;C;C;C;C;C;C;C;C;C;C;C;C;C;C;C;C;C;C;C;C;C;C;C;C;C;C;C;C;C;C;C;C;C;C;C;C;C;C;C;C;C;C;C;C;C;C;C;C;C;C;C;C;C;C;C;C;C;C;C;C;C;C;C;C;C;C;C;C;C;C;C;C;C;C;C;C;C;C;C;C;C;C;C;C;C;C;C;C;failed;C;C;C;C;C;C;C;C;C;C;A;C;C;A;C;C;M;C;C;C;C;C;C;C;C;C;C;C;C;C;C;C;C;C;C;C;C;A;C;C;C;C;C;C;C;C;C…
NOS_WW_SNP_947;G;G;G;G;G;G;G;G;A;A;A;A;A;A;A;A;A;A;A;A;A;A;A;A;A;R;A;A;A;A;A;A;A;A;A;A;A;A;A;A;A;A;A;A;G;G;A;A;A;A;A;A;A;A;A;A;A;A;A;A;A;G;G;A;A;A;A;G;G;A;A;G;G;A;A;A;A;A;A;A;A;A;A;A;A;A;A;A;G;A;A;A;A;A;A;A;A;A;A;A;G;A;A;A;A;A;G;A;G;A;G;G;G;R;G;A;A;A;A;A;A;A;A;G;G;G;R;G;G;A;A;A;A;A;A;A;A;A;G;A;A;A;A;A;A;A;A;A;A;A;A;G;G;A;G;A;failed;R;A;A;A;A;G;G;A;G;G;R;A;A;A;A;A;G;G;G;G;G;G;G;G;R;A;A;A;A;A;A;A;A…
NOS_WW_SNP_948;C;C;C;C;C;C;C;C;C;C;C;C;C;C;C;C;C;C;C;C;C;C;C;C;C;C;C;C;C;C;C;C;C;C;C;C;C;C;C;C;C;C;C;C;C;C;C;C;C;C;C;C;C;C;C;C;C;C;C;C;C;C;C;C;C;C;C;C;C;C;C;C;C;C;C;C;C;C;C;C;C;C;C;C;C;C;C;C;C;C;C;C;C;C;C;C;C;C;C;C;C;C;C;C;C;C;C;C;C;C;C;C;C;C;C;C;C;C;C;C;C;C;C;C;C;C;C;C;C;C;C;C;C;C;C;C;C;C;C;C;C;C;C;C;C;C;C;C;C;C;C;C;C;C;C;C;Y;C;C;C;C;C;C;C;C;C;C;C;C;C;C;C;C;C;C;C;C;T;Y;C;Y;C;C;C;C;C;C;C;C;C;C;C;…
NOS_WW_SNP_949;A;A;A;A;A;A;A;G;G;G;G;G;G;G;G;G;G;G;G;G;G;G;G;G;G;G;G;G;G;A;A;A;G;A;A;A;G;A;failed;G;G;A;A;A;G;G;G;failed;A;G;G;G;G;G;G;G;G;G;G;G;G;G;G;G;A;A;A;G;G;failed;A;G;G;G;G;G;G;G;G;G;G;A;R;A;A;G;G;failed;G;G;G;G;G;G;G;G;G;G;G;G;G;G;G;G;G;G;G;G;G;G;G;G;G;G;G;G;G;G;G;A;G;G;G;G;G;G;G;G;G;A;G;R;G;G;G;G;G;G;G;G;G;G;G;G;G;G;A;G;G;G;A;A;R;G;A;G;A;G;G;G;G;G;G;G;G;G;G;failed;G;A;G;G;A;G;G;G;G;A;A;G…
NOS_WW_SNP_950;A;A;A;A;A;A;A;A;A;A;A;A;A;A;G;R;A;G;A;A;A;A;R;A;A;A;A;G;A;A;G;A;G;A;G;A;G;A;R;R;G;G;G;A;A;A;A;A;G;G;A;A;A;A;A;A;A;A;A;A;A;A;A;A;A;A;A;A;A;A;A;A;A;R;G;A;A;R;A;A;A;A;A;A;A;G;A;A;A;R;A;A;A;A;A;A;A;A;A;A;A;A;A;A;A;A;A;A;G;A;G;G;A;A;G;A;A;A;G;A;G;A;A;A;A;A;A;A;A;A;A;A;A;A;G;G;A;G;A;R;A;A;A;A;A;A;A;A;A;A;A;A;A;A;G;A;R;A;G;G;G;A;A;A;A;A;A;A;G;A;G;A;A;A;A;R;A;A;R;R;A;A;G;G;G;G;G;A;A;A;A;A;…
NOS_WW_SNP_951;A;A;failed;A;C;A;M;A;A;A;A;A;A;A;A;A;A;A;A;A;A;A;A;A;A;A;A;A;A;A;A;C;A;A;A;A;A;A;A;A;A;A;A;A;A;A;A;C;A;A;A;M;A;A;A;A;A;A;A;A;A;A;A;A;C;C;C;A;A;C;C;A;A;A;C;A;A;failed;C;C;A;A;failed;A;failed;C;A;A;A;C;A;A;C;C;C;C;A;A;M;A;A;A;C;A;A;C;C;A;C;A;C;C;C;C;C;C;A;A;C;C;C;C;C;M;A;A;A;A;A;M;C;C;C;A;A;A;C;A;A;C;C;C;M;A;C;A;C;A;A;failed;C;A;C;failed;A;A;M;A;A;A;failed;A;C;C;A;C;C;M;C;A;A;A;C;A;C…
NOS_WW_SNP_952;A;A;A;A;A;A;A;A;A;A;A;A;A;A;A;A;A;A;A;A;A;A;A;A;G;G;A;A;G;G;G;G;G;G;G;G;G;G;G;G;G;G;G;G;A;G;G;A;A;A;A;A;G;G;G;G;G;A;A;A;A;A;A;G;A;A;A;A;A;A;A;A;A;failed;G;G;G;G;G;G;G;G;A;G;G;A;A;G;A;A;G;G;G;G;G;G;G;G;G;G;G;G;G;G;G;A;G;A;A;G;A;A;A;A;A;A;G;G;G;failed;G;A;A;G;G;G;G;G;G;G;R;A;R;A;A;A;A;A;A;failed;G;A;A;A;A;R;A;A;A;A;A;A;A;A;A;A;R;A;G;A;R;A;G;G;G;G;G;A;G;A;A;A;G;A;G;G;G;A;A;A;A;R;G;fai…
NOS_WW_SNP_953;G;G;A;A;A;A;G;G;G;G;G;G;G;G;G;G;G;G;G;G;G;G;G;G;G;G;G;A;A;G;G;G;G;G;G;G;G;G;G;G;G;G;G;G;G;A;G;G;G;G;G;G;G;G;G;G;G;G;G;G;G;G;G;G;A;A;A;G;G;A;A;G;G;A;G;G;G;A;G;G;G;G;G;G;A;A;G;G;G;R;G;G;A;G;G;A;R;A;G;G;G;G;G;G;G;G;G;G;G;G;G;G;G;G;G;G;G;G;G;G;G;G;G;G;G;G;G;G;G;G;G;G;G;G;G;G;G;G;G;G;G;A;G;A;G;R;A;A;A;G;A;A;R;A;G;A;A;G;G;A;A;G;G;G;G;G;G;R;A;A;G;A;A;G;A;A;A;A;A;G;A;G;G;A;G;G;G;A;G;G;G;G;…
NOS_WW_SNP_954;G;G;G;G;G;G;G;G;G;G;G;G;G;G;G;G;G;G;G;G;G;G;G;G;G;G;G;G;G;G;G;G;G;G;G;G;G;G;G;G;G;G;G;G;G;G;G;G;G;G;G;G;G;G;G;G;G;G;G;G;G;G;G;G;G;G;G;G;G;G;G;G;G;G;G;G;G;G;G;G;G;G;G;G;G;G;G;G;G;G;G;G;G;G;G;G;G;G;G;G;G;G;G;G;G;T;G;G;G;G;G;K;T;G;K;G;G;G;G;G;G;G;G;G;G;G;G;G;G;G;G;G;G;G;G;G;G;G;G;G;G;G;G;G;G;G;G;G;G;G;G;G;G;G;G;T;G;K;G;G;G;G;G;G;G;G;G;K;G;G;G;T;G;G;G;G;G;G;G;G;G;G;G;G;G;G;G;G;G;T;G;G;…
NOS_WW_SNP_955;C;C;C;C;C;C;C;C;T;T;T;T;T;T;T;T;Y;T;T;T;T;T;Y;T;C;C;C;C;C;C;C;C;C;C;C;C;C;C;C;C;C;C;C;C;T;T;C;C;C;C;C;C;C;C;C;C;C;C;C;C;C;T;T;C;C;C;C;T;T;C;C;T;T;C;C;C;C;C;C;C;C;C;C;C;C;C;C;C;T;C;C;C;C;C;C;C;C;C;C;C;C;C;C;C;C;T;C;T;T;C;T;C;T;T;C;T;T;C;T;C;T;T;C;C;C;C;C;C;C;C;C;C;C;C;C;T;C;T;T;C;C;C;C;C;C;C;C;C;C;C;C;C;C;C;C;T;Y;T;C;C;Y;C;C;C;C;C;C;C;C;C;C;C;C;T;T;C;T;Y;C;C;C;C;C;C;C;C;C;C;C;C;T;C;…
NOS_WW_SNP_956;failed;failed;failed;failed;failed;failed;failed;failed;failed;failed;failed;failed;failed;failed;failed;failed;failed;failed;failed;failed;failed;failed;failed;failed;failed;failed;failed;failed;failed;failed;failed;failed;failed;failed;failed;failed;failed;failed;failed;failed;failed;failed;failed;failed;failed;failed;failed;failed;failed;failed;failed;failed;failed;failed;failed…
NOS_WW_SNP_957;C;C;C;C;C;C;C;C;C;C;C;C;C;C;C;C;C;C;C;C;C;C;C;C;C;C;C;C;C;C;C;C;C;C;C;C;C;C;C;C;C;C;C;C;C;C;C;C;C;C;C;C;C;C;C;C;C;C;C;C;C;C;C;C;C;C;C;C;C;C;C;C;C;C;C;C;C;C;C;C;C;C;C;C;C;C;C;C;C;C;C;C;C;C;C;C;C;C;C;C;C;C;C;C;C;C;C;C;C;C;C;C;C;C;C;C;C;C;C;C;C;C;C;C;C;C;C;C;C;C;C;C;C;C;C;C;C;C;C;C;C;C;C;C;C;C;C;C;C;C;C;C;C;C;C;C;C;C;C;C;C;C;C;C;C;C;C;C;C;C;C;C;C;C;C;C;C;C;C;C;C;C;C;C;C;C;C;C;C;C;C;C;…
NOS_WW_SNP_958;G;G;G;G;G;G;G;G;R;G;G;A;G;G;G;A;A;A;A;G;A;G;G;A;G;G;G;G;G;G;G;G;G;G;G;G;G;G;G;G;G;G;G;G;A;G;G;G;G;G;G;G;G;G;G;G;G;G;G;G;A;A;A;A;G;G;G;A;A;G;G;A;A;G;G;G;G;G;G;G;G;G;G;G;G;G;G;G;A;G;G;G;G;G;G;G;G;G;G;G;G;G;G;G;G;G;G;G;G;G;G;A;A;G;G;G;G;G;G;G;G;G;G;G;G;G;G;G;G;G;G;G;G;G;G;G;G;G;A;G;G;G;G;G;G;G;G;G;G;G;G;G;G;G;G;G;G;G;G;G;G;G;G;G;G;G;G;R;G;A;G;A;G;A;A;G;A;G;G;G;G;G;G;G;G;G;G;G;G;G;G;G;…
NOS_WW_SNP_959;G;G;G;G;G;G;G;G;G;G;G;G;G;G;G;G;G;G;G;G;G;G;G;G;A;A;G;G;G;G;G;G;G;G;G;G;G;G;G;G;G;G;G;G;G;G;G;G;G;G;G;G;G;G;G;G;G;G;G;G;G;G;G;G;G;G;G;G;G;G;G;G;G;G;G;G;G;G;G;G;G;G;G;G;G;G;G;G;G;G;G;G;G;G;G;G;G;G;G;G;G;G;G;G;G;G;G;G;A;G;A;G;G;G;G;G;A;A;A;G;G;G;G;G;G;G;G;G;G;G;failed;G;G;G;A;G;G;A;G;G;G;G;G;G;G;G;G;G;G;G;G;G;G;G;G;G;G;G;G;G;G;G;G;G;G;G;G;G;G;G;G;G;G;G;A;G;A;G;G;G;G;G;G;G;G;G;G;G;G;G…
NOS_WW_SNP_960;T;T;T;C;T;T;T;T;T;T;T;T;T;T;T;T;T;T;T;T;T;T;T;T;T;T;T;T;T;T;T;T;T;T;T;T;T;T;T;T;T;T;T;T;C;C;T;T;T;T;T;T;T;T;T;T;T;T;T;T;T;C;C;T;T;T;T;C;C;T;T;C;C;T;T;T;T;T;T;T;T;T;T;T;T;T;T;T;C;T;T;T;T;T;T;T;T;T;T;T;C;T;T;T;T;T;T;T;T;T;T;T;T;T;T;T;T;T;T;T;T;T;T;T;T;T;T;T;T;T;T;T;T;T;T;T;T;T;C;T;T;T;T;T;T;T;T;T;T;T;T;C;C;T;C;T;Y;T;T;T;T;T;T;T;T;T;T;T;T;T;T;T;T;C;T;T;T;C;C;T;T;T;T;T;T;T;T;T;T;T;T;C;…
NOS_WW_SNP_961;T;T;T;T;T;T;T;T;T;T;T;T;T;T;T;T;T;T;T;T;T;T;T;T;C;C;T;T;C;C;C;C;C;C;C;C;C;C;C;C;C;C;C;C;T;C;C;T;T;T;T;T;C;C;C;C;C;T;T;T;T;T;T;C;T;T;T;T;T;T;T;T;T;Y;C;C;C;C;C;C;C;C;T;C;C;T;T;C;T;T;C;C;C;C;C;C;C;C;C;C;C;C;C;C;C;T;C;T;T;C;T;T;T;T;T;T;C;C;C;C;C;T;T;C;C;C;C;C;C;C;C;T;Y;T;T;T;T;T;T;T;C;T;T;T;T;T;T;T;T;T;T;T;T;T;T;T;Y;T;C;T;failed;T;C;C;C;C;C;T;C;T;T;T;C;T;C;C;C;T;T;T;T;C;C;T;C;C;T;C;C;C…
NOS_WW_SNP_962;C;C;C;failed;C;T;T;C;C;C;C;C;C;C;C;C;C;C;C;C;C;C;C;C;C;T;T;T;C;T;T;C;C;T;T;C;C;C;Y;C;T;C;C;C;C;C;C;C;T;T;C;C;C;C;C;T;C;C;C;C;C;C;C;C;T;T;T;C;C;T;T;C;C;failed;T;C;Y;T;T;C;C;C;C;C;C;T;C;C;C;C;C;C;T;C;T;C;C;C;C;Y;T;failed;T;T;T;T;T;C;C;T;C;C;C;C;C;C;C;T;T;C;C;C;T;C;T;T;Y;T;C;T;C;T;C;C;C;C;C;C;C;C;C;C;Y;C;C;C;T;C;C;C;T;T;Y;T;T;T;T;T;T;C;T;C;T;C;C;C;T;Y;C;C;C;C;C;C;C;C;C;C;C;C;T;T;T;C;T…
NOS_WW_SNP_963;C;C;C;A;C;C;failed;C;A;C;C;C;C;C;C;C;C;C;C;C;C;A;C;C;A;A;C;A;C;C;A;A;C;C;C;C;A;C;M;A;A;C;C;C;C;C;C;C;C;C;C;failed;C;C;C;A;C;C;C;C;A;C;C;C;A;A;A;C;C;A;A;C;C;C;A;C;C;M;A;failed;A;C;A;C;C;A;failed;A;C;A;A;A;A;A;A;A;A;A;A;A;A;A;A;A;A;failed;C;C;A;C;failed;failed;failed;A;A;C;A;C;A;A;A;C;A;A;A;A;M;A;A;A;A;A;A;A;A;A;A;A;C;M;A;A;M;A;A;A;A;A;A;A;A;A;A;A;A;A;A;A;C;C;A;A;A;C;C;A;A;M;A;A;A;A;…
NOS_WW_SNP_964;G;G;A;A;G;A;A;G;G;G;G;G;G;G;G;G;G;G;G;G;G;G;G;G;G;G;G;G;G;G;G;G;G;G;G;G;G;G;G;G;G;G;G;G;G;G;G;G;G;G;G;G;G;G;G;G;G;G;G;G;G;G;G;G;A;A;A;G;G;A;A;G;G;G;G;G;G;A;G;A;G;A;G;G;A;G;G;A;G;G;G;G;A;G;A;A;G;failed;A;R;G;A;G;A;A;A;G;G;R;G;G;G;G;G;G;G;G;G;failed;G;G;G;A;G;G;G;G;G;G;A;A;G;G;G;G;G;A;G;G;G;G;G;R;G;G;G;G;G;G;G;G;G;G;R;G;G;R;G;G;G;G;G;G;G;G;G;G;R;G;G;G;G;G;G;G;A;G;G;A;A;G;G;G;R;G;G;G;…
NOS_WW_SNP_965;C;T;C;C;C;C;C;C;C;C;C;T;C;C;C;C;T;C;C;C;T;C;T;T;C;C;T;C;C;C;C;C;C;C;C;C;C;C;C;C;C;C;C;C;C;C;C;C;C;C;C;T;C;C;C;C;C;C;C;C;T;C;C;C;C;C;C;C;C;C;C;C;C;C;C;C;C;C;C;C;C;C;C;C;C;C;C;C;C;T;C;C;C;C;C;C;C;C;C;C;C;C;C;C;C;C;C;C;C;C;C;C;C;C;C;C;C;C;C;C;C;C;C;C;C;C;C;C;C;C;C;C;C;C;T;C;T;C;C;C;C;T;C;C;T;T;C;T;C;T;T;C;C;C;C;T;C;C;C;C;Y;C;C;C;C;C;C;C;Y;T;T;T;Y;C;C;C;C;T;C;C;C;C;C;C;C;C;C;C;C;C;C;T;…
NOS_WW_SNP_966;A;A;A;A;A;A;A;A;A;A;A;A;A;A;A;A;C;A;A;A;C;A;A;C;A;A;A;A;A;A;A;M;A;A;A;A;A;A;A;A;A;A;A;A;A;A;A;A;A;A;A;A;A;A;A;A;A;A;A;A;A;A;A;A;A;A;A;A;A;A;A;A;A;A;A;A;A;A;A;failed;A;A;C;A;A;A;A;A;A;A;C;A;C;A;M;A;A;A;C;A;A;A;A;A;A;A;A;A;A;A;A;A;A;A;A;A;A;A;A;A;A;A;A;A;C;C;C;C;A;A;A;A;A;A;A;A;A;A;A;A;A;A;A;A;A;A;A;A;A;A;A;A;A;A;A;A;A;A;A;A;A;A;M;C;A;A;M;A;A;A;A;A;A;A;A;A;A;A;A;A;A;A;A;A;A;A;A;A;A;A…
NOS_WW_SNP_967;A;C;A;A;A;A;A;A;A;A;A;C;A;A;A;A;C;A;A;A;C;A;failed;C;A;A;A;A;A;A;A;A;A;A;A;A;A;A;A;A;A;A;A;A;A;A;A;A;A;A;A;C;A;A;A;A;A;A;A;A;C;A;A;A;A;A;A;A;A;A;A;A;A;A;A;A;A;A;A;A;A;A;A;A;A;A;A;A;A;C;C;C;A;failed;M;M;A;A;A;A;A;A;A;A;A;A;A;A;A;A;A;A;A;A;A;A;A;A;A;C;A;A;A;A;A;A;A;A;A;C;C;A;C;A;C;A;C;A;A;A;failed;C;A;A;C;M;A;C;A;C;C;A;M;C;A;A;C;C;C;C;C;A;A;A;A;A;A;A;C;C;C;C;C;A;A;A;A;C;A;A;A;A;A;A;A…
NOS_WW_SNP_968;A;A;A;A;A;A;A;A;A;A;A;A;A;A;A;A;A;A;A;A;A;A;A;A;A;A;A;A;A;A;A;A;A;A;A;A;A;A;A;A;A;A;A;A;A;A;A;A;A;A;A;A;A;A;A;A;A;A;A;A;A;A;A;A;G;G;G;A;A;G;G;A;A;A;A;A;A;A;A;A;A;A;A;A;A;A;A;A;A;A;A;A;A;A;A;A;A;A;A;A;A;A;A;A;A;A;A;A;A;A;A;A;A;A;A;A;A;A;A;A;A;A;A;A;A;A;A;A;A;A;A;A;A;A;A;A;A;A;A;A;A;A;A;A;A;A;A;A;A;A;A;A;A;G;A;A;R;A;G;G;failed;A;A;A;A;A;A;A;A;A;A;A;A;A;A;A;A;A;A;A;A;A;A;A;A;A;A;A;A;A…
NOS_WW_SNP_969;T;T;T;T;T;T;T;T;T;T;T;T;T;T;T;T;T;T;T;T;T;T;T;T;T;T;T;T;T;T;T;T;T;T;T;T;T;T;T;T;T;T;T;T;T;G;T;T;T;G;G;T;T;T;T;T;T;T;T;T;T;T;T;T;T;T;T;T;T;T;T;T;T;T;T;T;T;T;T;T;T;T;T;T;T;T;T;T;T;T;T;T;T;T;T;T;T;T;T;T;T;T;T;T;T;T;T;T;T;T;T;T;T;T;T;T;T;T;T;T;T;T;T;T;T;T;T;T;T;T;T;T;T;T;T;T;T;T;T;T;T;T;T;T;T;T;T;T;T;T;T;T;T;T;T;G;K;T;G;T;T;G;T;T;T;T;T;T;T;T;T;T;T;T;T;T;T;T;T;T;T;K;T;K;G;G;G;T;T;T;T;T;…
NOS_WW_SNP_970;T;T;T;T;T;T;T;T;T;T;T;T;T;T;T;T;T;T;T;T;T;T;T;T;T;C;C;C;T;T;T;T;T;T;T;T;T;T;T;T;T;T;T;T;T;T;T;C;failed;T;T;C;T;T;T;T;T;failed;T;T;T;T;T;T;C;C;C;T;T;C;T;T;T;T;C;T;C;C;C;T;T;T;T;T;T;failed;T;T;T;T;T;T;T;T;T;T;T;T;T;T;T;T;T;T;T;T;T;T;T;C;T;T;T;T;T;T;T;T;T;T;T;T;T;T;T;T;T;T;T;T;T;T;T;T;T;T;T;T;T;T;T;T;T;T;T;T;T;T;T;T;T;T;T;T;T;T;T;T;T;T;T;T;T;T;T;T;T;T;T;T;T;T;T;T;T;T;T;T;T;T;T;failed;…
NOS_WW_SNP_971;A;A;A;A;A;A;A;A;A;A;A;A;A;A;A;A;A;A;A;A;A;A;A;A;A;A;A;A;A;A;A;A;A;A;A;A;A;A;A;A;A;A;A;A;A;A;A;A;A;A;A;A;A;A;A;A;A;A;A;A;A;A;A;A;A;A;A;A;A;A;A;A;A;A;A;A;A;A;A;A;A;A;A;A;A;A;A;A;A;A;A;A;A;A;A;A;A;A;A;A;A;A;A;A;A;A;A;A;A;A;A;A;A;A;A;A;A;A;A;A;A;A;A;A;A;A;A;A;A;A;A;A;A;A;A;A;A;A;A;A;A;A;A;A;A;A;A;A;A;A;A;A;A;A;A;A;A;A;A;A;A;A;A;A;A;A;A;A;A;A;A;A;A;A;A;A;A;A;A;A;A;A;A;A;A;A;A;A;A;A;A;A;…
NOS_WW_SNP_972;C;C;C;C;C;C;C;C;C;failed;C;C;A;A;A;A;A;A;A;A;A;A;A;A;C;A;C;C;A;A;A;A;A;C;C;C;A;A;A;A;A;C;A;A;C;C;C;A;C;A;M;M;A;A;A;M;A;C;A;A;C;C;C;A;C;C;C;C;C;C;C;C;C;C;C;C;C;C;C;A;A;C;A;A;A;C;A;A;C;C;C;C;C;C;C;C;C;C;C;C;A;A;C;C;A;C;A;C;A;A;C;A;A;A;A;C;C;C;C;C;C;C;C;A;A;A;A;A;A;C;C;C;C;C;C;C;C;A;C;C;C;C;C;A;C;C;C;C;C;A;C;C;C;C;C;C;C;C;C;C;M;C;A;A;A;A;A;M;A;A;A;A;A;C;C;C;C;A;C;C;A;C;A;A;M;A;A;A;A;A…
NOS_WW_SNP_973;A;A;A;A;A;A;A;A;A;A;A;A;A;A;A;A;A;A;A;A;A;A;A;A;A;A;A;A;A;A;A;A;A;A;A;A;A;A;A;A;A;A;A;A;A;M;A;A;A;A;A;A;A;A;A;A;A;A;A;A;A;A;A;A;A;A;A;A;A;A;A;A;A;A;A;A;A;A;A;A;A;A;A;A;A;A;A;A;A;A;A;A;A;A;A;A;A;A;A;A;A;A;A;A;A;A;A;A;A;A;A;A;A;A;A;A;A;A;A;A;A;A;A;A;A;A;A;A;A;A;A;A;A;A;A;A;A;A;A;A;A;A;A;A;A;A;A;A;A;A;A;A;A;M;A;A;C;C;C;C;M;A;A;A;A;A;A;A;A;A;A;A;A;A;A;A;A;A;A;A;A;A;A;A;A;A;A;A;A;A;A;A;…
NOS_WW_SNP_974;T;T;T;T;T;T;T;T;T;T;T;T;T;T;T;T;T;T;T;T;T;T;T;T;T;T;T;T;T;T;T;T;T;T;T;T;T;T;T;T;T;T;T;T;T;Y;T;T;T;T;T;T;T;T;T;T;T;T;T;T;T;T;T;T;T;T;T;T;T;T;T;T;T;T;T;T;T;T;T;T;T;T;T;T;T;T;T;T;T;T;T;T;T;T;T;T;T;T;T;T;T;T;T;T;T;T;T;T;T;T;T;T;T;T;T;T;T;T;T;T;T;T;T;T;T;T;T;T;T;T;T;T;T;T;T;T;T;T;T;T;T;T;T;T;T;T;T;T;T;T;T;T;T;C;T;T;Y;Y;C;C;C;T;T;T;T;T;T;T;T;T;T;T;T;T;T;T;T;T;T;T;T;T;T;T;T;T;T;T;T;T;T;T;…
NOS_WW_SNP_975;T;T;T;T;T;T;T;T;C;C;T;C;failed;C;T;T;T;T;T;T;T;C;Y;T;T;T;C;T;C;T;C;T;C;C;T;T;C;C;C;C;T;C;T;C;T;T;T;T;T;T;T;C;C;C;C;T;T;T;C;T;C;T;T;C;T;T;T;T;T;T;T;T;T;T;T;T;T;T;T;C;T;C;C;C;C;T;T;C;T;C;T;T;T;T;T;T;T;T;T;C;C;C;C;C;C;C;T;T;C;T;T;T;failed;T;T;T;T;T;T;T;T;T;T;C;T;C;Y;T;T;T;T;T;T;T;T;C;T;C;T;C;T;T;T;T;T;T;T;T;T;C;T;T;failed;T;T;T;T;T;T;T;T;T;T;C;C;C;C;T;T;T;C;C;C;T;T;T;T;C;C;T;C;T;T;T;T…
NOS_WW_SNP_976;G;G;G;G;G;G;G;G;G;G;G;G;G;G;G;G;G;G;G;G;G;G;G;G;G;G;G;G;G;G;G;G;G;G;G;G;G;G;G;G;G;G;G;G;G;G;G;G;G;G;G;G;G;G;G;G;G;G;G;G;G;G;G;G;G;G;G;G;G;G;G;G;G;G;G;G;G;G;G;G;G;G;G;G;G;G;G;G;G;G;G;G;G;G;G;G;G;G;G;G;G;G;G;G;G;G;G;G;G;G;G;G;G;G;G;G;G;G;G;G;G;G;G;G;G;G;G;G;G;G;G;G;G;G;G;G;G;G;G;G;G;G;G;G;G;G;G;G;G;G;G;G;G;G;G;G;A;G;G;G;G;G;G;G;G;G;G;G;G;G;G;G;G;G;G;G;G;A;R;G;R;G;G;G;G;G;G;G;G;G;G;G;…
NOS_WW_SNP_977;A;G;failed;A;G;G;G;A;G;G;G;G;G;G;G;G;G;G;G;G;G;G;G;G;G;A;A;A;A;A;A;A;A;A;A;A;A;A;A;A;A;A;A;A;G;G;A;A;A;G;A;G;A;A;A;A;A;A;A;A;A;G;G;A;A;A;A;G;G;A;A;G;G;A;A;A;A;A;A;A;A;A;A;A;A;A;A;A;G;G;G;G;G;A;G;G;G;G;G;A;A;A;A;A;A;G;A;G;G;A;G;G;G;G;G;G;G;A;A;A;G;G;A;A;A;A;A;A;A;A;G;G;G;G;G;G;G;G;G;A;G;G;G;G;G;G;A;G;G;G;G;G;G;A;A;G;R;G;A;A;G;A;A;A;A;A;A;R;G;G;G;G;A;G;G;G;G;G;G;G;A;G;A;A;G;A;G;A;A;A…
NOS_WW_SNP_978;T;T;C;C;C;C;C;T;C;C;C;C;C;C;C;C;C;C;C;C;C;C;C;C;C;T;T;C;C;C;C;T;C;C;C;C;C;C;C;C;C;C;C;C;C;C;C;C;C;C;C;C;C;C;T;C;C;C;C;C;C;C;C;C;C;C;C;C;C;C;C;C;C;C;C;C;C;C;C;C;C;C;C;C;C;C;C;C;C;C;T;T;Y;C;C;T;C;T;C;C;C;C;C;C;C;C;C;C;C;C;T;T;T;T;C;C;C;C;C;C;C;C;C;C;C;T;Y;C;C;C;C;T;C;T;C;C;C;C;C;C;C;C;C;C;C;C;C;C;C;C;C;C;C;C;T;Y;C;C;T;C;C;C;T;C;T;C;C;C;C;C;C;C;C;C;C;C;C;C;C;C;C;C;C;C;C;C;C;C;C;C;C;T;…
NOS_WW_SNP_979;G;G;G;G;G;G;G;G;G;G;G;G;G;G;G;G;G;G;G;G;G;G;G;G;G;G;G;G;G;G;G;G;G;G;G;G;G;G;G;G;G;G;G;G;G;G;G;G;G;G;G;G;G;G;G;G;G;G;G;G;G;G;G;G;G;G;G;G;G;G;G;G;G;G;G;G;G;G;G;A;G;A;G;G;G;G;G;A;G;G;G;A;G;A;A;A;G;A;A;G;A;A;G;A;A;G;G;G;G;G;G;G;G;G;G;G;G;G;G;G;G;G;G;G;G;G;G;G;G;G;G;G;G;G;G;G;G;G;G;G;G;G;G;G;G;G;G;G;G;G;G;G;G;G;G;G;G;A;A;G;A;G;G;G;G;G;G;G;A;G;G;G;G;G;G;G;G;G;G;G;G;G;G;G;G;G;G;G;A;A;A;A;…
NOS_WW_SNP_980;C;C;C;C;C;C;C;C;T;T;T;T;T;T;T;T;T;T;T;T;T;T;T;T;T;Y;T;T;T;T;T;T;T;T;T;T;T;T;T;T;T;T;T;T;T;C;T;failed;T;T;T;T;T;T;T;T;T;T;T;T;T;T;T;T;T;T;T;T;T;T;T;T;T;T;T;T;T;T;T;T;T;T;T;T;T;T;T;T;T;T;T;T;T;T;T;T;T;T;T;T;C;T;T;T;T;T;C;T;C;T;C;C;C;Y;C;T;T;T;T;T;T;T;T;C;C;C;Y;C;C;T;T;T;T;T;T;T;T;T;T;T;T;T;T;T;T;T;T;T;T;T;T;C;C;T;C;T;failed;Y;T;T;T;T;C;C;T;C;C;Y;T;T;T;T;T;T;C;C;C;C;C;C;C;Y;T;T;T;T;T;…
NOS_WW_SNP_981;C;C;Y;T;C;Y;Y;C;T;T;T;T;T;T;T;T;C;T;T;T;Y;T;Y;C;C;T;C;C;T;C;C;T;C;C;C;C;C;C;C;C;C;C;C;C;T;C;T;failed;T;C;C;C;C;C;C;T;C;T;failed;C;T;T;T;T;T;T;T;T;T;T;T;T;T;C;C;T;T;C;Y;T;C;T;C;T;T;T;C;C;T;C;T;T;T;T;C;T;T;T;Y;C;C;C;T;T;C;T;T;T;T;T;T;T;T;T;T;T;T;C;C;C;C;T;C;C;Y;C;failed;C;T;T;C;Y;C;T;C;T;C;C;T;failed;T;T;Y;C;C;C;T;C;C;C;T;T;T;C;T;C;C;C;C;C;C;C;T;T;T;T;C;C;C;C;C;C;C;T;T;T;T;C;C;C;C;T;…
NOS_WW_SNP_982;T;T;C;Y;C;T;failed;T;Y;T;C;T;T;T;T;T;C;T;T;T;C;C;T;C;T;T;T;T;T;C;T;T;T;C;C;T;T;T;T;T;T;T;C;T;C;T;T;T;T;T;T;T;T;T;T;C;C;T;Y;C;T;C;C;C;C;Y;T;C;C;T;C;C;C;C;T;T;C;C;T;T;T;T;T;T;T;Y;T;T;C;T;T;T;T;T;Y;T;T;T;T;T;T;T;T;T;T;T;T;T;T;T;T;T;T;T;T;T;T;C;T;T;T;T;Y;T;T;T;T;T;T;C;C;C;T;C;T;T;T;T;C;T;T;T;T;T;T;T;T;T;T;T;C;C;Y;C;C;T;Y;T;T;T;T;T;T;T;T;T;T;Y;C;C;T;T;T;C;T;T;T;T;T;Y;T;Y;T;C;T;C;T;C;C;C…
NOS_WW_SNP_983;T;T;T;T;T;T;T;T;T;T;T;T;T;T;T;T;T;T;T;T;T;T;T;T;T;T;T;T;T;T;T;T;T;T;T;T;T;T;T;T;T;T;T;T;T;T;T;T;T;T;T;T;T;T;T;T;T;T;T;T;T;T;T;T;T;T;T;T;T;T;T;T;T;T;T;T;T;T;T;T;T;T;T;T;T;T;T;T;T;T;T;T;T;T;T;T;T;T;T;T;T;T;T;T;T;T;T;T;T;T;T;T;T;T;T;T;T;T;T;T;T;T;T;T;T;T;T;T;T;T;T;T;T;T;T;T;T;T;T;T;T;T;T;T;T;T;T;T;T;T;T;T;T;T;T;T;T;T;T;T;T;T;T;T;T;T;T;T;T;T;T;T;T;T;T;T;T;Y;Y;T;C;T;T;T;T;T;T;T;T;T;T;T;…
NOS_WW_SNP_984;failed;A;A;A;A;A;A;A;A;A;G;A;A;A;G;A;A;G;A;G;A;G;R;A;A;A;G;A;A;A;A;G;A;A;A;A;A;A;A;A;A;A;A;A;A;failed;failed;A;failed;failed;A;A;A;A;A;A;A;G;A;A;A;A;A;A;A;A;A;A;A;A;A;A;A;A;A;A;A;A;A;A;A;A;A;A;A;A;A;A;A;A;A;A;A;A;A;A;A;A;A;A;A;A;A;A;A;A;A;A;A;A;A;A;A;A;A;A;A;A;A;A;A;A;A;A;R;G;R;A;A;A;A;A;A;A;A;A;A;A;A;A;A;A;A;A;A;A;A;A;A;A;A;A;A;G;A;G;G;G;G;G;G;failed;A;A;A;A;G;A;A;A;A;A;A;A;A;A;A;…
NOS_WW_SNP_985;G;G;G;G;G;G;G;G;G;G;G;G;G;G;G;G;G;G;G;G;G;G;G;G;G;G;G;G;G;G;G;G;G;G;G;G;G;G;G;G;G;G;G;G;G;G;G;G;G;G;G;G;A;A;G;G;G;G;G;G;G;G;G;G;G;G;G;G;G;G;G;G;G;G;G;G;G;G;G;G;G;G;G;G;G;G;G;A;G;G;G;G;G;G;G;G;G;G;G;G;A;A;A;A;G;G;G;G;G;G;G;G;G;G;G;G;G;G;G;G;G;G;G;G;G;G;G;G;G;G;G;G;G;G;G;G;G;G;G;G;G;G;G;G;G;G;G;G;G;G;G;G;G;G;A;G;G;G;G;G;G;G;G;G;G;G;G;G;G;G;G;G;G;G;G;G;G;G;G;G;G;G;G;G;G;G;G;G;G;G;G;G;…
[truncated: 12,021 more rows]
